# Supplementary material for: Comparative analysis of soybean transcriptional profiles reveals defense mechanisms involved in resistance against Diaporthe caulivora
Source: Sci Rep. 2023 Aug 11;13:13061. doi: 10.1038/s41598-023-39695-1 (PMC10421924; doi:10.1038/s41598-023-39695-1)
Supplement: Supplementary file 5 — Supplementary Table S1. [file 41598_2023_39695_MOESM5_ESM.xlsx]

## Sheet: Hoja1
		Supplementary Table S1 . Summary of mapped reads of Williams and Génesis 5601 RNA-Seq libraries. 1-3 indicate the three biological replicates in control stems and during D. caulivora stem infection at the indicated time points.
		Samples	Replicate	Quality-trimmed reads	Uniquely-mapped reads to G.max reference	Multiple-mapped reads to G.max reference	Total-mapped reads to G.max reference	Percentage of mapped reads to G.max nuclear reference genome
		Williams (untreated)	1	25591389	22708093	950772	23658865	92.4485
			2	26672994	23151616	1151634	24303250	91.1156
			3	23885921	20379534	1167448	21546982	90.2079
		Williams control (8 h)	1	30236604	26159437	1259526	27418963	90.6814
			2	32455996	30545286	1217141	31762427	97.863
			3	23801953	20399861	1123558	21523419	90.4271
		Williams D. caulivora (8 hpi)	1	30236604	26159437	1259526	27418963	90.6814
			2	32455996	28545286	1217141	29762427	91.7009
			3	23801953	20399861	1123558	21523419	90.4271
		Williams control (48 h)	1	32600247	28959858	1171627	30131485	92.4272
			2	25286409	21913960	1063700	22977660	90.8696
			3	27502985	24259621	1067580	25327201	92.0889
		Williams D. caulivora (48 hpi)	1	25821412	21985064	1069233	23054297	89.2836
			2	20819583	16977821	1239376	18217197	87.5003
			3	29453739	25194468	1289994	26484462	89.9188
		Genesis 5601 (untreated)	1	25314211	22098003	965829	23063832	91.1102
			2	28103606	24756345	966774	25723119	91.5296
			3	25789545	22845613	917841	23763454	92.1438
		Genesis 5601 control (8 h)	1	22623478	17786135	1872043	19658178	86.8928
			2	30849185	23996817	2702074	26698891	86.5465
			3	27233421	22278682	1912144	24190826	88.8277
		Genesis 5601 D. caulivora (8 hpi)	1	26587604	20766718	2043970	22810688	85.7944
			2	29355705	21465428	2881340	24346768	82.9371
			3	21869439	16058485	2194877	18253362	83.4652
		Genesis 5601 control (48 h)	1	27056573	23873158	938141	24811299	91.7016
			2	37425527	33189759	1311850	34501609	92.1874
			3	25498764	22685670	853802	23539472	92.3161
		Genesis 5601 D. caulivora (48 hpi)	1	23462047	18431808	1388441	19820249	84.4779
			2	26366550	22470725	1155593	23626318	89.6072
			3	30797768	26177486	1272001	27449487	89.1282
