# Supplementary material for: Comparative analysis of soybean transcriptional profiles reveals defense mechanisms involved in resistance against Diaporthe caulivora
Source: Sci Rep. 2023 Aug 11;13:13061. doi: 10.1038/s41598-023-39695-1 (PMC10421924; doi:10.1038/s41598-023-39695-1)
Supplement: Supplementary file 6 — Supplementary Table S2. [file 41598_2023_39695_MOESM6_ESM.xlsx]

## Sheet: G-W
	Supplementary Table S2: List of soybean differentially expressed genes (DEGs). Comparisons were performed between untreated Génesis 5601 versus untreated Williams (G-W), and D. caulivora inoculated versus control plants of both genotypes at the indicated time points (Gi8-G8; Gi48-G48; Wi8-W8; Wi48-W48).
	Gene_id	log2 FC	FDR	Description	GO Ids	GO Names
	Glyma.06G028800.1	11.4156	3.37205e-14	6-phosphofructo-2-kinase/fructose-2,6-bisphosphatase	P:GO:0005975; P:GO:1901135; F:GO:0016740; F:GO:0016787; C:GO:0005829	P:carbohydrate metabolic process; P:carbohydrate derivative metabolic process; F:transferase activity; F:hydrolase activity; C:cytosol
	Glyma.18G072000.1	11.0467	3.26227e-13	endoplasmic reticulum oxidoreductin-1	P:GO:0006457; F:GO:0016491; F:GO:0140096; C:GO:0005773; C:GO:0005783; C:GO:0005886	P:protein folding; F:oxidoreductase activity; F:catalytic activity, acting on a protein; C:vacuole; C:endoplasmic reticulum; C:plasma membrane
	Glyma.12G156500.1	9.77786	1.44932e-08	pentatricopeptide (PPR) repeat protein	F:GO:0005515	F:protein binding
	Glyma.14G060400.1	8.84881	8.58682e-05	LRR receptor-like serine/threonine-protein kinase	P:GO:0023052; F:GO:0016740; F:GO:0140096; C:GO:0005886	P:signaling; F:transferase activity; F:catalytic activity, acting on a protein; C:plasma membrane
	Glyma.15G062400.1	8.78008	0.00200624	pathogenesis-related protein 1-like	C:GO:0005615	C:extracellular space
	Glyma.18G086400.1	8.74369	4.62615e-05	Disease resistance protein RPM1	P:GO:0098542	P:defense response to other organism
	Glyma.08G255100.1	8.69663	7.47223e-05	Kinesin-related protein 11	P:GO:0007018; F:GO:0003774; F:GO:0008092; F:GO:0016787; F:GO:0140657; C:GO:0005856	P:microtubule-based movement; F:cytoskeletal motor activity; F:cytoskeletal protein binding; F:hydrolase activity; F:ATP-dependent activity; C:cytoskeleton
	Glyma.02G166900.1	8.55529	0.000233365	L10-interacting MYB domain-containing protein	F:GO:0016787; C:GO:0005634	F:hydrolase activity; C:nucleus
	Glyma.06G242400.1	8.40871	0.000455068	UDP-sugar pyrophosphorylase 1	P:GO:0048856; P:GO:0055086; P:GO:1901135; F:GO:0016740; C:GO:0005829	P:anatomical structure development; P:nucleobase-containing small molecule metabolic process; P:carbohydrate derivative metabolic process; F:transferase activity; C:cytosol
	Glyma.12G132600.1	8.13159	0.00310372	Serine/threonine-protein kinase BLUS1	F:GO:0016740; F:GO:0098772; F:GO:0140096	F:transferase activity; F:molecular function regulator activity; F:catalytic activity, acting on a protein
	Glyma.14G136300.1	8.12992	2.28973e-09	phytochromobilin:ferredoxin oxidoreductase, chloroplastic isoform X1	P:GO:0042254; F:GO:0016491; C:GO:0005634	P:ribosome biogenesis; F:oxidoreductase activity; C:nucleus
	Glyma.18G271600.1	7.96175	0.0078915	Coumaroyl-CoA:anthocyanidin 3-O-glucoside-6''-O-coumaroyltransferase 1	F:GO:0016740	F:transferase activity
	Glyma.09G175000.1	7.89892	0.00919274	pentatricopeptide repeat-containing protein At1g12700, mitochondrial	P:GO:0005975; F:GO:0016853; C:GO:0009536	P:carbohydrate metabolic process; F:isomerase activity; C:plastid
	Glyma.03G048200.1	7.87568	0.010277	disease resistance protein RGA1	P:GO:0098542; F:GO:0016787; F:GO:0016829; F:GO:0140096	P:defense response to other organism; F:hydrolase activity; F:lyase activity; F:catalytic activity, acting on a protein
	Glyma.15G057600.1	7.83899	0.0181205	differentially expressed in soybean precursor
	Glyma.19G164100.1	7.75471	0.0253523	ethylene-responsive transcription factor 1B	P:GO:0006355; P:GO:0023052; F:GO:0003677; F:GO:0140110; C:GO:0005634	P:regulation of DNA-templated transcription; P:signaling; F:DNA binding; F:transcription regulator activity; C:nucleus
	Glyma.16G173900.1	7.74617	0.0194033	Receptor-like protein EIX2	F:GO:0016740	F:transferase activity
	Glyma.04G168000.1	7.68537	0.0267787	hypothetical protein GLYMA_04G168000
	Glyma.16G174800.1	7.65856	0.0317563	Receptor-like protein EIX2	F:GO:0005515; C:GO:0016020	F:protein binding; C:membrane
	Glyma.04G073400.1	7.61501	0.038746	hypothetical protein glysoja_017891
	Glyma.06G301000.1	7.58959	0.044975	indole-3-acetic acid-amido synthetase GH3.6	F:GO:0016874	F:ligase activity
	Glyma.09G145300.1	7.57333	0.0388489	1-aminocyclopropane-1-carboxylate oxidase homolog 1	F:GO:0016491	F:oxidoreductase activity
	Glyma.14G046000.1	6.84996	2.25417e-08	receptor-like protein 7	C:GO:0005886	C:plasma membrane
	Glyma.03G010200.1	6.32397	2.12814e-05	FT-interacting protein 1	F:GO:0016740; F:GO:0016787	F:transferase activity; F:hydrolase activity
	Glyma.16G175100.1	6.18131	0.0139909	Receptor-like protein EIX2	F:GO:0033612; C:GO:0016020	F:receptor serine/threonine kinase binding; C:membrane
	Glyma.02G130400.1	6.10591	0.0213167	chalcone synthase 1	F:GO:0016740	F:transferase activity
	Glyma.03G113200.1	5.95873	5.58207e-05	Momilactone A synthase	F:GO:0016491	F:oxidoreductase activity
	Glyma.18G270900.1	5.94794	3.40882e-08	receptor-like protein kinase FERONIA	F:GO:0016740; F:GO:0060089; F:GO:0140096; C:GO:0005886	F:transferase activity; F:molecular transducer activity; F:catalytic activity, acting on a protein; C:plasma membrane
	Glyma.03G044900.1	5.22948	0.0465713	dirigent protein 22	C:GO:0005576	C:extracellular region
	Glyma.03G039000.1	5.10552	0.000241663	disease resistance RPP13-like protein 1	F:GO:0016787; F:GO:0140096	F:hydrolase activity; F:catalytic activity, acting on a protein
	Glyma.02G042500.1	4.88981	0.00186525	chitinase class I precursor	P:GO:0005975; P:GO:0071554; P:GO:0098542; P:GO:1901135; F:GO:0016787	P:carbohydrate metabolic process; P:cell wall organization or biogenesis; P:defense response to other organism; P:carbohydrate derivative metabolic process; F:hydrolase activity
	Glyma.19G222800.1	4.8355	0.000213515	germin-like protein subfamily 2 member 4	P:GO:0048856; C:GO:0005576; C:GO:0005618; C:GO:0005773; C:GO:0005783	P:anatomical structure development; C:extracellular region; C:cell wall; C:vacuole; C:endoplasmic reticulum
	Glyma.04G181100.1	4.49391	0.0214615	Aldehyde dehydrogenase family 2 member B4, mitochondrial	F:GO:0016491	F:oxidoreductase activity
	Glyma.04G014000.1	4.3906	0.0197799	polyol transporter 5	P:GO:0055085; F:GO:0005215	P:transmembrane transport; F:transporter activity
	Glyma.18G054000.1	3.97496	0.00446331	RZB50803.1 Expansin-A8	P:GO:0048856; P:GO:0071554; C:GO:0005576	P:anatomical structure development; P:cell wall organization or biogenesis; C:extracellular region
	Glyma.04G020700.1	3.96387	0.0398151	syringolide-induced protein 14-1-1
	Glyma.03G040100.1	3.86425	0.010892	lipid transfer protein	F:GO:0008289	F:lipid binding
	Glyma.08G339300.1	3.85646	2.29232e-05	hypothetical protein GLYMA_08G339300	C:GO:0016020	C:membrane
	Glyma.12G110700.1	3.77931	3.7756e-05	Epoxide hydrolase 2	F:GO:0016787	F:hydrolase activity
	Glyma.16G136200.1	3.67854	0.00656532	TMV resistance protein N	P:GO:0023052; F:GO:0016787; F:GO:0140098	P:signaling; F:hydrolase activity; F:catalytic activity, acting on RNA
	Glyma.17G224800.1	3.65973	0.00577808	WRKY transcription factor 50	P:GO:0006355; F:GO:0003677; F:GO:0140110; C:GO:0005634	P:regulation of DNA-templated transcription; F:DNA binding; F:transcription regulator activity; C:nucleus
	Glyma.06G308900.1	3.64131	0.0229251	axial regulator YABBY 2 isoform D	P:GO:0030154; P:GO:0048856; F:GO:0003677; C:GO:0005634	P:cell differentiation; P:anatomical structure development; F:DNA binding; C:nucleus
	Glyma.09G138000.1	3.56064	0.00013876	PAR1 protein
	Glyma.07G094000.1	3.46924	0.000900739	ABC transporter A family member 2	P:GO:0030163; F:GO:0005215; F:GO:0140657; C:GO:0005654; C:GO:0005829	P:protein catabolic process; F:transporter activity; F:ATP-dependent activity; C:nucleoplasm; C:cytosol
	Glyma.02G309000.1	3.20245	0.00640431	cilia- and flagella-associated protein 251	C:GO:0016020	C:membrane
	Glyma.15G077600.1	3.17489	0.000336808	protein E6
	Glyma.14G042700.1	3.03073	0.00616018	receptor-like protein 7	C:GO:0005886	C:plasma membrane
	Glyma.09G102400.1	2.90364	2.21708e-07	MLP-like protein 43	P:GO:0006952	P:defense response
	Glyma.06G100900.1	2.84703	0.0322906	uncharacterized serine-rich protein C215.13	C:GO:0016020; C:GO:0016020	C:membrane; C:membrane
	Glyma.16G159300.1	2.83893	0.00138566	LEUCINE-RICH REPEAT-CONTAINING PROTEIN	P:GO:0006766; P:GO:0023052; F:GO:0016740; F:GO:0016787; F:GO:0016829; F:GO:0140097	P:vitamin metabolic process; P:signaling; F:transferase activity; F:hydrolase activity; F:lyase activity; F:catalytic activity, acting on DNA
	Glyma.03G044500.1	2.81608	0.00656532	dirigent protein 22-like	C:GO:0005576	C:extracellular region
	Glyma.03G101700.1	2.80324	0.016915	protein ECERIFERUM 1	P:GO:0006629; F:GO:0016491; F:GO:0016829; C:GO:0005783	P:lipid metabolic process; F:oxidoreductase activity; F:lyase activity; C:endoplasmic reticulum
	Glyma.16G135200.1	2.7909	0.000706422	TMV resistance protein N	P:GO:0023052; F:GO:0016787; F:GO:0140098	P:signaling; F:hydrolase activity; F:catalytic activity, acting on RNA
	Glyma.16G137300.1	2.7332	0.0260994	TMV resistance protein N	P:GO:0023052; F:GO:0016787	P:signaling; F:hydrolase activity
	Glyma.07G203700.1	2.70301	0.00126182	glutamate receptor 2.7	P:GO:0055085; F:GO:0005215; F:GO:0060089; C:GO:0005886	P:transmembrane transport; F:transporter activity; F:molecular transducer activity; C:plasma membrane
	Glyma.02G097800.1	2.65226	0.00646321	uncharacterized protein LOC106797816
	Glyma.12G059300.1	2.485	0.0103419	tropinone reductase	F:GO:0016491	F:oxidoreductase activity
	Glyma.14G122600.1	2.42423	5.13845e-06	UDP-glucuronate:xylan alpha-glucuronosyltransferase 3	P:GO:0005975; P:GO:0071554; F:GO:0016740; C:GO:0005794	P:carbohydrate metabolic process; P:cell wall organization or biogenesis; F:transferase activity; C:Golgi apparatus
	Glyma.14G051700.1	2.37695	0.0152135	myelin transcription factor 1-like
	Glyma.17G237100.1	2.31953	0.0317563	gibberellin-regulated protein 27 precursor	C:GO:0016020	C:membrane
	Glyma.17G113000.1	2.28865	0.0225397	stellacyanin precursor	P:GO:0006091; F:GO:0016491; C:GO:0005886	P:generation of precursor metabolites and energy; F:oxidoreductase activity; C:plasma membrane
	Glyma.11G181200.1	2.28047	0.0197799	F-box protein At2g27310	F:GO:0005515; C:GO:0016020	F:protein binding; C:membrane
	Glyma.03G039300.1	2.26484	3.87367e-08	disease resistance RPP13-like protein 1	P:GO:0098542	P:defense response to other organism
	Glyma.03G221400.1	2.26299	0.0018248	long chain acyl-CoA synthetase 1	P:GO:0006629; P:GO:0048856; F:GO:0016787; F:GO:0016874; F:GO:0140657; C:GO:0005773; C:GO:0005783; C:GO:0005886	P:lipid metabolic process; P:anatomical structure development; F:hydrolase activity; F:ligase activity; F:ATP-dependent activity; C:vacuole; C:endoplasmic reticulum; C:plasma membrane
	Glyma.01G043700.1	2.25978	0.0300841	LRR receptor-like serine/threonine-protein kinase At1g14390	F:GO:0016740; F:GO:0060089; F:GO:0140096; C:GO:0005886	F:transferase activity; F:molecular transducer activity; F:catalytic activity, acting on a protein; C:plasma membrane
	Glyma.06G032500.1	2.17752	0.0257987	glucose-6-phosphate isomerase, cytosolic	P:GO:0005975; P:GO:0006091; P:GO:0055086; P:GO:1901135; F:GO:0016853; C:GO:0005829	P:carbohydrate metabolic process; P:generation of precursor metabolites and energy; P:nucleobase-containing small molecule metabolic process; P:carbohydrate derivative metabolic process; F:isomerase activity; C:cytosol
	Glyma.05G057400.1	2.16271	4.26461e-07	14 kDa proline-rich protein DC2.15
	Glyma.05G234600.1	2.15118	0.0361509	MYB transcription factor MYB184	P:GO:0006355; F:GO:0003677; F:GO:0140110; C:GO:0005634	P:regulation of DNA-templated transcription; F:DNA binding; F:transcription regulator activity; C:nucleus
	Glyma.10G002700.1	2.10289	0.00855893	protein argonaute 10	P:GO:0031047; P:GO:0098542; F:GO:0003723; F:GO:0016787; F:GO:0140098	P:regulatory ncRNA-mediated gene silencing; P:defense response to other organism; F:RNA binding; F:hydrolase activity; F:catalytic activity, acting on RNA
	Glyma.03G034900.1	2.09957	0.000233365	disease resistance RPP13-like protein 1	P:GO:0098542	P:defense response to other organism
	Glyma.03G039200.1	2.09379	0.000108528	disease resistance RPP13-like protein 1	P:GO:0098542	P:defense response to other organism
	Glyma.15G065600.1	2.06514	0.0274475	beta-amyrin synthase	P:GO:0006629; F:GO:0016853; C:GO:0005811	P:lipid metabolic process; F:isomerase activity; C:lipid droplet
	Glyma.20G101100.1	2.03583	0.0030759	glutathione S-transferase	P:GO:0006575; P:GO:0006790; F:GO:0016740	P:cellular modified amino acid metabolic process; P:sulfur compound metabolic process; F:transferase activity
	Glyma.01G145200.1	-2.03619	0.00185679	uncharacterized protein LOC102669056 isoform X1
	Glyma.13G190900.1	-2.1117	0.00193484	Mitochondrial inner membrane protease subunit 1	P:GO:0006886; P:GO:0007005; P:GO:0051604; F:GO:0016787; F:GO:0140096; C:GO:0005739	P:intracellular protein transport; P:mitochondrion organization; P:protein maturation; F:hydrolase activity; F:catalytic activity, acting on a protein; C:mitochondrion
	Glyma.09G151200.1	-2.192	0.0271249	hypothetical protein GLYMA_09G151200	F:GO:0016787; F:GO:0140098	F:hydrolase activity; F:catalytic activity, acting on RNA
	Glyma.15G237800.1	-2.22361	0.000900739	annexin-like protein RJ4 isoform X1	F:GO:0008289	F:lipid binding
	Glyma.13G193500.1	-2.2526	1.08064e-06	peptidyl-prolyl cis-trans isomerase CYP22	P:GO:0006457; F:GO:0016853; F:GO:0140096; C:GO:0043226	P:protein folding; F:isomerase activity; F:catalytic activity, acting on a protein; C:organelle
	Glyma.19G230100.1	-2.27268	0.00640431	kinesin-like protein KIN-14I	P:GO:0007018; F:GO:0003774; F:GO:0008092; F:GO:0016787; F:GO:0140657; C:GO:0005856	P:microtubule-based movement; F:cytoskeletal motor activity; F:cytoskeletal protein binding; F:hydrolase activity; F:ATP-dependent activity; C:cytoskeleton
	Glyma.16G037600.1	-2.28432	0.000923311	plant cysteine oxidase 2	F:GO:0016491	F:oxidoreductase activity
	Glyma.09G193100.1	-2.33221	0.000643905	hypothetical protein GLYMA_09G193100
	Glyma.19G232000.1	-2.36371	0.0388489	Epoxide hydrolase 2	F:GO:0016740; F:GO:0016787; F:GO:0140096	F:transferase activity; F:hydrolase activity; F:catalytic activity, acting on a protein
	Glyma.13G194800.1	-2.39785	0.0103981	TMV resistance protein N	P:GO:0023052	P:signaling
	Glyma.14G042300.1	-2.41813	0.043146	receptor-like protein 7	C:GO:0005886	C:plasma membrane
	Glyma.03G238100.1	-2.43204	1.34832e-05	mannosylglycoprotein endo-beta-mannosidase	P:GO:0005975; F:GO:0016787	P:carbohydrate metabolic process; F:hydrolase activity
	Glyma.13G301600.1	-2.45525	0.0324512	EFH48762.1 predicted protein
	Glyma.07G079300.1	-2.48408	0.0323191	hypothetical protein GLYMA_07G079300	F:GO:0003723; F:GO:0005198; F:GO:0045182; C:GO:0005634; C:GO:0005840	F:RNA binding; F:structural molecule activity; F:translation regulator activity; C:nucleus; C:ribosome
	Glyma.18G272700.1	-2.52398	1.82815e-05	receptor-like protein kinase ANXUR2	F:GO:0016740; F:GO:0060089; F:GO:0140096; C:GO:0005886	F:transferase activity; F:molecular transducer activity; F:catalytic activity, acting on a protein; C:plasma membrane
	Glyma.13G328000.1	-2.53009	1.06635e-05	Auxin response factor 4 isoform B	P:GO:0006355; P:GO:0023052; F:GO:0003677; C:GO:0005634	P:regulation of DNA-templated transcription; P:signaling; F:DNA binding; C:nucleus
	Glyma.05G236000.1	-2.54345	1.86771e-05	Argininosuccinate synthase, chloroplastic	P:GO:0006520; P:GO:0006575; P:GO:0071941; F:GO:0016874	P:amino acid metabolic process; P:cellular modified amino acid metabolic process; P:nitrogen cycle metabolic process; F:ligase activity
	Glyma.03G073300.1	-2.57071	0.000151221	Proteasome subunit alpha type-2-A	P:GO:0030163; F:GO:0016787; C:GO:0005634	P:protein catabolic process; F:hydrolase activity; C:nucleus
	Glyma.12G200600.1	-2.60377	0.0271249	KEH39052.1 wound-responsive family protein
	Glyma.02G063600.1	-2.71887	3.30399e-06	salicylic acid-binding protein 2	P:GO:0006629; F:GO:0016787	P:lipid metabolic process; F:hydrolase activity
	Glyma.02G168300.1	-2.74227	9.32166e-07	DNA-directed RNA polymerases II, IV and V subunit 8B	P:GO:0006351; F:GO:0016740; F:GO:0140098; C:GO:0005654; C:GO:0005730	P:DNA-templated transcription; F:transferase activity; F:catalytic activity, acting on RNA; C:nucleoplasm; C:nucleolus
	Glyma.15G253700.1	-2.81276	5.71317e-12	photosystem II 10 kDa polypeptide, chloroplastic	P:GO:0015979; C:GO:0009536; C:GO:0009579	P:photosynthesis; C:plastid; C:thylakoid
	Glyma.06G216500.1	-2.83294	0.0263968	early nodulin-93	P:GO:0048856	P:anatomical structure development
	Glyma.13G184800.1	-2.85585	2.43346e-09	disease resistance RPP13-like protein 1	P:GO:0098542	P:defense response to other organism
	Glyma.11G153000.1	-2.93243	0.00332331	TMV resistance protein N	P:GO:0023052	P:signaling
	Glyma.06G210900.1	-2.93643	0.000178993	glucan endo-1,3-beta-glucosidase 8	P:GO:0005975; F:GO:0016740; F:GO:0016787; C:GO:0005886	P:carbohydrate metabolic process; F:transferase activity; F:hydrolase activity; C:plasma membrane
	Glyma.13G024300.1	-3.09558	0.00845397	senescence-associated protein
	Glyma.09G186300.1	-3.10634	1.06228e-07	Cytochrome P450 CYP736A12	F:GO:0016491	F:oxidoreductase activity
	Glyma.09G177100.1	-3.22544	0.00228477	zinc finger protein VAR3, chloroplastic	F:GO:0003723; F:GO:0016740; F:GO:0140097	F:RNA binding; F:transferase activity; F:catalytic activity, acting on DNA
	Glyma.12G200400.1	-3.37604	0.00646321	EOY12768.1 Wound-responsive family protein
	Glyma.01G131100.1	-3.40909	0.01126	aspartate aminotransferase, mitochondrial	P:GO:0006520; F:GO:0016740; C:GO:0005739	P:amino acid metabolic process; F:transferase activity; C:mitochondrion
	Glyma.09G101100.1	-3.5552	0.0128867	Auxin-induced protein 5NG4	P:GO:0055085; F:GO:0005215; C:GO:0005886	P:transmembrane transport; F:transporter activity; C:plasma membrane
	Glyma.13G301900.1	-3.65198	5.22587e-07	uncharacterized protein LOC100796236
	Glyma.20G099400.1	-3.66101	0.00623774	WUSCHEL-related homeobox 13	P:GO:0006355; F:GO:0003677; F:GO:0140110; C:GO:0005634	P:regulation of DNA-templated transcription; F:DNA binding; F:transcription regulator activity; C:nucleus
	Glyma.13G043500.1	-3.70882	0.0204351	ABC transporter G family member 11	P:GO:0055085; F:GO:0003723; F:GO:0005215; F:GO:0140657; C:GO:0005739	P:transmembrane transport; F:RNA binding; F:transporter activity; F:ATP-dependent activity; C:mitochondrion
	Glyma.03G069000.1	-3.7402	0.0401439	CBS domain-containing protein CBSCBSPB5-like	C:GO:0016020	C:membrane
	Glyma.16G005100.1	-3.76708	0.0394051	TKY64301.1mitogen-activated protein kinase 15	C:GO:0016020	C:membrane
	Glyma.17G081200.1	-3.7842	0.000135635	truncated transcription factor CAULIFLOWER A	P:GO:0006355; F:GO:0003677; F:GO:0140110; C:GO:0005634	P:regulation of DNA-templated transcription; F:DNA binding; F:transcription regulator activity; C:nucleus
	Glyma.19G006900.1	-3.85582	0.000230023	cinnamoyl-CoA reductase-like SNL6	P:GO:0006629; F:GO:0016491	P:lipid metabolic process; F:oxidoreductase activity
	Glyma.14G034100.1	-3.86907	0.00455648	coumaroyl-CoA:anthocyanidin 3-O-glucoside-6''-O-coumaroyltransferase 1	F:GO:0016740	F:transferase activity
	Glyma.16G169700.1	-3.89672	1.33397e-07	Receptor-like protein 33	F:GO:0016491; C:GO:0005886	F:oxidoreductase activity; C:plasma membrane
	Glyma.20G102000.1	-3.97114	5.92692e-06	GEM-like protein 4
	Glyma.06G097700.1	-4.27312	0.00640431	serine/threonine-protein kinase CTR1-like	F:GO:0016740; F:GO:0140096	F:transferase activity; F:catalytic activity, acting on a protein
	Glyma.16G176900.1	-4.27703	0.00138659	Receptor-like protein EIX2	F:GO:0005515; C:GO:0016020	F:protein binding; C:membrane
	Glyma.09G150900.1	-4.3214	0.0164849	Myb-related protein 315	F:GO:0016787	F:hydrolase activity
	Glyma.14G042200.1	-4.38772	0.0106985	alcohol dehydrogenase-like 7	P:GO:0098754; F:GO:0016491; C:GO:0005829	P:detoxification; F:oxidoreductase activity; C:cytosol
	Glyma.05G169200.1	-4.60865	1.04726e-10	Glutelin type-A 2	F:GO:0045735; C:GO:0005773; C:GO:0005783	F:nutrient reservoir activity; C:vacuole; C:endoplasmic reticulum
	Glyma.09G107600.1	-4.66347	0.0091994	nuclear poly(A) polymerase 4	P:GO:0006396; F:GO:0097159; F:GO:1901363; C:GO:0110165	P:RNA processing; F:organic cyclic compound binding; F:heterocyclic compound binding; C:cellular anatomical entity
	Glyma.13G042200.1	-4.75689	0.0112646	protein DMR6-LIKE OXYGENASE 1	P:GO:0006260; P:GO:0006281; P:GO:0006310; F:GO:0003677; F:GO:0016491; C:GO:0005634	P:DNA replication; P:DNA repair; P:DNA recombination; F:DNA binding; F:oxidoreductase activity; C:nucleus
	Glyma.13G196100.1	-5.04041	1.15294e-11	GPI transamidase component PIG-T	P:GO:0006629; P:GO:1901135; C:GO:0005773; C:GO:0005783; C:GO:0005886	P:lipid metabolic process; P:carbohydrate derivative metabolic process; C:vacuole; C:endoplasmic reticulum; C:plasma membrane
	Glyma.15G000100.1	-5.06949	0.0180749	65-kDa microtubule-associated protein 6	P:GO:0007010; F:GO:0008092; C:GO:0005856	P:cytoskeleton organization; F:cytoskeletal protein binding; C:cytoskeleton
	Glyma.16G158100.1	-5.22695	3.37205e-14	UDP-glycosyltransferase 74G1	F:GO:0016740	F:transferase activity
	Glyma.03G067100.1	-5.23939	0.0171364	CASP-like protein 5B2	C:GO:0005886	C:plasma membrane
	Glyma.19G213100.1	-5.2932	2.13855e-05	Ethylene-responsive transcription factor ERF071	P:GO:0006355; P:GO:0023052; F:GO:0003677; F:GO:0140110; C:GO:0005634	P:regulation of DNA-templated transcription; P:signaling; F:DNA binding; F:transcription regulator activity; C:nucleus
	Glyma.18G270400.1	-5.46533	0.0118933	3-oxoacyl-[acyl-carrier-protein] synthase I, chloroplastic	P:GO:0006629; F:GO:0016740	P:lipid metabolic process; F:transferase activity
	Glyma.06G212700.1	-5.48531	0.00396081	DDB1- and CUL4-associated factor 4
	Glyma.13G188800.1	-5.54502	0.00855893	cysteine-rich receptor-like protein kinase 25	F:GO:0016740; F:GO:0140096	F:transferase activity; F:catalytic activity, acting on a protein
	Glyma.09G208900.1	-5.56331	0.00126182	disease resistance protein RGA4	P:GO:0006952; F:GO:0005515	P:defense response; F:protein binding
	Glyma.05G228300.1	-5.66075	0.0078915	CRS2-associated factor 1, chloroplastic	P:GO:0016071; F:GO:0003723	P:mRNA metabolic process; F:RNA binding
	Glyma.18G270500.1	-5.69676	0.00138566	ruBisCO large subunit-binding protein subunit beta, chloroplastic	P:GO:0005975; P:GO:0006091; F:GO:0016829; F:GO:0044183; F:GO:0140657; C:GO:0005829; C:GO:0005840; C:GO:0009536	P:carbohydrate metabolic process; P:generation of precursor metabolites and energy; F:lyase activity; F:protein folding chaperone; F:ATP-dependent activity; C:cytosol; C:ribosome; C:plastid
	Glyma.07G168700.1	-5.78009	0.00385852	branched-chain amino acid aminotransferase 2, chloroplastic	P:GO:0005975; P:GO:0006281; P:GO:0006520; F:GO:0016740; F:GO:0016787; F:GO:0140096; C:GO:0009536	P:carbohydrate metabolic process; P:DNA repair; P:amino acid metabolic process; F:transferase activity; F:hydrolase activity; F:catalytic activity, acting on a protein; C:plastid
	Glyma.13G194900.1	-5.86687	0.0101382	TMV resistance protein N	P:GO:0023052	P:signaling
	Glyma.02G157000.1	-5.90697	6.35096e-07	pyrophosphate-energized vacuolar membrane proton pump-like	P:GO:0006520; P:GO:0055085; F:GO:0005215; F:GO:0016491; F:GO:0016787	P:amino acid metabolic process; P:transmembrane transport; F:transporter activity; F:oxidoreductase activity; F:hydrolase activity
	Glyma.13G188400.1	-6.02841	2.11709e-06	Cilia- and flagella-associated protein 20
	Glyma.04G132300.1	-6.16741	5.79078e-06	hypothetical protein D0Y65_009592
	Glyma.06G214300.1	-6.24975	1.06228e-07	CCR4-NOT transcription complex subunit 9 isoform X1	P:GO:0006457; F:GO:0005524; F:GO:0140662	P:protein folding; F:ATP binding; F:ATP-dependent protein folding chaperone
	Glyma.05G218100.1	-6.25684	1.44932e-08	RNA polymerase II transcriptional coactivator KELP	P:GO:0006355; F:GO:0003677; F:GO:0140110; C:GO:0005634	P:regulation of DNA-templated transcription; F:DNA binding; F:transcription regulator activity; C:nucleus
	Glyma.05G236500.1	-6.42215	5.8521e-05	CRM domain-containing protein, chloroplastic	F:GO:0003723	F:RNA binding
	Glyma.18G111100.1	-7.08364	7.83658e-08	Glutathione S-transferase F9	F:GO:0016740; C:GO:0005829	F:transferase activity; C:cytosol
	Glyma.18G266300.1	-7.56601	0.0488954	Double-stranded RNA-binding protein 4	P:GO:0042254; F:GO:0003723; F:GO:0016787; F:GO:0140098; C:GO:0005634	P:ribosome biogenesis; F:RNA binding; F:hydrolase activity; F:catalytic activity, acting on RNA; C:nucleus
	Glyma.09G211200.1	-7.57433	0.0399429	plastidal glycolate/glycerate translocator 1, chloroplastic	P:GO:0048856; P:GO:0055085; F:GO:0005215; F:GO:0016874; C:GO:0009536	P:anatomical structure development; P:transmembrane transport; F:transporter activity; F:ligase activity; C:plastid
	Glyma.04G114400.1	-7.61235	0.0322906	---NA---
	Glyma.18G088600.1	-7.61934	0.0321917	Disease resistance protein RPM1	P:GO:0006952; F:GO:0043531	P:defense response; F:ADP binding
	Glyma.18G070000.1	-7.65593	0.0343061	glycine--tRNA ligase, mitochondrial 1	P:GO:0006399; P:GO:0006520; P:GO:0140053; F:GO:0016740; F:GO:0016874; F:GO:0140098; C:GO:0005739	P:tRNA metabolic process; P:amino acid metabolic process; P:mitochondrial gene expression; F:transferase activity; F:ligase activity; F:catalytic activity, acting on RNA; C:mitochondrion
	Glyma.10G293300.1	-7.66708	0.0264776	Protoheme IX farnesyltransferase, mitochondrial isoform A	F:GO:0016740	F:transferase activity
	Glyma.18G184700.1	-7.6688	0.0323191	protein SRG1	F:GO:0016491	F:oxidoreductase activity
	Glyma.09G107700.1	-7.77687	0.0205584	IQ domain-containing protein IQM3-like	C:GO:0005634	C:nucleus
	Glyma.07G162700.1	-7.82381	0.0128867	exocyst complex component EXO70A1	P:GO:0016192; F:GO:0008289	P:vesicle-mediated transport; F:lipid binding
	Glyma.04G114500.1	-7.84088	0.011571	replication protein A 70 kDa DNA-binding subunit C-like	P:GO:0006260; P:GO:0006281; P:GO:0006310; F:GO:0003677; C:GO:0005634; C:GO:0016020; C:GO:0016020	P:DNA replication; P:DNA repair; P:DNA recombination; F:DNA binding; C:nucleus; C:membrane; C:membrane
	Glyma.16G175800.1	-7.96718	0.00658252	Ty3/gypsy retrotransposon protein	P:GO:0015074; F:GO:0003676; F:GO:0043531; C:GO:0043227	P:DNA integration; F:nucleic acid binding; F:ADP binding; C:membrane-bounded organelle
	Glyma.04G114600.1	-8.13759	0.00256104	uncharacterized protein LOC100795663	F:GO:0003824	F:catalytic activity
	Glyma.03G030700.1	-8.16457	0.0034735	T-complex protein 1 subunit theta	F:GO:0044183; F:GO:0140657; C:GO:0005829	F:protein folding chaperone; F:ATP-dependent activity; C:cytosol
	Glyma.01G151800.1	-8.27044	0.00145364	beta-amylase 8	P:GO:0005975; F:GO:0016787	P:carbohydrate metabolic process; F:hydrolase activity
	Glyma.14G042800.1	-8.27908	0.00137003	alcohol dehydrogenase-like 7	P:GO:0098754; F:GO:0016491; C:GO:0005829	P:detoxification; F:oxidoreductase activity; C:cytosol
	Glyma.13G327900.1	-8.41457	0.000649879	Protein transport protein Sec61 subunit beta	C:GO:0016020	C:membrane
	Glyma.13G260200.1	-8.46351	0.000299323	hypothetical protein GLYMA_13G260200
	Glyma.11G252400.1	-8.57514	0.000147109	amino acid transporter AVT1H	P:GO:0023052; P:GO:0055085; F:GO:0005215; C:GO:0005773	P:signaling; P:transmembrane transport; F:transporter activity; C:vacuole
	Glyma.12G135500.1	-9.35452	5.69929e-07	pentatricopeptide repeat-containing protein At4g04790, mitochondrial isoform X1	P:GO:0055085; F:GO:0005215; F:GO:0140657	P:transmembrane transport; F:transporter activity; F:ATP-dependent activity
	Glyma.12G110500.1	-9.67267	2.59033e-08	DNA-directed RNA polymerases II, IV and V subunit 11	P:GO:0006351; F:GO:0003677; F:GO:0016740; F:GO:0140098; C:GO:0005654	P:DNA-templated transcription; F:DNA binding; F:transferase activity; F:catalytic activity, acting on RNA; C:nucleoplasm
	Glyma.19G224300.1	-10.6469	5.71317e-12	rhicadhesin receptor	P:GO:0048856; F:GO:0045735; C:GO:0005576; C:GO:0005618; C:GO:0005773; C:GO:0005783	P:anatomical structure development; F:nutrient reservoir activity; C:extracellular region; C:cell wall; C:vacuole; C:endoplasmic reticulum
	Glyma.03G068900.1	-11.022	2.31436e-09	mitotic-spindle organizing protein 1B	P:GO:0007010; P:GO:0007059; P:GO:0065003; P:GO:0140014; C:GO:0005815	P:cytoskeleton organization; P:chromosome segregation; P:protein-containing complex assembly; P:mitotic nuclear division; C:microtubule organizing center

## Sheet: Gi8-G8
	Supplementary Table S2: List of soybean differentially expressed genes (DEGs). Comparisons were performed between untreated Génesis 5601 versus untreated Williams (G-W), and D. caulivora inoculated versus control plants of both genotypes at the indicated time points (Gi8-G8; Gi48-G48; Wi8-W8; Wi48-W48).
	Gene_id	log2 FC	FDR	Description	GO Ids	GO Names
	Glyma.10G226200.1	8.64949	4.76876e-27	serine decarboxylase 1	F:GO:0016829	F:lyase activity
	Glyma.03G029200.1	7.70875	1.80614e-13	pectinesterase 2	P:GO:0005975; P:GO:0071554; F:GO:0016787; F:GO:0098772; C:GO:0005576	P:carbohydrate metabolic process; P:cell wall organization or biogenesis; F:hydrolase activity; F:molecular function regulator activity; C:extracellular region
	Glyma.03G112400.1	7.65328	7.9187e-13	ethylene-responsive transcription factor 1-like	P:GO:0006355; P:GO:0023052; F:GO:0003677; F:GO:0140110; C:GO:0005634	P:regulation of DNA-templated transcription; P:signaling; F:DNA binding; F:transcription regulator activity; C:nucleus
	Glyma.10G219800.1	7.63272	1.3196e-12	lignin-forming anionic peroxidase	F:GO:0016209; F:GO:0016491; C:GO:0005576	F:antioxidant activity; F:oxidoreductase activity; C:extracellular region
	Glyma.07G262300.1	7.56311	6.4733e-12	F-box protein At4g22030	C:GO:0016020	C:membrane
	Glyma.18G020500.1	7.44935	4.82452e-11	hypothetical protein GLYMA_18G020500	C:GO:0016020	C:membrane
	Glyma.17G243900.1	7.43603	6.63568e-11	patatin-like protein 2	P:GO:0006629; F:GO:0016740; F:GO:0016787	P:lipid metabolic process; F:transferase activity; F:hydrolase activity
	Glyma.15G109600.1	7.28342	8.35444e-10	F-box protein
	Glyma.09G004900.1	7.24354	1.41141e-09	F-box protein At4g22030	C:GO:0016020	C:membrane
	Glyma.15G145600.1	7.22841	1.61014e-09	ABA-responsive protein ABR18	P:GO:0023052; F:GO:0008289; F:GO:0016787; F:GO:0060089; F:GO:0098772; F:GO:0140096; C:GO:0005634; C:GO:0005829	P:signaling; F:lipid binding; F:hydrolase activity; F:molecular transducer activity; F:molecular function regulator activity; F:catalytic activity, acting on a protein; C:nucleus; C:cytosol
	Glyma.07G262200.1	7.01075	4.63494e-08	F-box protein At4g22030	C:GO:0016020; C:GO:0016020	C:membrane; C:membrane
	Glyma.07G259900.1	7.0091	9.31543e-29	uncharacterized protein LOC100815270
	Glyma.11G236600.1	6.91503	1.8537e-46	E3 ubiquitin-protein ligase XERICO	C:GO:0016020	C:membrane
	Glyma.20G183700.1	6.75792	7.95485e-07	cysteine protease RD19D	P:GO:0030163; F:GO:0016787; F:GO:0140096; C:GO:0005615; C:GO:0005764	P:protein catabolic process; F:hydrolase activity; F:catalytic activity, acting on a protein; C:extracellular space; C:lysosome
	Glyma.15G016200.1	6.75117	8.29172e-07	rop guanine nucleotide exchange factor 12	F:GO:0098772	F:molecular function regulator activity
	Glyma.20G147900.1	6.705	1.3269e-06	geraniol 8-hydroxylase	F:GO:0016491	F:oxidoreductase activity
	Glyma.15G264300.1	6.6901	2.12179e-06	GDSL esterase/lipase 5	F:GO:0016787	F:hydrolase activity
	Glyma.07G048800.1	6.67173	2.85752e-06	caffeic acid 3-O-methyltransferase (E2.1.1.68, COMT)	F:GO:0016740	F:transferase activity
	Glyma.05G065800.1	6.66263	2.05292e-06	expansin-like B1	P:GO:0048856; C:GO:0005576	P:anatomical structure development; C:extracellular region
	Glyma.02G006300.1	6.62883	3.63032e-06	ethylene-responsive transcription factor ERF096	P:GO:0006355; P:GO:0023052; F:GO:0003677; F:GO:0140110; C:GO:0005634	P:regulation of DNA-templated transcription; P:signaling; F:DNA binding; F:transcription regulator activity; C:nucleus
	Glyma.14G143700.1	6.55757	6.49709e-06	La protein 1	P:GO:0006399; F:GO:0003723; F:GO:0016740; C:GO:0005634	P:tRNA metabolic process; F:RNA binding; F:transferase activity; C:nucleus
	Glyma.12G231300.1	6.54483	6.94336e-06	hypothetical protein GLYMA_12G231300
	Glyma.16G188600.1	6.50142	1.05707e-05	protein YLS3	C:GO:0005886	C:plasma membrane
	Glyma.19G163800.1	6.47795	1.76581e-05	Ethylene-responsive transcription factor 1B	P:GO:0006355; P:GO:0023052; F:GO:0003677; F:GO:0140110; C:GO:0005634	P:regulation of DNA-templated transcription; P:signaling; F:DNA binding; F:transcription regulator activity; C:nucleus
	Glyma.18G239000.1	6.47654	1.1034e-140	7-methylxanthosine synthase 1	F:GO:0016740	F:transferase activity
	Glyma.08G150900.1	6.43953	1.7457e-05	disease resistance protein At4g27220	F:GO:0043531	F:ADP binding
	Glyma.17G093500.1	6.42671	2.04047e-18	AES91124.1 UVI1,	P:GO:0006979	P:response to oxidative stress
	Glyma.10G061800.1	6.40671	2.47618e-05	thaumatin-like protein 1b	F:GO:0016740; F:GO:0016829; C:GO:0005576	F:transferase activity; F:lyase activity; C:extracellular region
	Glyma.07G006700.1	6.39549	4.43146e-18	seed linoleate 9S-lipoxygenase	P:GO:0006629; F:GO:0016491	P:lipid metabolic process; F:oxidoreductase activity
	Glyma.03G003100.1	6.30552	7.37853e-17	receptor protein kinase ZmPK1	F:GO:0016740; F:GO:0140096	F:transferase activity; F:catalytic activity, acting on a protein
	Glyma.08G211000.1	6.28563	1.20601e-40	AES68118.1 DUF761 domain protein
	Glyma.09G005000.1	6.24988	1.25679e-27	F-box protein At4g22030	C:GO:0016020	C:membrane
	Glyma.07G006800.1	6.24319	9.26634e-05	Seed linoleate 9S-lipoxygenase	P:GO:0006629; F:GO:0016491	P:lipid metabolic process; F:oxidoreductase activity
	Glyma.06G167500.1	6.23182	9.70491e-05	auxin-responsive protein SAUR32	P:GO:0023052	P:signaling
	Glyma.06G220700.1	6.21498	9.60498e-16	cucumber peeling cupredoxin	P:GO:0006091; F:GO:0016491; C:GO:0005886	P:generation of precursor metabolites and energy; F:oxidoreductase activity; C:plasma membrane
	Glyma.19G248900.1	6.19274	2.09542e-15	ethylene-responsive transcription factor 1B	P:GO:0006355; P:GO:0023052; F:GO:0003677; F:GO:0140110; C:GO:0005634	P:regulation of DNA-templated transcription; P:signaling; F:DNA binding; F:transcription regulator activity; C:nucleus
	Glyma.05G029000.1	6.18581	0.000143014	WRKY transcription factor 61	P:GO:0006355; F:GO:0003677; F:GO:0140110; C:GO:0005634	P:regulation of DNA-templated transcription; F:DNA binding; F:transcription regulator activity; C:nucleus
	Glyma.14G201600.1	6.1783	0.000147423	cationic peroxidase 2	F:GO:0016209; F:GO:0016491; C:GO:0005576	F:antioxidant activity; F:oxidoreductase activity; C:extracellular region
	Glyma.05G124800.1	6.1585	0.000194499	berberine bridge enzyme-like 28	F:GO:0016491	F:oxidoreductase activity
	Glyma.19G151100.1	6.15168	8.01469e-180	pterocarpan synthase precursor	F:GO:0016829; C:GO:0005576	F:lyase activity; C:extracellular region
	Glyma.16G212600.1	6.07365	3.49816e-55	GEM-like protein 8
	Glyma.03G249100.1	6.03189	0.000422541	TKY61361.1Modulating plastid sigma factor	P:GO:0006355	P:regulation of DNA-templated transcription
	Glyma.20G171900.1	5.97925	3.87893e-265	lignin-forming anionic peroxidase	F:GO:0016209; F:GO:0016491; C:GO:0005576	F:antioxidant activity; F:oxidoreductase activity; C:extracellular region
	Glyma.18G055600.1	5.96932	1.75128e-96	cationic peroxidase 1	F:GO:0016209; F:GO:0016491; C:GO:0005576	F:antioxidant activity; F:oxidoreductase activity; C:extracellular region
	Glyma.09G048900.1	5.96228	4.44703e-78	Isoflavone 2'-hydroxylase	F:GO:0016491	F:oxidoreductase activity
	Glyma.09G049300.1	5.94258	2.13923e-84	Isoflavone 2'-hydroxylase	F:GO:0016491	F:oxidoreductase activity
	Glyma.16G059300.1	5.92803	1.75378e-21	calcium-binding protein CML19	F:GO:0005509	F:calcium ion binding
	Glyma.09G279800.1	5.92434	0.00068351	short-chain dehydrogenase reductase 2a	F:GO:0016491	F:oxidoreductase activity
	Glyma.09G115200.1	5.90166	0.000832179	glycosyltransferase BC10	F:GO:0016740	F:transferase activity
	Glyma.20G148000.1	5.87981	0.000893022	geraniol 8-hydroxylase	F:GO:0016491	F:oxidoreductase activity
	Glyma.17G166500.1	5.86347	0.00106468	UDP-glycosyltransferase 84B2	F:GO:0016740	F:transferase activity
	Glyma.08G338700.1	5.86259	0.00106723	hydroquinone glucosyltransferase	F:GO:0016740	F:transferase activity
	Glyma.05G161300.1	5.83322	0.0011693	glutathione S-transferase	P:GO:0006575; P:GO:0006790; F:GO:0016740	P:cellular modified amino acid metabolic process; P:sulfur compound metabolic process; F:transferase activity
	Glyma.05G125200.1	5.83234	0.0011721	berberine bridge enzyme-like 26	F:GO:0016491	F:oxidoreductase activity
	Glyma.05G099300.1	5.82531	6.31568e-231	XP_028232139.1 PAMP-induced secreted peptide 2-like	P:GO:0002376; P:GO:0098542	P:immune system process; P:defense response to other organism
	Glyma.20G061100.1	5.81891	0.00122157	endoglucanase 12	P:GO:0005975; F:GO:0016787	P:carbohydrate metabolic process; F:hydrolase activity
	Glyma.04G178800.1	5.79995	0.00129119	protein JINGUBANG	F:GO:0016740	F:transferase activity
	Glyma.14G081300.1	5.79691	4.4025e-281	patatin-like protein 2	P:GO:0006629; F:GO:0016740; F:GO:0016787	P:lipid metabolic process; F:transferase activity; F:hydrolase activity
	Glyma.13G331800.1	5.79188	0.00149789	exocyst complex component EXO70H1	P:GO:0016192; P:GO:0061024; F:GO:0008289	P:vesicle-mediated transport; P:membrane organization; F:lipid binding
	Glyma.02G260900.1	5.79143	0.00149994	Arogenate dehydratase / Carboxycyclohexadienyl dehydratase	P:GO:0006520; F:GO:0016491	P:amino acid metabolic process; F:oxidoreductase activity
	Glyma.01G141100.1	5.79048	0.00132801	S-adenosyl-L-methionine-dependent methyltransferase	F:GO:0016740	F:transferase activity
	Glyma.08G150500.1	5.78983	1.89467e-185	vicianin hydrolase-like	P:GO:0005975; F:GO:0016787	P:carbohydrate metabolic process; F:hydrolase activity
	Glyma.09G189600.1	5.75891	0.00164632	FRIGIDA-like protein 4a	P:GO:0032502	P:developmental process
	Glyma.17G014400.1	5.7571	0.00165545	hypothetical protein GLYMA_17G014400
	Glyma.15G156100.1	5.75473	0.00445589	isoflavone 2'-hydroxylase	F:GO:0016491	F:oxidoreductase activity
	Glyma.20G152500.1	5.74869	0.00169529	3-ketoacyl-CoA synthase 6	P:GO:0006629; F:GO:0016740	P:lipid metabolic process; F:transferase activity
	Glyma.02G087900.1	5.74824	0.00169677	methionine gamma-lyase	P:GO:0006520; P:GO:0006790; F:GO:0016829	P:amino acid metabolic process; P:sulfur compound metabolic process; F:lyase activity
	Glyma.01G211800.1	5.73048	0	isoflavone reductase	F:GO:0016491	F:oxidoreductase activity
	Glyma.09G049200.1	5.73001	3.35845e-124	isoflavone 2'-hydroxylase	F:GO:0016491	F:oxidoreductase activity
	Glyma.06G317000.1	5.72375	0.00181804	eugenol synthase 1	F:GO:0016491	F:oxidoreductase activity
	Glyma.18G229400.1	5.72375	0.00181804	TKY65489.1(+)-neomenthol dehydrogenase	F:GO:0016491	F:oxidoreductase activity
	Glyma.04G184800.1	5.71305	4.87111e-10	12-oxophytodienoate reductase 11	F:GO:0016491	F:oxidoreductase activity
	Glyma.08G109200.1	5.71207	3.69936e-102	chalcone synthase 1	F:GO:0016740; F:GO:0140096	F:transferase activity; F:catalytic activity, acting on a protein
	Glyma.17G014500.1	5.69334	0.00224115	uncharacterized protein LOC100816043
	Glyma.11G162100.1	5.69317	4.08529e-33	cationic peroxidase 1	F:GO:0016209; F:GO:0016491; C:GO:0005576	F:antioxidant activity; F:oxidoreductase activity; C:extracellular region
	Glyma.03G162600.1	5.69195	3.09003e-129	ethylene-responsive transcription factor ERF098	P:GO:0006355; P:GO:0023052; F:GO:0003677; F:GO:0140110; C:GO:0005634	P:regulation of DNA-templated transcription; P:signaling; F:DNA binding; F:transcription regulator activity; C:nucleus
	Glyma.03G222600.1	5.69194	0.00225018	short-chain dehydrogenase reductase 3b	F:GO:0016491	F:oxidoreductase activity
	Glyma.10G187000.1	5.67943	4.19315e-33	ethylene-responsive transcription factor ERF096	P:GO:0006355; P:GO:0023052; F:GO:0003677; F:GO:0140110; C:GO:0005634	P:regulation of DNA-templated transcription; P:signaling; F:DNA binding; F:transcription regulator activity; C:nucleus
	Glyma.08G301400.1	5.66805	0.00240245	ATP-dependent DNA helicase PIF1	F:GO:0003677; F:GO:0003824; F:GO:0140657	F:DNA binding; F:catalytic activity; F:ATP-dependent activity
	Glyma.17G011700.1	5.66721	9.98407e-10	F-box protein At4g22030	C:GO:0016020	C:membrane
	Glyma.10G070300.1	5.62228	0.00272138	glycinol 4-dimethylallyltransferase-like	F:GO:0016740; C:GO:0009536	F:transferase activity; C:plastid
	Glyma.13G122500.1	5.59312	1.67796e-23	Ethylene-responsive transcription factor ERF098	P:GO:0006355; P:GO:0023052; F:GO:0003677; F:GO:0140110; C:GO:0005634	P:regulation of DNA-templated transcription; P:signaling; F:DNA binding; F:transcription regulator activity; C:nucleus
	Glyma.08G070700.1	5.59052	9.77191e-126	ABC transporter G family member 11	P:GO:0055085; F:GO:0005215; F:GO:0140657	P:transmembrane transport; F:transporter activity; F:ATP-dependent activity
	Glyma.07G259700.1	5.58769	3.92812e-09	uncharacterized protein LOC100789926
	Glyma.08G110400.1	5.5763	5.04956e-09	chalcone synthase 1	F:GO:0016740	F:transferase activity
	Glyma.17G151700.1	5.5721	0.00288779	expansin-like B1	P:GO:0048856; C:GO:0005576	P:anatomical structure development; C:extracellular region
	Glyma.13G129100.1	5.55883	5.9256e-09	glutathione S-transferase isoform X1	P:GO:0006575; P:GO:0006790; F:GO:0016740; C:GO:0005576	P:cellular modified amino acid metabolic process; P:sulfur compound metabolic process; F:transferase activity; C:extracellular region
	Glyma.02G222700.1	5.55199	0.00371379	heavy metal-associated isoprenylated plant protein 28	P:GO:0050896; F:GO:0046872	P:response to stimulus; F:metal ion binding
	Glyma.15G110600.1	5.53578	3.80495e-22	stigma-specific STIG1-like protein 1
	Glyma.07G179800.1	5.5115	0.00464666	protein DMR6-LIKE OXYGENASE 2	F:GO:0016491	F:oxidoreductase activity
	Glyma.08G110700.1	5.5099	0.00306064	chalcone synthase 1	F:GO:0016740; F:GO:0140096	F:transferase activity; F:catalytic activity, acting on a protein
	Glyma.01G091400.1	5.49825	0.00479792	chalcone synthase 1	F:GO:0016740; F:GO:0140096	F:transferase activity; F:catalytic activity, acting on a protein
	Glyma.08G170800.1	5.48804	0.00491357	cysteine-rich and transmembrane domain-containing protein WIH2 isoform X3	C:GO:0005886	C:plasma membrane
	Glyma.13G334000.1	5.47532	0.00505903	cellulose synthase A catalytic subunit 6 [UDP-forming]	C:GO:0005694	C:chromosome
	Glyma.04G131100.1	5.46408	0.000604329	eugenol synthase 1	F:GO:0016491	F:oxidoreductase activity
	Glyma.11G229200.1	5.46162	0.00523204	hypothetical protein glysoja_039022
	Glyma.08G364700.1	5.4566	1.33196e-113	IST1-like protein	P:GO:0015031	P:protein transport
	Glyma.01G127100.1	5.44142	2.26932e-280	dirigent protein 22	C:GO:0005576	C:extracellular region
	Glyma.09G159900.1	5.43316	7.02364e-70	UPF0481 protein At3g02645	C:GO:0016020	C:membrane
	Glyma.10G273300.1	5.40758	2.26569e-32	VQ motif-containing protein 8, chloroplastic	C:GO:0005634	C:nucleus
	Glyma.01G135200.1	5.38477	0.00467244	cytochrome P450 82A4	P:GO:0098542; F:GO:0016491	P:defense response to other organism; F:oxidoreductase activity
	Glyma.18G267900.1	5.38415	4.34134e-63	Isoflavone 7-O-methyltransferase	F:GO:0016740	F:transferase activity
	Glyma.17G244000.1	5.32956	4.44446e-58	patatin-like protein 2	P:GO:0006629; F:GO:0016740; F:GO:0016787	P:lipid metabolic process; F:transferase activity; F:hydrolase activity
	Glyma.11G201800.1	5.32009	0.00931988	Bifunctional bis(5'-adenosyl)-triphosphatase/adenylylsulfatase FHIT	F:GO:0016787	F:hydrolase activity
	Glyma.12G144600.1	5.30694	0.00959652	Werner Syndrome-like exonuclease	F:GO:0016787; F:GO:0140657; C:GO:0005634	F:hydrolase activity; F:ATP-dependent activity; C:nucleus
	Glyma.03G096200.1	5.29895	2.39689e-07	probably inactive leucine-rich repeat receptor-like protein kinase At5g48380	F:GO:0016740	F:transferase activity
	Glyma.14G005600.1	5.29436	1.81671e-07	hypothetical protein GLYMA_14G005600	C:GO:0016020	C:membrane
	Glyma.19G164000.1	5.27349	2.48498e-07	ethylene-responsive transcription factor ERF098-like	P:GO:0006355; P:GO:0023052; F:GO:0003677; F:GO:0140110; C:GO:0005634	P:regulation of DNA-templated transcription; P:signaling; F:DNA binding; F:transcription regulator activity; C:nucleus
	Glyma.16G162400.1	5.26545	0.0104782	tryptophan aminotransferase-related protein 4	P:GO:0006520; F:GO:0016740; F:GO:0016829	P:amino acid metabolic process; F:transferase activity; F:lyase activity
	Glyma.08G044500.1	5.26126	3.18889e-07	TKY60944.1acetylglucosaminyltransferase protein	F:GO:0016740	F:transferase activity
	Glyma.02G058100.1	5.2537	0.0122275	Mitochondrial intermediate peptidase, mitochondrial	F:GO:0016787; F:GO:0140096	F:hydrolase activity; F:catalytic activity, acting on a protein
	Glyma.15G223900.1	5.24517	2.0634e-111	12-oxophytodienoate reductase 11	F:GO:0016491	F:oxidoreductase activity
	Glyma.04G020200.1	5.23879	2.28784e-134	Ornithine decarboxylase	P:GO:0006520; F:GO:0016829	P:amino acid metabolic process; F:lyase activity
	Glyma.15G155700.1	5.19826	0.0136861	peroxidase 7-like	F:GO:0016209; F:GO:0016491; C:GO:0005576; C:GO:0005618	F:antioxidant activity; F:oxidoreductase activity; C:extracellular region; C:cell wall
	Glyma.19G196900.1	5.18576	0.0140224	secoisolariciresinol dehydrogenase	F:GO:0016491	F:oxidoreductase activity
	Glyma.08G274800.1	5.18435	3.52699e-27	glycinol 4-dimethylallyltransferase	F:GO:0016740; C:GO:0009536	F:transferase activity; C:plastid
	Glyma.09G037100.1	5.17267	5.37503e-115	glucan endo-1,3-beta-glucosidase, basic isoform	P:GO:0005975; F:GO:0016787; C:GO:0005773; C:GO:0005886	P:carbohydrate metabolic process; F:hydrolase activity; C:vacuole; C:plasma membrane
	Glyma.15G110500.1	5.158	0.0147975	pectate lyase 2	P:GO:0005975; P:GO:0006399; P:GO:0006520; P:GO:0022414; P:GO:0048856; F:GO:0016787; F:GO:0016829; F:GO:0016874; F:GO:0140098	P:carbohydrate metabolic process; P:tRNA metabolic process; P:amino acid metabolic process; P:reproductive process; P:anatomical structure development; F:hydrolase activity; F:lyase activity; F:ligase activity; F:catalytic activity, acting on RNA
	Glyma.19G253400.1	5.1563	0.0148494	hypothetical protein GLYMA_19G253400
	Glyma.06G006500.1	5.15517	0.0148802	auxin-induced protein X10A-like	P:GO:0023052	P:signaling
	Glyma.15G052000.1	5.14587	1.13683e-74	high affinity sulfate transporter 2	P:GO:0055085; F:GO:0005215; C:GO:0005886	P:transmembrane transport; F:transporter activity; C:plasma membrane
	Glyma.05G124900.1	5.13415	3.77561e-69	CO dehydrogenase flavoprotein-like	F:GO:0016491	F:oxidoreductase activity
	Glyma.18G080400.1	5.13038	0.0156192	Cytochrome P450 71D9	F:GO:0016491	F:oxidoreductase activity
	Glyma.17G154300.1	5.12813	0.01569	Aluminum-activated malate transporter 12	P:GO:0055085; C:GO:0005773	P:transmembrane transport; C:vacuole
	Glyma.02G006200.1	5.12526	9.49457e-167	ethylene-responsive transcription factor 1B	P:GO:0006355; P:GO:0023052; F:GO:0003677; F:GO:0140110; C:GO:0005634	P:regulation of DNA-templated transcription; P:signaling; F:DNA binding; F:transcription regulator activity; C:nucleus
	Glyma.02G172200.1	5.12305	6.15324e-283	L-type lectin-domain containing receptor kinase S.5	P:GO:0023052; P:GO:0098542; F:GO:0005198; F:GO:0016740; F:GO:0060089; F:GO:0140096; C:GO:0005840; C:GO:0005886	P:signaling; P:defense response to other organism; F:structural molecule activity; F:transferase activity; F:molecular transducer activity; F:catalytic activity, acting on a protein; C:ribosome; C:plasma membrane
	Glyma.07G083900.1	5.11441	1.75695e-06	Bark storage protein A	P:GO:0055086; P:GO:1901135; F:GO:0016787	P:nucleobase-containing small molecule metabolic process; P:carbohydrate derivative metabolic process; F:hydrolase activity
	Glyma.14G014700.1	5.10996	1.6918e-20	serine acetyltransferase 1, chloroplastic	P:GO:0006520; P:GO:0006790; F:GO:0016740; C:GO:0005829	P:amino acid metabolic process; P:sulfur compound metabolic process; F:transferase activity; C:cytosol
	Glyma.12G099300.1	5.10187	2.34586e-20	protein DETOXIFICATION 40	P:GO:0055085; P:GO:0098754; F:GO:0005215	P:transmembrane transport; P:detoxification; F:transporter activity
	Glyma.02G096700.1	5.09403	0.0189982	histidine kinase 4	P:GO:0023052; P:GO:0048856; F:GO:0016740; F:GO:0140096; F:GO:0140299	P:signaling; P:anatomical structure development; F:transferase activity; F:catalytic activity, acting on a protein; F:small molecule sensor activity
	Glyma.18G177000.1	5.0827	1.9263e-07	mannitol dehydrogenase	F:GO:0016491	F:oxidoreductase activity
	Glyma.12G116900.1	5.08158	0.0194289	zinc finger CCCH domain-containing protein 2	F:GO:0046872	F:metal ion binding
	Glyma.08G244800.1	5.08121	1e-173	UDP-glycosyltransferase 83A1	F:GO:0016740	F:transferase activity
	Glyma.20G203600.1	5.07581	2.67876e-06	ethylene-responsive transcription factor ERF098	P:GO:0006355; P:GO:0023052; F:GO:0003677; F:GO:0140110; C:GO:0005634	P:regulation of DNA-templated transcription; P:signaling; F:DNA binding; F:transcription regulator activity; C:nucleus
	Glyma.15G131400.1	5.05143	0.0205405	TKY72388.1Stress up-regulated Nod 19	C:GO:0016020	C:membrane
	Glyma.07G098900.1	5.03967	0.0209801	hypothetical protein glysoja_027204	C:GO:0016020	C:membrane
	Glyma.06G102200.1	5.0373	0.0210814	hypothetical protein GLYMA_06G102200	C:GO:0016020	C:membrane
	Glyma.07G105800.1	5.03671	0.0211039	Pentatricopeptide repeat-containing protein	F:GO:0005515	F:protein binding
	Glyma.11G129300.1	5.03254	1.70901e-28	beta-glucosidase 12-like	P:GO:0005975; P:GO:0006790; P:GO:1901135; F:GO:0016787	P:carbohydrate metabolic process; P:sulfur compound metabolic process; P:carbohydrate derivative metabolic process; F:hydrolase activity
	Glyma.09G075200.1	5.02984	0.0012148	chalcone synthase 1	F:GO:0016740; F:GO:0140096	F:transferase activity; F:catalytic activity, acting on a protein
	Glyma.10G036500.1	5.02514	4.80236e-10	hypothetical protein GLYMA_10G036500
	Glyma.17G046600.1	5.02381	0.021597	flavin-containing monooxygenase 1	F:GO:0016491	F:oxidoreductase activity
	Glyma.19G151200.1	5.02208	8.27254e-140	pterocarpan synthase precursor	F:GO:0016829; C:GO:0005576	F:lyase activity; C:extracellular region
	Glyma.04G102700.1	5.02145	0.0216816	sugar transport protein 5	P:GO:0055085; F:GO:0005215	P:transmembrane transport; F:transporter activity
	Glyma.14G068400.1	5.01191	9.36166e-28	elicitor-responsive protein 1
	Glyma.07G202400.1	4.98823	7.13126e-23	isoflavone synthase 1	F:GO:0016491; F:GO:0016853	F:oxidoreductase activity; F:isomerase activity
	Glyma.16G195600.1	4.98228	3.05102e-152	cytochrome P450 71A26	F:GO:0016491	F:oxidoreductase activity
	Glyma.01G202100.1	4.97002	3.34501e-40	expansin-like B1	P:GO:0048856; C:GO:0005576	P:anatomical structure development; C:extracellular region
	Glyma.16G212200.1	4.9685	1.06247e-60	miraculin	F:GO:0098772	F:molecular function regulator activity
	Glyma.04G113400.1	4.94003	2.59978e-241	berberine bridge enzyme-like 22	F:GO:0016491	F:oxidoreductase activity
	Glyma.01G011600.1	4.93857	6.06686e-22	Sn1-specific diacylglycerol lipase alpha	P:GO:0006629	P:lipid metabolic process
	Glyma.13G064200.1	4.93104	1.34326e-116	aldose 1-epimerase	P:GO:0005975; F:GO:0016853	P:carbohydrate metabolic process; F:isomerase activity
	Glyma.12G197400.1	4.9305	0.00334256	terpene synthase 11	P:GO:0006629; F:GO:0016787; F:GO:0016829	P:lipid metabolic process; F:hydrolase activity; F:lyase activity
	Glyma.08G341400.1	4.92512	0.0291103	kunitz-type trypsin inhibitor KTI1-like	F:GO:0098772	F:molecular function regulator activity
	Glyma.11G240700.1	4.92325	0.0291966	Rab escort protein 1	P:GO:0050896; P:GO:0065007; C:GO:0016020	P:response to stimulus; P:biological regulation; C:membrane
	Glyma.10G286100.1	4.92263	0.0292303	anthranilate synthase alpha subunit 2, chloroplastic	P:GO:0006520; F:GO:0016829	P:amino acid metabolic process; F:lyase activity
	Glyma.17G245200.1	4.92263	2.89343e-09	transcription factor MYB44-like	P:GO:0006355; F:GO:0003677; F:GO:0140110; C:GO:0005634	P:regulation of DNA-templated transcription; F:DNA binding; F:transcription regulator activity; C:nucleus
	Glyma.15G159200.1	4.92139	0.0292856	ethylene-responsive transcription factor ERF098	P:GO:0006355; P:GO:0023052; F:GO:0003677; F:GO:0140110; C:GO:0005634	P:regulation of DNA-templated transcription; P:signaling; F:DNA binding; F:transcription regulator activity; C:nucleus
	Glyma.14G179600.1	4.92076	0.0293104	zinc-finger homeodomain protein 2	P:GO:0006355; F:GO:0003677; F:GO:0140110; C:GO:0005634	P:regulation of DNA-templated transcription; F:DNA binding; F:transcription regulator activity; C:nucleus
	Glyma.10G253800.1	4.91415	1.39377e-05	receptor-like protein kinase At4g00960	F:GO:0016740; F:GO:0140096; C:GO:0005886	F:transferase activity; F:catalytic activity, acting on a protein; C:plasma membrane
	Glyma.09G032000.1	4.90728	0.0299912	E3 ubiquitin-protein ligase UPL6	P:GO:0030163; F:GO:0016740; F:GO:0016874; F:GO:0140096	P:protein catabolic process; F:transferase activity; F:ligase activity; F:catalytic activity, acting on a protein
	Glyma.05G033600.1	4.89929	5.67088e-65	AES91124.1 UVI1,	F:GO:0016740	F:transferase activity
	Glyma.10G188700.1	4.89611	3.28186e-21	protein PIN-LIKES 3	C:GO:0016020	C:membrane
	Glyma.09G006200.1	4.89446	0.0306307	stigma-specific STIG1-like protein 1
	Glyma.20G103900.1	4.88136	1.97849e-05	sugar transport protein 10-like	P:GO:0055085; F:GO:0005215	P:transmembrane transport; F:transporter activity
	Glyma.15G109700.1	4.86276	2.08693e-32	F-box protein At4g22030	C:GO:0016020	C:membrane
	Glyma.13G123000.1	4.84233	7.58331e-114	ethylene-responsive transcription factor ERF098	P:GO:0006355; P:GO:0023052; F:GO:0003677; F:GO:0140110; C:GO:0005634	P:regulation of DNA-templated transcription; P:signaling; F:DNA binding; F:transcription regulator activity; C:nucleus
	Glyma.02G268200.1	4.84108	0.00160157	1-aminocyclopropane-1-carboxylate oxidase	F:GO:0016491	F:oxidoreductase activity
	Glyma.07G079600.1	4.83475	2.06134e-58	TKY63829.1transducin family protein/WD-40 repeat protein	C:GO:0005886	C:plasma membrane
	Glyma.17G011800.1	4.8033	3.49527e-12	F-box protein At4g22030	C:GO:0016020	C:membrane
	Glyma.09G011400.1	4.7968	0.040583	inositol transporter 4	P:GO:0055085; F:GO:0005215; F:GO:0016740	P:transmembrane transport; F:transporter activity; F:transferase activity
	Glyma.09G126200.1	4.77733	4.54407e-08	acidic endochitinase	P:GO:0005975; F:GO:0016787; C:GO:0005576	P:carbohydrate metabolic process; F:hydrolase activity; C:extracellular region
	Glyma.13G085800.1	4.7718	1.15601e-135	uncharacterized protein LOC100500309	C:GO:0016020	C:membrane
	Glyma.08G133100.1	4.77173	1.60121e-33	Avr9/Cf-9 rapidly elicited protein,
	Glyma.08G007600.1	4.76398	0.042617	U5 small nuclear ribonucleoprotein 40 kDa protein	F:GO:0005515	F:protein binding
	Glyma.20G201500.1	4.76333	0.0426518	protein unc-13 homolog
	Glyma.05G042900.1	4.76096	6.25279e-05	Cytochrome P450	F:GO:0016491; F:GO:0016740; F:GO:0140097	F:oxidoreductase activity; F:transferase activity; F:catalytic activity, acting on DNA
	Glyma.16G186300.1	4.7506	0.0435031	Protein YLS3	F:GO:0008289; C:GO:0005886	F:lipid binding; C:plasma membrane
	Glyma.10G025300.1	4.74995	0.0435465	adenylate isopentenyltransferase 3, chloroplastic	P:GO:0006399; F:GO:0016740; F:GO:0140098; C:GO:0005634; C:GO:0005739; C:GO:0009536	P:tRNA metabolic process; F:transferase activity; F:catalytic activity, acting on RNA; C:nucleus; C:mitochondrion; C:plastid
	Glyma.08G068700.1	4.74824	2.74605e-15	17.3 kDa class I heat shock protein	P:GO:0006457; P:GO:0065003	P:protein folding; P:protein-containing complex assembly
	Glyma.10G262500.1	4.74693	2.00301e-15	PAMP-induced secreted peptide 2	P:GO:0002376; P:GO:0098542	P:immune system process; P:defense response to other organism
	Glyma.13G231200.1	4.7427	8.09878e-05	adenylate-forming reductase 03009	C:GO:0005886	C:plasma membrane
	Glyma.05G177700.1	4.74096	9.36325e-26	protein SENSITIVE TO PROTON RHIZOTOXICITY 1	P:GO:0006355; F:GO:0140110; C:GO:0005634	P:regulation of DNA-templated transcription; F:transcription regulator activity; C:nucleus
	Glyma.01G078700.1	4.73662	7.07895e-05	hypothetical protein glysoja_042914	C:GO:0016020; C:GO:0016020	C:membrane; C:membrane
	Glyma.13G180200.1	4.73563	1.31348e-25	heat stress transcription factor B-2a	P:GO:0006355; F:GO:0003677; F:GO:0016740; F:GO:0140110; C:GO:0005634	P:regulation of DNA-templated transcription; F:DNA binding; F:transferase activity; F:transcription regulator activity; C:nucleus
	Glyma.18G294300.1	4.73491	1.16075e-274	glutamine amidotransferase GAT1_2.1	P:GO:0006520; F:GO:0016740; F:GO:0016787; F:GO:0140096; C:GO:0005829	P:amino acid metabolic process; F:transferase activity; F:hydrolase activity; F:catalytic activity, acting on a protein; C:cytosol
	Glyma.20G227400.1	4.73208	0.0447341	Cysteine-rich repeat secretory protein 11	P:GO:0010497; P:GO:0046739; C:GO:0009506; C:GO:0016020	P:plasmodesmata-mediated intercellular transport; P:transport of virus in multicellular host; C:plasmodesma; C:membrane
	Glyma.03G162500.1	4.70855	6.55612e-15	ethylene-responsive transcription factor 1B	P:GO:0006355; P:GO:0023052; F:GO:0003677; F:GO:0140110; C:GO:0005634	P:regulation of DNA-templated transcription; P:signaling; F:DNA binding; F:transcription regulator activity; C:nucleus
	Glyma.03G029000.1	4.67717	1.5887e-07	pectinesterase 2	P:GO:0005975; P:GO:0071554; F:GO:0016787; F:GO:0098772; C:GO:0005576	P:carbohydrate metabolic process; P:cell wall organization or biogenesis; F:hydrolase activity; F:molecular function regulator activity; C:extracellular region
	Glyma.11G020000.1	4.67431	1.32651e-27	Protein PAM71, chloroplastic	P:GO:0055085; F:GO:0005215; C:GO:0005773; C:GO:0005794; C:GO:0005886; C:GO:0009536; C:GO:0009579	P:transmembrane transport; F:transporter activity; C:vacuole; C:Golgi apparatus; C:plasma membrane; C:plastid; C:thylakoid
	Glyma.05G069100.1	4.66238	1.65799e-17	expansin-like B1	P:GO:0048856; C:GO:0005576	P:anatomical structure development; C:extracellular region
	Glyma.10G036600.1	4.64814	3.42821e-194	ethylene-responsive transcription factor ERF098	P:GO:0006355; P:GO:0023052; F:GO:0003677; F:GO:0140110; C:GO:0005634	P:regulation of DNA-templated transcription; P:signaling; F:DNA binding; F:transcription regulator activity; C:nucleus
	Glyma.04G121700.1	4.63857	0.00200665	Polyphenol oxidase A1, chloroplastic	F:GO:0016491	F:oxidoreductase activity
	Glyma.01G134600.1	4.60976	9.56089e-276	Glycinol 4-dimethylallyltransferase isoform B	F:GO:0016740; C:GO:0009536	F:transferase activity; C:plastid
	Glyma.12G054200.1	4.59918	0.00110366	cyanogenic beta-glucosidase	P:GO:0005975; P:GO:0006790; P:GO:1901135; F:GO:0016787	P:carbohydrate metabolic process; P:sulfur compound metabolic process; P:carbohydrate derivative metabolic process; F:hydrolase activity
	Glyma.08G078900.1	4.56771	3.96773e-13	polygalacturonase inhibitor 2	F:GO:0016740; F:GO:0098772; F:GO:0140096	F:transferase activity; F:molecular function regulator activity; F:catalytic activity, acting on a protein
	Glyma.11G062500.1	4.56064	0.000592002	cytochrome P450 71D8	F:GO:0016491	F:oxidoreductase activity
	Glyma.07G044100.1	4.55662	5.7026e-13	GDSL esterase/lipase 5	F:GO:0016787	F:hydrolase activity
	Glyma.11G219000.1	4.55533	2.87944e-40	elicitor-responsive protein 1
	Glyma.18G148700.1	4.54432	1.23183e-206	1-deoxy-D-xylulose-5-phosphate synthase 2, chloroplastic	P:GO:0006629; P:GO:0006766; P:GO:0006790; P:GO:1901135; F:GO:0016740	P:lipid metabolic process; P:vitamin metabolic process; P:sulfur compound metabolic process; P:carbohydrate derivative metabolic process; F:transferase activity
	Glyma.15G172800.1	4.51661	1.54514e-58	uncharacterized protein LOC100791750 isoform X1	C:GO:0016020	C:membrane
	Glyma.12G054300.1	4.47943	2.43839e-140	cyanogenic beta-glucosidase	P:GO:0005975; P:GO:0006790; P:GO:1901135; F:GO:0016787	P:carbohydrate metabolic process; P:sulfur compound metabolic process; P:carbohydrate derivative metabolic process; F:hydrolase activity
	Glyma.04G046900.1	4.47852	5.63447e-09	auxin-responsive protein IAA27	P:GO:0010468; P:GO:0050794; P:GO:0050896	P:regulation of gene expression; P:regulation of cellular process; P:response to stimulus
	Glyma.08G338800.1	4.47378	1.26762e-45	hydroquinone glucosyltransferase	F:GO:0016740	F:transferase activity
	Glyma.11G087300.1	4.4686	2.87058e-236	protein PIN-LIKES 7	P:GO:0023052; P:GO:0055085	P:signaling; P:transmembrane transport
	Glyma.02G130400.1	4.45759	0.00240766	chalcone synthase 1	F:GO:0016740	F:transferase activity
	Glyma.02G244100.1	4.45556	7.93135e-12	nudix hydrolase 18, mitochondrial	F:GO:0016787; C:GO:0005634	F:hydrolase activity; C:nucleus
	Glyma.01G126600.1	4.44646	5.07552e-39	Dirigent protein 19	C:GO:0005576	C:extracellular region
	Glyma.17G019500.1	4.44643	4.40493e-17	UDP-glucose flavonoid 3-O-glucosyltransferase 7	F:GO:0016740	F:transferase activity
	Glyma.05G109200.1	4.44148	1.5473e-36	transcription factor RAX3
	Glyma.12G197500.1	4.43833	0.0058479	terpene synthase 11	P:GO:0006629; F:GO:0016829	P:lipid metabolic process; F:lyase activity
	Glyma.10G180500.1	4.43666	2.08367e-62	basic 7S globulin	F:GO:0016740; F:GO:0016787; F:GO:0140096	F:transferase activity; F:hydrolase activity; F:catalytic activity, acting on a protein
	Glyma.18G009800.1	4.43603	6.37261e-88	TKY47735.1NADH-ubiquinone reductase complex 1 MLRQ subunit	C:GO:0016020	C:membrane
	Glyma.09G216200.1	4.43236	4.92966e-62	KHN11806.1 Lipopolysaccharide 1,2-N-acetylglucosaminetransferase	F:GO:0016740; F:GO:0140096	F:transferase activity; F:catalytic activity, acting on a protein
	Glyma.10G239700.1	4.42104	2.37434e-97	TKY51251.1cell wall macromolecule catabolic process	C:GO:0005886	C:plasma membrane
	Glyma.20G185000.1	4.40493	7.27712e-19	protein IDA	P:GO:0022414; P:GO:0048856; C:GO:0005615	P:reproductive process; P:anatomical structure development; C:extracellular space
	Glyma.10G241700.1	4.39973	0.00100116	3-ketoacyl-CoA synthase 6	P:GO:0006629; F:GO:0016740	P:lipid metabolic process; F:transferase activity
	Glyma.08G306500.1	4.39968	0	Shikimate O-hydroxycinnamoyltransferase	F:GO:0016740	F:transferase activity
	Glyma.12G161400.1	4.38642	5.07021e-84	NAD(P)H dehydrogenase (quinone) FQR1	F:GO:0016491	F:oxidoreductase activity
	Glyma.03G003300.1	4.38369	0.00126089	receptor protein kinase ZmPK1	F:GO:0016740; F:GO:0140096	F:transferase activity; F:catalytic activity, acting on a protein
	Glyma.17G147500.1	4.37275	1.54816e-18	expansin-like B1	P:GO:0048856; C:GO:0005576	P:anatomical structure development; C:extracellular region
	Glyma.01G218200.1	4.36247	5.25807e-08	protein LURP-one-related 4
	Glyma.03G044900.1	4.35916	1.26019e-300	dirigent protein 22	C:GO:0005576	C:extracellular region
	Glyma.11G101200.1	4.35852	4.02438e-141	lignin-forming anionic peroxidase	F:GO:0016209; F:GO:0016491; C:GO:0005576	F:antioxidant activity; F:oxidoreductase activity; C:extracellular region
	Glyma.16G063500.1	4.3536	0.00140403	F-box protein CPR30	F:GO:0005515	F:protein binding
	Glyma.13G186200.1	4.35058	2.7685e-251	12-oxophytodienoate reductase 11	F:GO:0016491	F:oxidoreductase activity
	Glyma.09G052900.1	4.34896	2.6275e-23	ethylene-responsive transcription factor ERF098	P:GO:0006355; P:GO:0023052; F:GO:0003677; F:GO:0140110; C:GO:0005634	P:regulation of DNA-templated transcription; P:signaling; F:DNA binding; F:transcription regulator activity; C:nucleus
	Glyma.03G160200.1	4.33522	5.5762e-43	cytochrome P450 94A1	F:GO:0016491	F:oxidoreductase activity
	Glyma.17G064300.1	4.32836	4.39345e-50	AES92343.1 DUF761 domain protein	C:GO:0016020	C:membrane
	Glyma.08G180400.1	4.32708	8.21351e-18	high affinity sulfate transporter 2	P:GO:0055085; F:GO:0005215; C:GO:0005886	P:transmembrane transport; F:transporter activity; C:plasma membrane
	Glyma.02G248100.1	4.32229	6.80538e-23	elicitor-responsive protein 1
	Glyma.02G059400.1	4.32144	0.00157728	galacturonosyltransferase-like 1	F:GO:0016740; C:GO:0005773; C:GO:0005794; C:GO:0005886	F:transferase activity; C:vacuole; C:Golgi apparatus; C:plasma membrane
	Glyma.06G302700.1	4.31682	0.00188819	peroxidase 3	F:GO:0016209; F:GO:0016491; C:GO:0005576; C:GO:0005618	F:antioxidant activity; F:oxidoreductase activity; C:extracellular region; C:cell wall
	Glyma.03G221600.1	4.31057	1.3349e-05	gibberellin 2-beta-dioxygenase 2	P:GO:0006629; F:GO:0016491	P:lipid metabolic process; F:oxidoreductase activity
	Glyma.08G341300.1	4.30963	1.15416e-05	kunitz-type trypsin inhibitor KTI1-like	F:GO:0098772	F:molecular function regulator activity
	Glyma.16G146700.1	4.29408	1.15074e-189	mitochondrial phosphate carrier protein 3, mitochondrial	P:GO:0055085; F:GO:0003723; F:GO:0005215; F:GO:0016740; C:GO:0005739	P:transmembrane transport; F:RNA binding; F:transporter activity; F:transferase activity; C:mitochondrion
	Glyma.17G147600.1	4.28875	2.51254e-283	expansin-like B1	P:GO:0048856; C:GO:0005576	P:anatomical structure development; C:extracellular region
	Glyma.05G107500.1	4.27765	1.87676e-197	VQ motif-containing protein 29
	Glyma.09G255000.1	4.27671	4.46635343840487e-321	1-aminocyclopropane-1-carboxylate synthase 1	P:GO:0006520; F:GO:0016740; F:GO:0016829	P:amino acid metabolic process; F:transferase activity; F:lyase activity
	Glyma.08G211800.1	4.2675	1.63175e-07	AES86605.1 transmembrane protein,	C:GO:0016020	C:membrane
	Glyma.03G173100.1	4.26291	1.60921e-49	zinc finger protein ZAT11	P:GO:0010200	P:response to chitin
	Glyma.12G076600.1	4.26173	2.43947e-05	KAE9616688.1 nucleotide-diphospho-sugar transferase	F:GO:0016740	F:transferase activity
	Glyma.07G011800.1	4.26111	8.74864e-29	inorganic pyrophosphatase 2	F:GO:0016787	F:hydrolase activity
	Glyma.07G065700.1	4.25937	1.97299e-07	1-aminocyclopropane-1-carboxylate synthase	P:GO:0006520; F:GO:0016740; F:GO:0016829	P:amino acid metabolic process; F:transferase activity; F:lyase activity
	Glyma.U027300.1	4.25514	1.91889e-126	laccase-7	F:GO:0016491; C:GO:0005576	F:oxidoreductase activity; C:extracellular region
	Glyma.07G259800.1	4.24989	2.25883e-05	hypothetical protein D0Y65_019025
	Glyma.07G220000.1	4.24885	1.07477e-180	glucan endo-1,3-beta-glucosidase 14 isoform X1	P:GO:0005975; F:GO:0016787; C:GO:0005886	P:carbohydrate metabolic process; F:hydrolase activity; C:plasma membrane
	Glyma.07G011900.1	4.24172	1.58707e-185	inorganic pyrophosphatase 2	F:GO:0016787	F:hydrolase activity
	Glyma.15G264200.1	4.236	5.10115e-21	GDSL esterase/lipase 5	F:GO:0016787	F:hydrolase activity
	Glyma.18G013600.1	4.23244	6.4169e-12	sufE-like protein 2, chloroplastic	P:GO:0006790; F:GO:0098772; C:GO:0009536	P:sulfur compound metabolic process; F:molecular function regulator activity; C:plastid
	Glyma.17G014100.1	4.22928	7.86063e-70	uncharacterized protein LOC100791751
	Glyma.19G011700.1	4.21858	0.000899029	alpha-dioxygenase (DOX1)	P:GO:0006629; F:GO:0016209; F:GO:0016491	P:lipid metabolic process; F:antioxidant activity; F:oxidoreductase activity
	Glyma.08G011300.1	4.20252	1.81851e-207	WRKY transcription factor 75	P:GO:0006355; F:GO:0003677; F:GO:0140110; C:GO:0005634	P:regulation of DNA-templated transcription; F:DNA binding; F:transcription regulator activity; C:nucleus
	Glyma.08G174900.1	4.20077	3.42925e-55	glutathione S-transferase 3	P:GO:0006575; P:GO:0006790; F:GO:0016740; F:GO:0016829	P:cellular modified amino acid metabolic process; P:sulfur compound metabolic process; F:transferase activity; F:lyase activity
	Glyma.02G205600.1	4.18937	8.94311e-16	Heat shock 70 kDa protein	F:GO:0016491; F:GO:0016787; F:GO:0044183; F:GO:0140657	F:oxidoreductase activity; F:hydrolase activity; F:protein folding chaperone; F:ATP-dependent activity
	Glyma.17G041200.1	4.1861	0	ABC transporter B family member 11	P:GO:0055085; F:GO:0005215; F:GO:0016787; F:GO:0140657; C:GO:0005886	P:transmembrane transport; F:transporter activity; F:hydrolase activity; F:ATP-dependent activity; C:plasma membrane
	Glyma.01G024800.1	4.18267	3.83995e-22	ATP-dependent 6-phosphofructokinase 5, chloroplastic	P:GO:0005975; P:GO:0006091; P:GO:1901135; F:GO:0016491; F:GO:0016740; F:GO:0016829; F:GO:0016853	P:carbohydrate metabolic process; P:generation of precursor metabolites and energy; P:carbohydrate derivative metabolic process; F:oxidoreductase activity; F:transferase activity; F:lyase activity; F:isomerase activity
	Glyma.19G014600.1	4.18066	2.44814e-31	cytochrome P450 82A3	P:GO:0098542; F:GO:0016491	P:defense response to other organism; F:oxidoreductase activity
	Glyma.15G234000.1	4.17983	5.50214e-20	hypothetical protein GLYMA_15G234000	C:GO:0016020	C:membrane
	Glyma.17G231900.1	4.16579	6.23388e-07	transcription factor RAX2
	Glyma.09G110500.1	4.16015	2.05063e-13	L-type lectin-domain containing receptor kinase S.5	P:GO:0023052; P:GO:0098542; F:GO:0005198; F:GO:0016740; F:GO:0060089; F:GO:0140096; C:GO:0005840; C:GO:0005886	P:signaling; P:defense response to other organism; F:structural molecule activity; F:transferase activity; F:molecular transducer activity; F:catalytic activity, acting on a protein; C:ribosome; C:plasma membrane
	Glyma.14G213400.1	4.15648	5.2836e-05	nudix hydrolase 18, mitochondrial	F:GO:0016787; C:GO:0005634	F:hydrolase activity; C:nucleus
	Glyma.06G190800.1	4.1556	3.34017e-11	WRKY transcription factor 61	P:GO:0006355; F:GO:0003677; F:GO:0140110; C:GO:0005634	P:regulation of DNA-templated transcription; F:DNA binding; F:transcription regulator activity; C:nucleus
	Glyma.08G110900.1	4.15168	2.49977e-15	chalcone synthase 1	F:GO:0016740; F:GO:0140096	F:transferase activity; F:catalytic activity, acting on a protein
	Glyma.16G153400.1	4.15135	4.521e-51	glutamate dehydrogenase 1	P:GO:0006520; F:GO:0016491; C:GO:0005739	P:amino acid metabolic process; F:oxidoreductase activity; C:mitochondrion
	Glyma.03G147700.1	4.15052	0	pterocarpan synthase precursor	F:GO:0016829; C:GO:0005576	F:lyase activity; C:extracellular region
	Glyma.19G164100.1	4.14702	1.82906e-98	ethylene-responsive transcription factor 1B	P:GO:0006355; P:GO:0023052; F:GO:0003677; F:GO:0140110; C:GO:0005634	P:regulation of DNA-templated transcription; P:signaling; F:DNA binding; F:transcription regulator activity; C:nucleus
	Glyma.18G260100.1	4.12771	0.00498588	Granule-bound starch synthase 2, chloroplastic/amyloplastic	P:GO:0005975; F:GO:0016740; C:GO:0009536	P:carbohydrate metabolic process; F:transferase activity; C:plastid
	Glyma.05G123900.1	4.10999	7.946e-05	polygalacturonase inhibitor 2	F:GO:0016740; F:GO:0098772; F:GO:0140096	F:transferase activity; F:molecular function regulator activity; F:catalytic activity, acting on a protein
	Glyma.10G008600.1	4.10975	7.86778e-13	transmembrane protein,	C:GO:0016020	C:membrane
	Glyma.08G270600.1	4.10792	9.37085e-11	cinnamoyl-CoA reductase-like SNL6	P:GO:0006629; F:GO:0016491	P:lipid metabolic process; F:oxidoreductase activity
	Glyma.08G109400.1	4.09203	0.000797504	chalcone synthase 1	F:GO:0016740; F:GO:0140096	F:transferase activity; F:catalytic activity, acting on a protein
	Glyma.16G212100.1	4.08176	0.00570863	miraculin	F:GO:0098772	F:molecular function regulator activity
	Glyma.12G188900.1	4.0798	4.58197e-151	E3 ubiquitin-protein ligase PUB23	F:GO:0016740; F:GO:0140096	F:transferase activity; F:catalytic activity, acting on a protein
	Glyma.01G170000.1	4.0768	2.07901e-06	3-epi-6-deoxocathasterone 23-monooxygenase	P:GO:0006629; P:GO:0048856; F:GO:0016491	P:lipid metabolic process; P:anatomical structure development; F:oxidoreductase activity
	Glyma.08G110300.1	4.07633	2.03302e-289	chalcone synthase 1	F:GO:0016740; F:GO:0140096	F:transferase activity; F:catalytic activity, acting on a protein
	Glyma.03G142100.1	4.06663	2.80382e-216	Cytochrome P450 93A3	F:GO:0016491	F:oxidoreductase activity
	Glyma.15G128700.1	4.06584	0.000775065	peroxidase 15	F:GO:0016209; F:GO:0016491; C:GO:0005576	F:antioxidant activity; F:oxidoreductase activity; C:extracellular region
	Glyma.14G054000.1	4.05649	0.00680258	protein LURP-one-related 14
	Glyma.15G128800.1	4.04255	9.91046e-41	Peroxidase 15	F:GO:0016209; F:GO:0016491; C:GO:0005576	F:antioxidant activity; F:oxidoreductase activity; C:extracellular region
	Glyma.08G110500.1	4.03046	3.33371e-06	chalcone synthase 1	F:GO:0016740; F:GO:0140096	F:transferase activity; F:catalytic activity, acting on a protein
	Glyma.10G036700.1	4.02673	2.86699e-149	ethylene-responsive transcription factor 1B	P:GO:0006355; P:GO:0023052; F:GO:0003677; F:GO:0140110; C:GO:0005634	P:regulation of DNA-templated transcription; P:signaling; F:DNA binding; F:transcription regulator activity; C:nucleus
	Glyma.07G191300.1	4.0219	7.10168e-12	hypothetical protein glysoja_027399	C:GO:0016020	C:membrane
	Glyma.13G312700.1	4.01267	0.00770425	E3 ubiquitin-protein ligase PUB23	F:GO:0016740; F:GO:0016874; F:GO:0140096	F:transferase activity; F:ligase activity; F:catalytic activity, acting on a protein
	Glyma.02G059700.1	4.00846	1.21302e-09	lysM domain receptor-like kinase 4	F:GO:0016740; F:GO:0140096; C:GO:0005886	F:transferase activity; F:catalytic activity, acting on a protein; C:plasma membrane
	Glyma.12G019800.1	4.00656	1.08317e-109	cinnamoyl-CoA reductase 1	F:GO:0016491	F:oxidoreductase activity
	Glyma.20G128200.1	3.99928	2.08868e-13	hypothetical protein GLYMA_20G128200	C:GO:0016020; C:GO:0016020	C:membrane; C:membrane
	Glyma.07G247800.1	3.98942	5.10241e-06	F-box protein At1g67623	F:GO:0005515	F:protein binding
	Glyma.02G307300.1	3.98605	0.000745827	chalcone reductase	F:GO:0016491; F:GO:0016740; C:GO:0005829	F:oxidoreductase activity; F:transferase activity; C:cytosol
	Glyma.12G015300.1	3.98026	1.63379e-288	Alcohol dehydrogenase-like 1	P:GO:0098754; F:GO:0016491; C:GO:0005829	P:detoxification; F:oxidoreductase activity; C:cytosol
	Glyma.06G043000.1	3.97846	4.06568e-13	isoaspartyl peptidase/L-asparaginase 2	P:GO:0051604; F:GO:0016787; F:GO:0140096	P:protein maturation; F:hydrolase activity; F:catalytic activity, acting on a protein
	Glyma.15G025300.1	3.976	1.98722e-07	IQ domain-containing protein IQM1 isoform E	C:GO:0005634	C:nucleus
	Glyma.03G162400.1	3.96987	5.4179e-13	ethylene-responsive transcription factor ERF098-like	P:GO:0006355; P:GO:0023052; F:GO:0003677; F:GO:0140110; C:GO:0005634	P:regulation of DNA-templated transcription; P:signaling; F:DNA binding; F:transcription regulator activity; C:nucleus
	Glyma.05G238200.1	3.969	3.87714e-20	hypothetical protein glysoja_023456	F:GO:0051536	F:iron-sulfur cluster binding
	Glyma.13G352700.1	3.96791	5.80388e-53	LRR receptor-like serine/threonine-protein kinase At1g05700	F:GO:0016740; F:GO:0140096	F:transferase activity; F:catalytic activity, acting on a protein
	Glyma.10G005400.1	3.96656	7.95338e-38	protein NRT1/ PTR FAMILY 5.2	P:GO:0055085; F:GO:0005215	P:transmembrane transport; F:transporter activity
	Glyma.08G134700.1	3.96484	1.15965e-14	protein SENSITIVE TO PROTON RHIZOTOXICITY 1	P:GO:0006355; F:GO:0140110; C:GO:0005634	P:regulation of DNA-templated transcription; F:transcription regulator activity; C:nucleus
	Glyma.15G037000.1	3.94896	9.15583e-20	Scarecrow-like protein 33	P:GO:0006355; F:GO:0003677; F:GO:0140110; C:GO:0005634	P:regulation of DNA-templated transcription; F:DNA binding; F:transcription regulator activity; C:nucleus
	Glyma.16G145600.1	3.946	0	MLO-like protein 12	P:GO:0006952; P:GO:0009607; F:GO:0005516; C:GO:0016020	P:defense response; P:response to biotic stimulus; F:calmodulin binding; C:membrane
	Glyma.13G066100.1	3.94474	2.46194e-99	AAA-ATPase ASD, mitochondrial	F:GO:0016787; F:GO:0140657	F:hydrolase activity; F:ATP-dependent activity
	Glyma.19G207600.1	3.93707	0.0104782	monothiol glutaredoxin-S6	F:GO:0016209; F:GO:0016491	F:antioxidant activity; F:oxidoreductase activity
	Glyma.13G266900.1	3.9255	0.000423914	hypothetical protein glysoja_001644
	Glyma.10G036200.1	3.92545	2.84293e-19	Ethylene-responsive transcription factor ERF098	P:GO:0006355; P:GO:0023052; F:GO:0003677; F:GO:0140110; C:GO:0005634	P:regulation of DNA-templated transcription; P:signaling; F:DNA binding; F:transcription regulator activity; C:nucleus
	Glyma.08G109300.1	3.90168	0.000516735	chalcone synthase 1	F:GO:0016740; F:GO:0140096	F:transferase activity; F:catalytic activity, acting on a protein
	Glyma.18G268200.1	3.89715	4.81313e-39	phenolic glucoside malonyltransferase 1	F:GO:0016740	F:transferase activity
	Glyma.08G189500.1	3.89678	1.29463e-59	seed linoleate 9S-lipoxygenase	P:GO:0006629; F:GO:0016491	P:lipid metabolic process; F:oxidoreductase activity
	Glyma.02G014400.1	3.89294	1.68292e-05	uncharacterized protein LOC100800206
	Glyma.09G039900.1	3.88768	0.0131841	COBRA-like protein 7	P:GO:0030198; P:GO:0071554	P:extracellular matrix organization; P:cell wall organization or biogenesis
	Glyma.05G153200.1	3.88629	7.09107e-07	chalcone synthase 1	F:GO:0016740; F:GO:0140096	F:transferase activity; F:catalytic activity, acting on a protein
	Glyma.17G245300.1	3.88418	0.0132988	mitogen-activated protein kinase kinase kinase 5 isoform X1	P:GO:0023052; F:GO:0016740; F:GO:0140096	P:signaling; F:transferase activity; F:catalytic activity, acting on a protein
	Glyma.08G352400.1	3.8833	1.60023e-38	G-type lectin S-receptor-like serine/threonine-protein kinase At1g11300	F:GO:0016740; F:GO:0140096	F:transferase activity; F:catalytic activity, acting on a protein
	Glyma.19G145200.1	3.86116	8.87501e-67	polygalacturonase inhibitor	F:GO:0016740; F:GO:0140096	F:transferase activity; F:catalytic activity, acting on a protein
	Glyma.03G233800.1	3.85609	3.08433e-37	F-box protein PP2-B15	F:GO:0005515	F:protein binding
	Glyma.15G158200.1	3.8554	3.25595e-85	TKY72679.1VQ motif-containing protein 22
	Glyma.12G054000.1	3.8425	1.21425e-22	cyanogenic beta-glucosidase	P:GO:0005975; P:GO:0006790; P:GO:1901135; F:GO:0016787	P:carbohydrate metabolic process; P:sulfur compound metabolic process; P:carbohydrate derivative metabolic process; F:hydrolase activity
	Glyma.17G147400.1	3.84216	0.0147799	expansin-like B1	P:GO:0048856; C:GO:0005576	P:anatomical structure development; C:extracellular region
	Glyma.13G068800.1	3.82949	0.000922326	cytochrome P450 82A3	P:GO:0098542; F:GO:0016491	P:defense response to other organism; F:oxidoreductase activity
	Glyma.01G085700.1	3.82876	0.0168522	UDP-glycosyltransferase 83A1	F:GO:0016740	F:transferase activity
	Glyma.13G153800.1	3.82827	0.0168702	uncharacterized protein LOC100793955
	Glyma.06G226600.1	3.82762	0.0168899	dnaJ homolog subfamily B member 6 isoform X3	C:GO:0016020	C:membrane
	Glyma.10G176400.1	3.82417	3.44603e-05	22.0 kDa class IV heat shock protein	P:GO:0006457; P:GO:0065003; F:GO:0016740; F:GO:0140096; C:GO:0005783	P:protein folding; P:protein-containing complex assembly; F:transferase activity; F:catalytic activity, acting on a protein; C:endoplasmic reticulum
	Glyma.18G238100.1	3.82372	9.79411e-116	1-aminocyclopropane-1-carboxylate synthase 1	P:GO:0006520; F:GO:0016740; F:GO:0016829	P:amino acid metabolic process; F:transferase activity; F:lyase activity
	Glyma.09G006100.1	3.81277	0.0159128	stigma-specific STIG1-like protein 1	C:GO:0016020; C:GO:0016020	C:membrane; C:membrane
	Glyma.19G081700.1	3.81266	0.000943741	F-box protein CPR30	F:GO:0005515	F:protein binding
	Glyma.18G238900.1	3.81203	0.000945996	7-methylxanthosine synthase 1	F:GO:0016740	F:transferase activity
	Glyma.13G265300.1	3.81075	1.04048e-09	Geraniol 8-hydroxylase	F:GO:0016491	F:oxidoreductase activity
	Glyma.03G046000.1	3.78527	2.48288e-06	dirigent protein 19	C:GO:0005576	C:extracellular region
	Glyma.16G019900.1	3.78244	6.31845e-142	L-gulonolactone oxidase 6	P:GO:0005975; P:GO:0006766; F:GO:0016491	P:carbohydrate metabolic process; P:vitamin metabolic process; F:oxidoreductase activity
	Glyma.17G184900.1	3.78114	4.86301e-38	5-methyltetrahydropteroyltriglutamate--homocysteine methyltransferase	P:GO:0006520; P:GO:0006790; F:GO:0016740	P:amino acid metabolic process; P:sulfur compound metabolic process; F:transferase activity
	Glyma.01G097400.1	3.77814	0.0190675	Phosphoenolpyruvate carboxykinase (ATP)	P:GO:0005975; F:GO:0016740; F:GO:0016829; C:GO:0005829	P:carbohydrate metabolic process; F:transferase activity; F:lyase activity; C:cytosol
	Glyma.08G316000.1	3.76922	1.89566e-133	TKY46881.1DUF4228 domain protein
	Glyma.09G270900.1	3.75812	6.1789e-136	calcium-binding protein CML42	F:GO:0005509	F:calcium ion binding
	Glyma.18G254100.1	3.75365	5.21115e-102	AAA-ATPase ASD, mitochondrial	F:GO:0016787; F:GO:0140657	F:hydrolase activity; F:ATP-dependent activity
	Glyma.16G151500.1	3.74952	4.52391e-09	NAC transcription factor 47	P:GO:0006355; P:GO:0006790; P:GO:0022414; P:GO:0048856; F:GO:0003677; C:GO:0005634	P:regulation of DNA-templated transcription; P:sulfur compound metabolic process; P:reproductive process; P:anatomical structure development; F:DNA binding; C:nucleus
	Glyma.03G242200.1	3.74055	6.01362e-09	protein BONZAI 3	F:GO:0008289; C:GO:0005886	F:lipid binding; C:plasma membrane
	Glyma.02G166800.1	3.73751	9.36526e-31	carboxylesterase 15	F:GO:0016787	F:hydrolase activity
	Glyma.10G007000.1	3.72732	7.73859e-165	ethylene-responsive transcription factor 1B	P:GO:0006355; P:GO:0023052; F:GO:0003677; F:GO:0140110; C:GO:0005634	P:regulation of DNA-templated transcription; P:signaling; F:DNA binding; F:transcription regulator activity; C:nucleus
	Glyma.12G151300.1	3.72564	0.00180271	hypothetical protein GLYMA_12G151300
	Glyma.07G212200.1	3.72543	0.0237849	LRR receptor-like serine/threonine-protein kinase At1g51810	F:GO:0016740; F:GO:0140096	F:transferase activity; F:catalytic activity, acting on a protein
	Glyma.10G222400.1	3.72432	0	Peroxidase 12	F:GO:0016209; F:GO:0016491; C:GO:0005576; C:GO:0005618	F:antioxidant activity; F:oxidoreductase activity; C:extracellular region; C:cell wall
	Glyma.18G118300.1	3.71528	8.43946e-40	uncharacterized protein LOC100790891
	Glyma.20G139400.1	3.70262	8.7839e-150	Cysteine-rich receptor-like protein kinase 25	P:GO:0098542; F:GO:0016740; F:GO:0140096; C:GO:0005886	P:defense response to other organism; F:transferase activity; F:catalytic activity, acting on a protein; C:plasma membrane
	Glyma.11G211200.1	3.69772	0.00200665	General transcription and DNA repair factor IIH subunit TFB2	P:GO:0006281; F:GO:0016491; F:GO:0098772; C:GO:0005634	P:DNA repair; F:oxidoreductase activity; F:molecular function regulator activity; C:nucleus
	Glyma.07G256300.1	3.69136	1.50662e-141	transmembrane protein 45B	C:GO:0016020	C:membrane
	Glyma.08G058000.1	3.6904	2.48995e-15	internal alternative NAD(P)H-ubiquinone oxidoreductase A2, mitochondrial	F:GO:0016491; C:GO:0005739; C:GO:0005777	F:oxidoreductase activity; C:mitochondrion; C:peroxisome
	Glyma.15G159400.1	3.69011	0.000151381	hypothetical protein GLYMA_15G159400
	Glyma.10G069500.1	3.68837	4.66565e-186	leucine-rich repeat receptor-like protein kinase At5g49770	F:GO:0016740; F:GO:0140096	F:transferase activity; F:catalytic activity, acting on a protein
	Glyma.16G049900.1	3.68447	4.58558e-07	protein NETWORKED 3A	P:GO:0016310; F:GO:0003779; F:GO:0016301; C:GO:0110165	P:phosphorylation; F:actin binding; F:kinase activity; C:cellular anatomical entity
	Glyma.19G030500.1	3.67999	7.35548e-139	phenolic glucoside malonyltransferase 1-like	F:GO:0016740	F:transferase activity
	Glyma.10G119400.1	3.67579	0.0266437	cucumisin	F:GO:0016787; F:GO:0140096	F:hydrolase activity; F:catalytic activity, acting on a protein
	Glyma.16G023000.1	3.66912	9.81813e-299	transcription factor MYB4	P:GO:0030154; F:GO:0003677; C:GO:0005634	P:cell differentiation; F:DNA binding; C:nucleus
	Glyma.07G193400.1	3.66585	1.54895e-20	polyphenol oxidase A1, chloroplastic	F:GO:0016491	F:oxidoreductase activity
	Glyma.06G262000.1	3.65046	6.22501e-98	Receptor-like serine/threonine-protein kinase SD1-8	F:GO:0016740; F:GO:0140096; C:GO:0005886	F:transferase activity; F:catalytic activity, acting on a protein; C:plasma membrane
	Glyma.10G036400.1	3.64798	5.19244e-32	hypothetical protein GLYMA_10G036400
	Glyma.02G088700.1	3.647	5.00124e-44	LEAF RUST 10 DISEASE-RESISTANCE LOCUS RECEPTOR-LIKE PROTEIN KINASE-like 1.4	F:GO:0016740; F:GO:0140096	F:transferase activity; F:catalytic activity, acting on a protein
	Glyma.09G040400.1	3.64265	8.94703e-106	pathogenesis-related protein class 10	P:GO:0023052; F:GO:0008289; F:GO:0016787; F:GO:0060089; F:GO:0098772; F:GO:0140096; C:GO:0005634	P:signaling; F:lipid binding; F:hydrolase activity; F:molecular transducer activity; F:molecular function regulator activity; F:catalytic activity, acting on a protein; C:nucleus
	Glyma.15G049700.1	3.6423	1.41349e-199	WAT1-related protein At1g68170	P:GO:0055085; F:GO:0005215; C:GO:0005886	P:transmembrane transport; F:transporter activity; C:plasma membrane
	Glyma.03G252500.1	3.64165	0.00287762	GDSL esterase/lipase LTL1	F:GO:0016491; F:GO:0016787	F:oxidoreductase activity; F:hydrolase activity
	Glyma.03G015900.1	3.63651	2.35822e-13	BON1-associated protein 2	C:GO:0016020	C:membrane
	Glyma.03G187900.1	3.63427	6.1392e-103	protein DMR6-LIKE OXYGENASE 1	F:GO:0016491	F:oxidoreductase activity
	Glyma.20G203500.1	3.63385	3.63968e-12	ethylene-responsive transcription factor ERF096	P:GO:0006355; P:GO:0023052; F:GO:0003677; F:GO:0140110; C:GO:0005634	P:regulation of DNA-templated transcription; P:signaling; F:DNA binding; F:transcription regulator activity; C:nucleus
	Glyma.17G097900.1	3.63205	5.08779e-08	WRKY transcription factor 61	P:GO:0006355; F:GO:0003677; F:GO:0140110; C:GO:0005634	P:regulation of DNA-templated transcription; F:DNA binding; F:transcription regulator activity; C:nucleus
	Glyma.17G030000.1	3.62766	1.76811e-24	pathogenesis-related protein STH-2	P:GO:0023052; F:GO:0008289; F:GO:0016787; F:GO:0060089; F:GO:0098772; F:GO:0140096; C:GO:0005634	P:signaling; F:lipid binding; F:hydrolase activity; F:molecular transducer activity; F:molecular function regulator activity; F:catalytic activity, acting on a protein; C:nucleus
	Glyma.05G024000.1	3.62755	5.92558e-58	LRR receptor-like serine/threonine-protein kinase At1g74360	F:GO:0016740; F:GO:0140096; C:GO:0005886	F:transferase activity; F:catalytic activity, acting on a protein; C:plasma membrane
	Glyma.12G141900.1	3.61224	3.78372e-47	NAD(P)H dehydrogenase (quinone) FQR1	F:GO:0016491	F:oxidoreductase activity
	Glyma.09G258000.1	3.60973	0	beta-cyanoalanine synthase	P:GO:0006520; P:GO:0006790; F:GO:0016740; F:GO:0016829; C:GO:0005739	P:amino acid metabolic process; P:sulfur compound metabolic process; F:transferase activity; F:lyase activity; C:mitochondrion
	Glyma.08G069000.1	3.60859	5.27944e-18	17.3 kDa class I heat shock protein	P:GO:0006457; P:GO:0065003	P:protein folding; P:protein-containing complex assembly
	Glyma.17G245100.1	3.59525	3.65238e-267	TKY57776.1vitellogenin-2 protein
	Glyma.19G162200.1	3.59119	5.53201e-14	transmembrane protein,	C:GO:0016020; C:GO:0016020	C:membrane; C:membrane
	Glyma.19G163700.1	3.5901	1.89036e-73	Ethylene-responsive transcription factor ERF098	P:GO:0006355; P:GO:0023052; F:GO:0003677; F:GO:0140110; C:GO:0005634	P:regulation of DNA-templated transcription; P:signaling; F:DNA binding; F:transcription regulator activity; C:nucleus
	Glyma.17G055600.1	3.58856	1.09656e-21	uncharacterized protein LOC102660830	C:GO:0016020; C:GO:0016020	C:membrane; C:membrane
	Glyma.02G010600.1	3.58747	2.44032e-10	glycerol-3-phosphate acyltransferase 3	P:GO:0048856; F:GO:0016740; F:GO:0016787	P:anatomical structure development; F:transferase activity; F:hydrolase activity
	Glyma.13G032000.1	3.58419	2.03676e-269	receptor-like protein kinase At1g11050	F:GO:0016740; F:GO:0060089; F:GO:0140096; C:GO:0005886	F:transferase activity; F:molecular transducer activity; F:catalytic activity, acting on a protein; C:plasma membrane
	Glyma.02G027800.1	3.57635	3.34738e-76	Metalloendoproteinase 2-MMP	P:GO:0030198; F:GO:0016787; F:GO:0140096; C:GO:0031012	P:extracellular matrix organization; F:hydrolase activity; F:catalytic activity, acting on a protein; C:extracellular matrix
	Glyma.04G053100.1	3.57427	3.71168e-16	U-box domain-containing protein 35 isoform X1	F:GO:0016740; F:GO:0016787; F:GO:0140096	F:transferase activity; F:hydrolase activity; F:catalytic activity, acting on a protein
	Glyma.17G166600.1	3.57106	0	XP_028232139.1 PAMP-induced secreted peptide 2-like	P:GO:0002376; P:GO:0098542	P:immune system process; P:defense response to other organism
	Glyma.15G232200.1	3.56998	3.27368e-44	sigma factor binding protein 2, chloroplastic	P:GO:0006355	P:regulation of DNA-templated transcription
	Glyma.06G258000.1	3.56868	7.10432e-85	calcium-binding protein PBP1-like	F:GO:0005509	F:calcium ion binding
	Glyma.09G205700.1	3.56763	4.50719e-09	cinnamoyl-CoA reductase-like SNL6	P:GO:0006629; F:GO:0016491	P:lipid metabolic process; F:oxidoreductase activity
	Glyma.13G068700.1	3.55864	2.71074e-22	zinc finger CCCH domain-containing protein 11-like	P:GO:0002181; F:GO:0003677; C:GO:0005829	P:cytoplasmic translation; F:DNA binding; C:cytosol
	Glyma.12G234600.1	3.55065	1.76206e-13	sodium/metabolite cotransporter BASS1, chloroplastic	C:GO:0009536	C:plastid
	Glyma.18G015000.1	3.55059	2.02087e-07	hypothetical protein GLYMA_18G015000
	Glyma.10G082500.1	3.54673	5.43944e-41	XP_028183034.1 syntaxin-121-like	P:GO:0006886; P:GO:0016192; P:GO:0061024; F:GO:0060090; C:GO:0005773; C:GO:0005886	P:intracellular protein transport; P:vesicle-mediated transport; P:membrane organization; F:molecular adaptor activity; C:vacuole; C:plasma membrane
	Glyma.10G150400.1	3.53736	4.53441e-71	F-box protein PP2-B15	F:GO:0005515	F:protein binding
	Glyma.01G195300.1	3.53116	5.28593e-55	VQ motif-containing protein 29-like
	Glyma.18G020400.1	3.53072	5.79493e-54	E3 ubiquitin-protein ligase XERICO	C:GO:0016020	C:membrane
	Glyma.20G116600.1	3.52384	1.37679e-21	VQ motif-containing protein 8, chloroplastic	C:GO:0005634	C:nucleus
	Glyma.19G174000.1	3.5233	8.42666e-168	zinc finger protein ZAT11	P:GO:0010200	P:response to chitin
	Glyma.14G049000.1	3.52167	0.000379654	1-aminocyclopropane-1-carboxylate oxidase	F:GO:0016491	F:oxidoreductase activity
	Glyma.14G206600.1	3.52081	0.000481971	Metal tolerance protein 4	P:GO:0055085; F:GO:0003677; F:GO:0003723; F:GO:0005215; C:GO:0005634	P:transmembrane transport; F:DNA binding; F:RNA binding; F:transporter activity; C:nucleus
	Glyma.16G079000.1	3.5198	3.30731e-14	Receptor-like protein kinase HSL1	F:GO:0016740; F:GO:0140096	F:transferase activity; F:catalytic activity, acting on a protein
	Glyma.04G003100.1	3.51012	3.24711e-28	TKY50751.1Phospholipase protein
	Glyma.08G167500.1	3.50841	0.0458014	G-type lectin S-receptor-like serine/threonine-protein kinase	F:GO:0016740; F:GO:0140096; C:GO:0005886	F:transferase activity; F:catalytic activity, acting on a protein; C:plasma membrane
	Glyma.03G128400.1	3.50754	0.000669691	hypothetical protein GLYMA_03G128400	C:GO:0016020	C:membrane
	Glyma.U027400.1	3.50426	0.00709267	laccase-7	F:GO:0016491; C:GO:0005576	F:oxidoreductase activity; C:extracellular region
	Glyma.06G042000.1	3.50264	0.000527562	hypothetical protein GLYMA_06G042000	C:GO:0016020	C:membrane
	Glyma.11G044400.1	3.50104	0.00716873	uncharacterized protein LOC102661842
	Glyma.04G211100.1	3.50103	0.00053204	Gibberellin 20 oxidase 2	P:GO:0006629; P:GO:0022414; P:GO:0048856; F:GO:0016491; F:GO:0016829	P:lipid metabolic process; P:reproductive process; P:anatomical structure development; F:oxidoreductase activity; F:lyase activity
	Glyma.18G268100.1	3.4994	0.000610362	phenolic glucoside malonyltransferase 1	F:GO:0016740	F:transferase activity
	Glyma.18G219700.1	3.49852	1.27099e-18	cysteine-rich receptor-like protein kinase 25	P:GO:0098542; F:GO:0016740; F:GO:0140096; C:GO:0005886	P:defense response to other organism; F:transferase activity; F:catalytic activity, acting on a protein; C:plasma membrane
	Glyma.07G200700.1	3.49425	1.20299e-10	17.5 kDa class I heat shock protein	P:GO:0006457; P:GO:0065003	P:protein folding; P:protein-containing complex assembly
	Glyma.16G014700.1	3.48315	1.24009e-234	RING-H2 finger protein ATL60	P:GO:0016567; P:GO:0044237; C:GO:0016020	P:protein ubiquitination; P:cellular metabolic process; C:membrane
	Glyma.16G039600.1	3.47984	2.97064e-165	spermidine hydroxycinnamoyl transferase	F:GO:0016740	F:transferase activity
	Glyma.03G162700.1	3.47979	7.76527e-156	ethylene-responsive transcription factor 1B	P:GO:0006355; P:GO:0023052; F:GO:0003677; F:GO:0140110; C:GO:0005634	P:regulation of DNA-templated transcription; P:signaling; F:DNA binding; F:transcription regulator activity; C:nucleus
	Glyma.06G003100.1	3.47489	8.74995e-82	TKY50751.1Phospholipase protein
	Glyma.06G134800.1	3.47404	4.78809e-26	hypothetical protein GLYMA_06G134800
	Glyma.17G015300.1	3.46891	0.0494301	adenosine deaminase-like protein	P:GO:0006629; P:GO:0055086; P:GO:1901135; F:GO:0016787	P:lipid metabolic process; P:nucleobase-containing small molecule metabolic process; P:carbohydrate derivative metabolic process; F:hydrolase activity
	Glyma.20G128300.1	3.46891	0.0494301	PAMP-induced secreted peptide 2	P:GO:0002376; P:GO:0098542	P:immune system process; P:defense response to other organism
	Glyma.18G256500.1	3.46729	0.0495923	WRKY transcription factor 72	P:GO:0006355; F:GO:0003677; F:GO:0140110; C:GO:0005634	P:regulation of DNA-templated transcription; F:DNA binding; F:transcription regulator activity; C:nucleus
	Glyma.18G096700.1	3.46688	2.69265e-30	TKY46881.1DUF4228 domain protein
	Glyma.13G138300.1	3.45908	6.30815e-08	peroxidase 21	F:GO:0016209; F:GO:0016491; F:GO:0016740; F:GO:0140096; C:GO:0005576; C:GO:0005618	F:antioxidant activity; F:oxidoreductase activity; F:transferase activity; F:catalytic activity, acting on a protein; C:extracellular region; C:cell wall
	Glyma.02G042500.1	3.44888	6.59683e-188	chitinase class I precursor	P:GO:0005975; P:GO:0071554; P:GO:0098542; P:GO:1901135; F:GO:0016787	P:carbohydrate metabolic process; P:cell wall organization or biogenesis; P:defense response to other organism; P:carbohydrate derivative metabolic process; F:hydrolase activity
	Glyma.16G212400.1	3.4463	1.82728e-24	kunitz trypsin inhibitor 2	F:GO:0098772; C:GO:0005576	F:molecular function regulator activity; C:extracellular region
	Glyma.09G118500.1	3.44473	1.23351e-17	hypothetical protein GLYMA_09G118500
	Glyma.13G231900.1	3.43909	7.35279e-74	XP_028189034.1 signaling peptide TAXIMIN 1-like	C:GO:0016020	C:membrane
	Glyma.08G045300.1	3.43672	1.01923e-20	hypothetical protein glysoja_023456
	Glyma.02G234000.1	3.43473	2.74445e-160	peroxidase P7	F:GO:0016209; F:GO:0016491; C:GO:0005576	F:antioxidant activity; F:oxidoreductase activity; C:extracellular region
	Glyma.01G157700.1	3.43036	8.86483e-97	protein PIN-LIKES 7	P:GO:0023052; P:GO:0055085	P:signaling; P:transmembrane transport
	Glyma.09G029900.1	3.42241	1.67959e-40	acetate/butyrate--CoA ligase AAE7, peroxisomal	F:GO:0016874	F:ligase activity
	Glyma.11G025000.1	3.41608	2.04114e-06	protein LURP-one-related 4
	Glyma.04G010900.1	3.41607	8.49125e-09	theobromine synthase 2 isoform X1	F:GO:0016740	F:transferase activity
	Glyma.14G048900.1	3.41572	0	1-aminocyclopropane-1-carboxylate oxidase	F:GO:0016491	F:oxidoreductase activity
	Glyma.10G170900.1	3.41527	3.99183e-45	tyrosine-protein phosphatase At1g05000	F:GO:0016787; F:GO:0140096	F:hydrolase activity; F:catalytic activity, acting on a protein
	Glyma.18G047800.1	3.41453	6.66996e-15	NDR1/HIN1-like protein 6	C:GO:0005886	C:plasma membrane
	Glyma.08G109500.1	3.41396	0	chalcone synthase 1	F:GO:0016740; F:GO:0140096	F:transferase activity; F:catalytic activity, acting on a protein
	Glyma.12G049300.1	3.40926	3.14417e-117	transmembrane protein,	P:GO:0006952; C:GO:0016020	P:defense response; C:membrane
	Glyma.11G010600.1	3.39005	0.0101847	small RNA-binding protein 11, chloroplastic	F:GO:0003723	F:RNA binding
	Glyma.03G157800.1	3.38744	4.07328e-33	calmodulin-like protein 11	F:GO:0016491; F:GO:0098772	F:oxidoreductase activity; F:molecular function regulator activity
	Glyma.13G312800.1	3.38294	1.78001e-130	E3 ubiquitin-protein ligase PUB23	F:GO:0016740; F:GO:0140096	F:transferase activity; F:catalytic activity, acting on a protein
	Glyma.20G178000.1	3.37912	7.186e-33	uncharacterized protein LOC102660937
	Glyma.20G199600.1	3.37712	1.5644e-93	3-isopropylmalate dehydratase large subunit, chloroplastic	P:GO:0006520; P:GO:0006790; P:GO:1901135; F:GO:0016829; F:GO:0016853	P:amino acid metabolic process; P:sulfur compound metabolic process; P:carbohydrate derivative metabolic process; F:lyase activity; F:isomerase activity
	Glyma.01G236700.1	3.37111	1.87773e-12	FkbH domain containing protein	F:GO:0016740	F:transferase activity
	Glyma.06G057300.1	3.36561	0.0124404	serine/threonine-protein kinase RIPK	F:GO:0016740; F:GO:0140096	F:transferase activity; F:catalytic activity, acting on a protein
	Glyma.16G132500.1	3.36386	1.28602e-52	RZC23504.1 Epoxide hydrolase A	P:GO:0055085; F:GO:0005215; F:GO:0016787; C:GO:0005773	P:transmembrane transport; F:transporter activity; F:hydrolase activity; C:vacuole
	Glyma.01G118000.1	3.35607	5.30973e-234	pyruvate decarboxylase 2	F:GO:0016829; C:GO:0005829	F:lyase activity; C:cytosol
	Glyma.02G195300.1	3.3547	2.85207e-210	Syntaxin-121	P:GO:0006886; P:GO:0016192; P:GO:0061024; F:GO:0060090; C:GO:0005773; C:GO:0005886	P:intracellular protein transport; P:vesicle-mediated transport; P:membrane organization; F:molecular adaptor activity; C:vacuole; C:plasma membrane
	Glyma.11G070500.1	3.35446	0	isoflavone reductase	F:GO:0016491	F:oxidoreductase activity
	Glyma.18G272400.1	3.35417	0.0128279	KAE9605027.1 NADH-ubiquinone reductase complex 1 MLRQ subunit	C:GO:0016020	C:membrane
	Glyma.16G193500.1	3.35236	5.53174e-06	receptor-like protein EIX2	F:GO:0016740; F:GO:0140096	F:transferase activity; F:catalytic activity, acting on a protein
	Glyma.18G290400.1	3.35183	3.04173e-10	TKY64865.1receptor expression-enhancing protein 1/2/3/4	F:GO:0005509	F:calcium ion binding
	Glyma.13G260200.1	3.35149	0.00200377	hypothetical protein GLYMA_13G260200
	Glyma.11G129900.1	3.34902	1.21511e-224	cyanogenic beta-glucosidase	P:GO:0005975; P:GO:0006790; P:GO:1901135; F:GO:0016787	P:carbohydrate metabolic process; P:sulfur compound metabolic process; P:carbohydrate derivative metabolic process; F:hydrolase activity
	Glyma.07G262400.1	3.33771	3.22382e-05	F-box protein At4g22030	C:GO:0016020	C:membrane
	Glyma.19G008600.1	3.33216	2.08203e-34	2-methylene-furan-3-one reductase	F:GO:0016491	F:oxidoreductase activity
	Glyma.05G224900.1	3.32055	5.85044e-08	ATP-dependent 6-phosphofructokinase 3	P:GO:0005975; P:GO:0006091; P:GO:1901135; F:GO:0016491; F:GO:0016740; F:GO:0016829; F:GO:0016853	P:carbohydrate metabolic process; P:generation of precursor metabolites and energy; P:carbohydrate derivative metabolic process; F:oxidoreductase activity; F:transferase activity; F:lyase activity; F:isomerase activity
	Glyma.11G210300.1	3.31668	3.87493e-25	glycinol 4-dimethylallyltransferase-like isoform X1	F:GO:0016740; C:GO:0009536	F:transferase activity; C:plastid
	Glyma.04G153500.1	3.31651	0.000299273	zinc finger, C3HC4 type (RING finger) protein	F:GO:0016740; F:GO:0140096	F:transferase activity; F:catalytic activity, acting on a protein
	Glyma.05G065700.1	3.30906	2.36521e-67	expansin-like B1	P:GO:0048856; C:GO:0005576	P:anatomical structure development; C:extracellular region
	Glyma.08G277000.1	3.30495	2.0508e-151	1-deoxy-D-xylulose-5-phosphate synthase 2, chloroplastic	P:GO:0006629; P:GO:0006766; P:GO:0006790; P:GO:1901135; F:GO:0016740	P:lipid metabolic process; P:vitamin metabolic process; P:sulfur compound metabolic process; P:carbohydrate derivative metabolic process; F:transferase activity
	Glyma.04G119700.1	3.30473	6.61262e-153	trehalose-phosphate phosphatase A	P:GO:0005975; F:GO:0016740; F:GO:0016787	P:carbohydrate metabolic process; F:transferase activity; F:hydrolase activity
	Glyma.13G262800.1	3.30226	7.69354e-201	F-box/FBD/LRR-repeat protein	F:GO:0005515	F:protein binding
	Glyma.13G123100.1	3.29874	3.94636e-267	Ethylene-responsive transcription factor 1B	P:GO:0006355; P:GO:0023052; F:GO:0003677; F:GO:0140110; C:GO:0005634	P:regulation of DNA-templated transcription; P:signaling; F:DNA binding; F:transcription regulator activity; C:nucleus
	Glyma.13G277800.1	3.29678	8.65877e-06	dynein light chain, cytoplasmic	C:GO:0005856	C:cytoskeleton
	Glyma.06G042200.1	3.28889	3.43711e-13	elongation of fatty acids protein 3-like	P:GO:0006629	P:lipid metabolic process
	Glyma.02G083600.1	3.28854	2.87258e-25	hypothetical protein GLYMA_02G083600
	Glyma.18G277700.1	3.28785	1.02311e-05	defensin-like protein 244	P:GO:0023052; C:GO:0005576	P:signaling; C:extracellular region
	Glyma.08G071000.1	3.28624	1.21705e-08	ABC transporter G family member 11	P:GO:0055085; F:GO:0003723; F:GO:0005215; F:GO:0140657; C:GO:0005739	P:transmembrane transport; F:RNA binding; F:transporter activity; F:ATP-dependent activity; C:mitochondrion
	Glyma.01G210400.1	3.28223	1.81527e-152	L-lactate dehydrogenase B	F:GO:0016491	F:oxidoreductase activity
	Glyma.10G176500.1	3.27607	2.49751e-10	Isoflavone 7-O-methyltransferase	F:GO:0016740	F:transferase activity
	Glyma.14G063800.1	3.27577	3.27228e-12	17.3 kDa class I heat shock protein	P:GO:0006457; P:GO:0065003	P:protein folding; P:protein-containing complex assembly
	Glyma.20G032400.1	3.27474	8.77481e-244	phosphate transporter PHO1 homolog 3	P:GO:0055085; F:GO:0005215; F:GO:0016787; C:GO:0005773; C:GO:0005794; C:GO:0005886	P:transmembrane transport; F:transporter activity; F:hydrolase activity; C:vacuole; C:Golgi apparatus; C:plasma membrane
	Glyma.03G168000.1	3.27194	1.98977e-73	Pleiotropic drug resistance protein 1	P:GO:0055085; F:GO:0005215; F:GO:0016787; F:GO:0140657	P:transmembrane transport; F:transporter activity; F:hydrolase activity; F:ATP-dependent activity
	Glyma.08G068800.1	3.2719	7.40266e-15	17.3 kDa class I heat shock protein	P:GO:0006457; P:GO:0065003	P:protein folding; P:protein-containing complex assembly
	Glyma.15G185200.1	3.2663	4.3804e-12	uncharacterized protein LOC100779101
	Glyma.08G050400.1	3.26531	0	1-aminocyclopropane-1-carboxylate oxidase	F:GO:0016491	F:oxidoreductase activity
	Glyma.14G061800.1	3.26233	2.50933e-42	uncharacterized acetyltransferase At3g50280	F:GO:0016740	F:transferase activity
	Glyma.19G231800.1	3.25158	1.58725e-169	Epoxide hydrolase 2	F:GO:0016787	F:hydrolase activity
	Glyma.08G065700.1	3.24127	0.000105205	L-type lectin-domain containing receptor kinase IX.1	P:GO:0023052; P:GO:0098542; F:GO:0016740; F:GO:0060089; F:GO:0140096; C:GO:0005886	P:signaling; P:defense response to other organism; F:transferase activity; F:molecular transducer activity; F:catalytic activity, acting on a protein; C:plasma membrane
	Glyma.08G362500.1	3.24118	2.88232e-06	Clathrin interactor EPSIN 2	P:GO:0071554; F:GO:0005198; C:GO:0005794; C:GO:0031410	P:cell wall organization or biogenesis; F:structural molecule activity; C:Golgi apparatus; C:cytoplasmic vesicle
	Glyma.01G230900.1	3.23913	3.75902e-138	cytochrome c	P:GO:0006091; P:GO:0055085; P:GO:0055086; P:GO:1901135; F:GO:0016491; C:GO:0005739	P:generation of precursor metabolites and energy; P:transmembrane transport; P:nucleobase-containing small molecule metabolic process; P:carbohydrate derivative metabolic process; F:oxidoreductase activity; C:mitochondrion
	Glyma.10G192900.1	3.23853	1.264e-139	glutathione S-transferase	P:GO:0006575; P:GO:0006790; F:GO:0016209; F:GO:0016491; F:GO:0016740	P:cellular modified amino acid metabolic process; P:sulfur compound metabolic process; F:antioxidant activity; F:oxidoreductase activity; F:transferase activity
	Glyma.04G129200.1	3.23737	2.7924e-294	Phospholipid-transporting ATPase 1	P:GO:0061024; F:GO:0005215; F:GO:0016787; F:GO:0140657; C:GO:0005886	P:membrane organization; F:transporter activity; F:hydrolase activity; F:ATP-dependent activity; C:plasma membrane
	Glyma.13G337500.1	3.23267	3.94887e-07	Scarecrow-like protein 33	P:GO:0006355; F:GO:0003677; F:GO:0140110; C:GO:0005634	P:regulation of DNA-templated transcription; F:DNA binding; F:transcription regulator activity; C:nucleus
	Glyma.15G016800.1	3.21844	1.87822e-104	protein PLANT CADMIUM RESISTANCE 8	C:GO:0016020	C:membrane
	Glyma.16G164400.1	3.21245	4.05127e-290	Peroxidase 12	F:GO:0016209; F:GO:0016491; C:GO:0005576; C:GO:0005618	F:antioxidant activity; F:oxidoreductase activity; C:extracellular region; C:cell wall
	Glyma.01G056100.1	3.20912	5.42512e-31	protein SRG1	F:GO:0016491; F:GO:0016740	F:oxidoreductase activity; F:transferase activity
	Glyma.08G195100.1	3.20716	8.13679e-09	inorganic pyrophosphatase 2	F:GO:0016787	F:hydrolase activity
	Glyma.07G265000.1	3.19966	6.3199e-29	AES64450.1 DUF506 family protein
	Glyma.04G223200.1	3.19844	0.000796848	WRKY transcription factor 55 isoform X2	P:GO:0006355; F:GO:0003677; F:GO:0140110; C:GO:0005634	P:regulation of DNA-templated transcription; F:DNA binding; F:transcription regulator activity; C:nucleus
	Glyma.08G031700.1	3.192	1.73248e-78	ATP-dependent 6-phosphofructokinase 3	P:GO:0005975; P:GO:0006091; P:GO:1901135; F:GO:0016491; F:GO:0016740; F:GO:0016829; F:GO:0016853	P:carbohydrate metabolic process; P:generation of precursor metabolites and energy; P:carbohydrate derivative metabolic process; F:oxidoreductase activity; F:transferase activity; F:lyase activity; F:isomerase activity
	Glyma.06G302600.1	3.18239	0	Peroxidase 3	F:GO:0016209; F:GO:0016491; C:GO:0005576; C:GO:0005618	F:antioxidant activity; F:oxidoreductase activity; C:extracellular region; C:cell wall
	Glyma.18G293600.1	3.18055	1.04734e-84	uncharacterized protein LOC100306593	C:GO:0016020	C:membrane
	Glyma.18G285100.1	3.17697	0.000997328	neurofilament medium polypeptide	P:GO:0006457	P:protein folding
	Glyma.09G183400.1	3.17202	5.84132e-21	Transcription factor MYB62	P:GO:0006355; F:GO:0003677; F:GO:0140110; C:GO:0005634	P:regulation of DNA-templated transcription; F:DNA binding; F:transcription regulator activity; C:nucleus
	Glyma.07G142600.1	3.16991	8.06079e-21	Laccase-9 isoform B	F:GO:0016491; C:GO:0005576; C:GO:0005794; C:GO:0031410	F:oxidoreductase activity; C:extracellular region; C:Golgi apparatus; C:cytoplasmic vesicle
	Glyma.09G164100.1	3.1682	6.08405e-54	GEM-like protein 8
	Glyma.02G184200.1	3.15606	3.1875e-42	zeatin O-glucosyltransferase	F:GO:0016740	F:transferase activity
	Glyma.15G038500.1	3.15013	5.71905e-50	ENTH domain-containing protein	P:GO:0016192; P:GO:0061024; F:GO:0008289; C:GO:0005768; C:GO:0005773; C:GO:0005794; C:GO:0005886	P:vesicle-mediated transport; P:membrane organization; F:lipid binding; C:endosome; C:vacuole; C:Golgi apparatus; C:plasma membrane
	Glyma.04G099200.1	3.14094	4.90386e-39	uncharacterized serine-rich protein C215.13	C:GO:0016020; C:GO:0016020	C:membrane; C:membrane
	Glyma.06G230200.1	3.13872	0.00760595	transcription termination factor MTERF2, chloroplastic isoform X1	P:GO:0006355; F:GO:0003677; C:GO:0009536	P:regulation of DNA-templated transcription; F:DNA binding; C:plastid
	Glyma.19G094100.1	3.13658	5.74965e-121	WRKY transcription factor 75	P:GO:0006355; F:GO:0003677; F:GO:0140110; C:GO:0005634	P:regulation of DNA-templated transcription; F:DNA binding; F:transcription regulator activity; C:nucleus
	Glyma.06G079200.1	3.13287	1.89022e-41	auxin-responsive protein SAUR72	P:GO:0023052	P:signaling
	Glyma.18G056600.1	3.12799	1.44597e-94	WRKY transcription factor WRKY24	P:GO:0006355; F:GO:0003677; F:GO:0140110; C:GO:0005634	P:regulation of DNA-templated transcription; F:DNA binding; F:transcription regulator activity; C:nucleus
	Glyma.09G269600.1	3.12368	2.27052e-217	vestitone reductase	F:GO:0016491	F:oxidoreductase activity
	Glyma.09G262800.1	3.12274	1.4972e-05	(+)-neomenthol dehydrogenase	F:GO:0016491	F:oxidoreductase activity
	Glyma.11G238300.1	3.11728	2.90645e-308	bifunctional aspartate aminotransferase and glutamate/aspartate-prephenate aminotransferase	F:GO:0016740	F:transferase activity
	Glyma.05G136100.1	3.11566	8.64692e-12	glutamate decarboxylase 1-like	P:GO:0006520; F:GO:0016829; C:GO:0005829	P:amino acid metabolic process; F:lyase activity; C:cytosol
	Glyma.17G224900.1	3.11361	2.02644e-20	17.9 kDa class II heat shock protein	P:GO:0006457; P:GO:0065003	P:protein folding; P:protein-containing complex assembly
	Glyma.15G170500.1	3.11049	6.28652e-66	transcription factor bHLH041 isoform X1	C:GO:0005634	C:nucleus
	Glyma.08G138900.1	3.10638	0.00175653	L-ascorbate oxidase	F:GO:0016491; C:GO:0005576	F:oxidoreductase activity; C:extracellular region
	Glyma.11G062600.1	3.10228	9.10682e-09	cytochrome P450 71D8	F:GO:0016491	F:oxidoreductase activity
	Glyma.03G102800.1	3.10004	2.56599e-210	dynamin-related protein 1E	F:GO:0003924; F:GO:0008092; C:GO:0005856	F:GTPase activity; F:cytoskeletal protein binding; C:cytoskeleton
	Glyma.08G171300.1	3.09964	0.00770502	cysteine-rich and transmembrane domain-containing protein WIH2 isoform X3	C:GO:0005886	C:plasma membrane
	Glyma.10G046900.1	3.0947	1.01474e-17	uncharacterized protein LOC100804490	C:GO:0016020	C:membrane
	Glyma.02G008900.1	3.09351	0.0353707	peroxidase 5	F:GO:0016209; F:GO:0016491; C:GO:0005576; C:GO:0005618	F:antioxidant activity; F:oxidoreductase activity; C:extracellular region; C:cell wall
	Glyma.17G137400.1	3.09189	0.00187353	21 kDa protein	F:GO:0016787; F:GO:0098772	F:hydrolase activity; F:molecular function regulator activity
	Glyma.18G004200.1	3.09133	1.22931e-108	MACPF domain-containing protein At1g14780	P:GO:0002376; P:GO:0012501; P:GO:0023052; P:GO:0098542; C:GO:0005886	P:immune system process; P:programmed cell death; P:signaling; P:defense response to other organism; C:plasma membrane
	Glyma.04G113500.1	3.08342	0.00173938	berberine bridge enzyme-like 22	F:GO:0016491	F:oxidoreductase activity
	Glyma.05G140700.1	3.08093	1.09329e-10	VQ motif-containing protein 1
	Glyma.02G052300.1	3.07831	4.1406e-22	RZC23504.1 Epoxide hydrolase A	P:GO:0055085; F:GO:0005215; F:GO:0016787; C:GO:0005773	P:transmembrane transport; F:transporter activity; F:hydrolase activity; C:vacuole
	Glyma.14G201800.1	3.07521	0	peroxidase 4	F:GO:0016209; F:GO:0016491; C:GO:0005576	F:antioxidant activity; F:oxidoreductase activity; C:extracellular region
	Glyma.18G219200.1	3.07344	5.44183e-06	Cysteine-rich receptor-like protein kinase 25	P:GO:0098542; F:GO:0016740; F:GO:0140096; C:GO:0005886	P:defense response to other organism; F:transferase activity; F:catalytic activity, acting on a protein; C:plasma membrane
	Glyma.05G237300.1	3.07068	2.73535e-05	TKY60944.1acetylglucosaminyltransferase protein	F:GO:0016740	F:transferase activity
	Glyma.02G234200.1	3.07061	4.90987e-45	peroxidase 4	F:GO:0016209; F:GO:0016491; C:GO:0005576	F:antioxidant activity; F:oxidoreductase activity; C:extracellular region
	Glyma.03G160400.1	3.06958	2.32295e-20	transmembrane protein,	C:GO:0016020	C:membrane
	Glyma.11G046400.1	3.06953	3.38417e-182	VQ motif-containing protein 29-like
	Glyma.08G307400.1	3.06946	2.07007e-49	G-type lectin S-receptor-like serine/threonine-protein kinase LECRK4	F:GO:0016740; F:GO:0140096	F:transferase activity; F:catalytic activity, acting on a protein
	Glyma.07G188800.1	3.06864	4.23503e-94	G-type lectin S-receptor-like serine/threonine-protein kinase B120	F:GO:0016740; F:GO:0140096	F:transferase activity; F:catalytic activity, acting on a protein
	Glyma.04G058100.1	3.06805	5.45065e-24	uncharacterized acetyltransferase At3g50280	F:GO:0016740	F:transferase activity
	Glyma.19G146500.1	3.0662	0.0408503	protein PHOSPHATE STARVATION RESPONSE 1-like	P:GO:0006355; F:GO:0003677; F:GO:0140110; C:GO:0005634	P:regulation of DNA-templated transcription; F:DNA binding; F:transcription regulator activity; C:nucleus
	Glyma.11G198500.1	3.06502	3.30344e-127	glutathione S-transferase parA	P:GO:0006575; P:GO:0006790; F:GO:0016740	P:cellular modified amino acid metabolic process; P:sulfur compound metabolic process; F:transferase activity
	Glyma.09G269500.1	3.06347	0	vestitone reductase	F:GO:0016491	F:oxidoreductase activity
	Glyma.03G116200.1	3.06245	2.44684e-44	hydroquinone glucosyltransferase	F:GO:0016740	F:transferase activity
	Glyma.09G064200.1	3.06242	2.82065e-30	transcription factor bHLH041	C:GO:0005634	C:nucleus
	Glyma.03G181700.1	3.06154	0	phenylalanine ammonia-lyase 1	P:GO:0006520; F:GO:0016829	P:amino acid metabolic process; F:lyase activity
	Glyma.U000100.1	3.05805	8.43876e-07	geraniol 8-hydroxylase	F:GO:0016491	F:oxidoreductase activity
	Glyma.04G061300.1	3.0576	0.0100621	WRKY transcription factor 40	P:GO:0006355; F:GO:0003677; F:GO:0140110; C:GO:0005634	P:regulation of DNA-templated transcription; F:DNA binding; F:transcription regulator activity; C:nucleus
	Glyma.07G243900.1	3.05724	0	Pathogenesis-related protein STH-2	P:GO:0023052; F:GO:0008289; F:GO:0016787; F:GO:0060089; F:GO:0098772; F:GO:0140096; C:GO:0005634	P:signaling; F:lipid binding; F:hydrolase activity; F:molecular transducer activity; F:molecular function regulator activity; F:catalytic activity, acting on a protein; C:nucleus
	Glyma.09G195600.1	3.05719	6.72543e-12	protein PIN-LIKES 3	P:GO:0023052; P:GO:0055085	P:signaling; P:transmembrane transport
	Glyma.17G219200.1	3.05569	1.05862e-35	serine/threonine-protein kinase RIPK	F:GO:0016740; F:GO:0140096	F:transferase activity; F:catalytic activity, acting on a protein
	Glyma.09G040500.1	3.05243	8.85313e-152	class-10 pathogenesis-related protein 1	P:GO:0023052; P:GO:0098542; F:GO:0008289; F:GO:0016787; F:GO:0060089; F:GO:0098772; F:GO:0140096; F:GO:0140098; C:GO:0005634	P:signaling; P:defense response to other organism; F:lipid binding; F:hydrolase activity; F:molecular transducer activity; F:molecular function regulator activity; F:catalytic activity, acting on a protein; F:catalytic activity, acting on RNA; C:nucleus
	Glyma.14G034700.1	3.0497	3.34086e-24	AET00234.1 DUF4228 domain protein
	Glyma.16G184100.1	3.04912	7.33924e-17	low-temperature-induced 65 kDa protein	C:GO:0005886	C:plasma membrane
	Glyma.06G134700.1	3.04893	3.22492e-05	LRR receptor-like serine/threonine-protein kinase At3g47570	F:GO:0016740; F:GO:0140096	F:transferase activity; F:catalytic activity, acting on a protein
	Glyma.18G254000.1	3.04798	9.75483e-99	MDIS1-interacting receptor like kinase 2	P:GO:0023052; F:GO:0016740; F:GO:0140096; C:GO:0005886	P:signaling; F:transferase activity; F:catalytic activity, acting on a protein; C:plasma membrane
	Glyma.17G064200.1	3.04428	4.7795e-08	beta-1,3-galactosyltransferase 6	P:GO:0006486; F:GO:0016740; C:GO:0005773; C:GO:0005794; C:GO:0005886	P:protein glycosylation; F:transferase activity; C:vacuole; C:Golgi apparatus; C:plasma membrane
	Glyma.05G202500.1	3.04372	4.48225e-14	protein S-acyltransferase 5	P:GO:0006886; F:GO:0016740; F:GO:0140096; C:GO:0005773; C:GO:0005783; C:GO:0005794; C:GO:0005886	P:intracellular protein transport; F:transferase activity; F:catalytic activity, acting on a protein; C:vacuole; C:endoplasmic reticulum; C:Golgi apparatus; C:plasma membrane
	Glyma.08G083000.1	3.03878	9.13803e-38	LRR receptor-like serine/threonine-protein kinase FLS2	F:GO:0016740; F:GO:0140096; C:GO:0005886	F:transferase activity; F:catalytic activity, acting on a protein; C:plasma membrane
	Glyma.19G146800.1	3.03791	1.54937e-59	Cytochrome P450 93A3	F:GO:0016491	F:oxidoreductase activity
	Glyma.18G297500.1	3.03301	1.69847e-41	IST1-like protein	P:GO:0015031	P:protein transport
	Glyma.09G160600.1	3.02767	0.0445891	leucine-rich repeat receptor-like protein kinase At1g68400	F:GO:0016740; F:GO:0140096	F:transferase activity; F:catalytic activity, acting on a protein
	Glyma.04G054200.1	3.02418	1.13918e-05	WRKY transcription factor 50	P:GO:0006355; P:GO:0023052; P:GO:0098542; F:GO:0003677; F:GO:0140110; C:GO:0005634	P:regulation of DNA-templated transcription; P:signaling; P:defense response to other organism; F:DNA binding; F:transcription regulator activity; C:nucleus
	Glyma.14G175400.1	3.02407	4.61084e-285	7-deoxyloganetin glucosyltransferase	F:GO:0016740	F:transferase activity
	Glyma.03G147600.1	3.02346	0.0449752	dirigent protein 22	C:GO:0005576	C:extracellular region
	Glyma.08G295800.1	3.01736	1.97511e-06	Homeobox-leucine zipper protein HAT5	P:GO:0006355; F:GO:0003677; F:GO:0140110; C:GO:0005634	P:regulation of DNA-templated transcription; F:DNA binding; F:transcription regulator activity; C:nucleus
	Glyma.18G267700.1	3.01672	0.0146412	Exosome complex component RRP43	P:GO:0006399; P:GO:0016071; P:GO:0016073; P:GO:0042254; F:GO:0016787; C:GO:0005634	P:tRNA metabolic process; P:mRNA metabolic process; P:snRNA metabolic process; P:ribosome biogenesis; F:hydrolase activity; C:nucleus
	Glyma.19G001600.1	3.01361	2.45989e-16	MATE efflux family protein 9	P:GO:0055085; P:GO:0098754; F:GO:0005215; C:GO:0005794	P:transmembrane transport; P:detoxification; F:transporter activity; C:Golgi apparatus
	Glyma.09G110700.1	3.01159	0.00299919	L-type lectin-domain containing receptor kinase S.5	P:GO:0023052; P:GO:0098542; F:GO:0005198; F:GO:0016740; F:GO:0060089; F:GO:0140096; C:GO:0005840; C:GO:0005886	P:signaling; P:defense response to other organism; F:structural molecule activity; F:transferase activity; F:molecular transducer activity; F:catalytic activity, acting on a protein; C:ribosome; C:plasma membrane
	Glyma.15G011200.1	3.01045	0.000192916	boron transporter 4	P:GO:0006091; P:GO:0055085; F:GO:0005215; F:GO:0045182; C:GO:0005739; C:GO:0005886	P:generation of precursor metabolites and energy; P:transmembrane transport; F:transporter activity; F:translation regulator activity; C:mitochondrion; C:plasma membrane
	Glyma.07G054000.1	3.00902	1.39118e-222	transcription factor MYB4	P:GO:0030154; F:GO:0003677; C:GO:0005634	P:cell differentiation; F:DNA binding; C:nucleus
	Glyma.07G200500.1	3.00868	0.00303635	17.5 kDa class I heat shock protein	P:GO:0006457; P:GO:0065003	P:protein folding; P:protein-containing complex assembly
	Glyma.19G137800.1	3.00718	2.68826e-115	Heat stress transcription factor B-3	P:GO:0006355; F:GO:0003677; F:GO:0016740; F:GO:0140110; C:GO:0005634	P:regulation of DNA-templated transcription; F:DNA binding; F:transferase activity; F:transcription regulator activity; C:nucleus
	Glyma.02G299200.1	2.99692	9.71981e-08	pectinesterase QRT1	P:GO:0005975; P:GO:0071554; F:GO:0016787	P:carbohydrate metabolic process; P:cell wall organization or biogenesis; F:hydrolase activity
	Glyma.01G181800.1	2.9966	6.23568e-14	cytochrome P450 CYP82D47	P:GO:0098542; F:GO:0016491	P:defense response to other organism; F:oxidoreductase activity
	Glyma.02G233400.1	2.99496	0.0479284	hypothetical protein GLYMA_02G233400
	Glyma.19G009000.1	2.99431	0	formate dehydrogenase 1, mitochondrial	F:GO:0016491; C:GO:0005739; C:GO:0009536	F:oxidoreductase activity; C:mitochondrion; C:plastid
	Glyma.01G043100.1	2.99015	5.96826e-05	mitogen-activated protein kinase kinase kinase 17	P:GO:0023052; F:GO:0016740; F:GO:0140096	P:signaling; F:transferase activity; F:catalytic activity, acting on a protein
	Glyma.03G109900.1	2.9888	0	uclacyanin-3	P:GO:0006091; F:GO:0016491; C:GO:0005886	P:generation of precursor metabolites and energy; F:oxidoreductase activity; C:plasma membrane
	Glyma.16G078900.1	2.98779	9.69769e-36	Receptor-like protein kinase HSL1	F:GO:0016740; F:GO:0140096	F:transferase activity; F:catalytic activity, acting on a protein
	Glyma.02G024700.1	2.98314	0.0491263	Glutathione S-transferase U17	P:GO:0006575; P:GO:0006790; F:GO:0016740	P:cellular modified amino acid metabolic process; P:sulfur compound metabolic process; F:transferase activity
	Glyma.19G130900.1	2.98265	0.00102171	hypothetical protein GLYMA_19G130900	C:GO:0016020	C:membrane
	Glyma.09G063300.1	2.98263	2.18763e-284	XP_028179653.1 pathogen-associated molecular patterns-induced protein A70-like	C:GO:0016020	C:membrane
	Glyma.03G181600.1	2.9802	0	phenylalanine ammonia-lyase 1	P:GO:0006520; F:GO:0016829	P:amino acid metabolic process; F:lyase activity
	Glyma.16G148600.1	2.97404	7.99536e-05	nudix hydrolase 12, mitochondrial	F:GO:0016787; C:GO:0005634	F:hydrolase activity; C:nucleus
	Glyma.06G105600.1	2.97389	1.81177e-131	2,3-bisphosphoglycerate-dependent phosphoglycerate mutase-like	P:GO:0005975; P:GO:0006091; F:GO:0016853	P:carbohydrate metabolic process; P:generation of precursor metabolites and energy; F:isomerase activity
	Glyma.09G128400.1	2.97288	8.13098e-33	UDP-glycosyltransferase 88A1-like	F:GO:0016740	F:transferase activity
	Glyma.14G134900.1	2.97229	0.00396414	uncharacterized protein LOC100813676 isoform X2
	Glyma.15G055700.1	2.96945	0	bifunctional riboflavin biosynthesis protein RIBA 1, chloroplastic	P:GO:0006766; F:GO:0016787; F:GO:0016829; C:GO:0009536	P:vitamin metabolic process; F:hydrolase activity; F:lyase activity; C:plastid
	Glyma.02G028100.1	2.96615	2.99745e-75	metalloendoproteinase 5-MMP	P:GO:0030198; F:GO:0016787; F:GO:0140096; C:GO:0031012	P:extracellular matrix organization; F:hydrolase activity; F:catalytic activity, acting on a protein; C:extracellular matrix
	Glyma.20G231900.1	2.96303	7.18179e-15	E3 ubiquitin-protein ligase ATL6	C:GO:0016020	C:membrane
	Glyma.01G074600.1	2.96125	2.47563e-219	hydroquinone glucosyltransferase	F:GO:0016740	F:transferase activity
	Glyma.02G300500.1	2.95864	3.78691e-10	nudix hydrolase 10	F:GO:0016787	F:hydrolase activity
	Glyma.07G179900.1	2.9575	3.99641e-44	protein DMR6-LIKE OXYGENASE 2	F:GO:0016491	F:oxidoreductase activity
	Glyma.01G036900.1	2.94981	2.0238e-84	metalloendoproteinase 5-MMP	P:GO:0030198; F:GO:0016787; F:GO:0140096; C:GO:0031012	P:extracellular matrix organization; F:hydrolase activity; F:catalytic activity, acting on a protein; C:extracellular matrix
	Glyma.08G127500.1	2.94881	0.00486507	transferase At1g60990, chloroplastic	F:GO:0016491; F:GO:0016740	F:oxidoreductase activity; F:transferase activity
	Glyma.20G169200.1	2.93629	0	peroxidase 12	F:GO:0016209; F:GO:0016491; C:GO:0005576; C:GO:0005618	F:antioxidant activity; F:oxidoreductase activity; C:extracellular region; C:cell wall
	Glyma.06G036200.1	2.93083	0.000128561	protein NRT1/ PTR FAMILY 4.5	P:GO:0055085; F:GO:0005215	P:transmembrane transport; F:transporter activity
	Glyma.01G224900.1	2.92599	7.25325e-06	Transcription factor TRY	P:GO:0030154; F:GO:0003677; C:GO:0005634	P:cell differentiation; F:DNA binding; C:nucleus
	Glyma.19G025200.1	2.92587	2.18036e-44	UDP-glycosyltransferase 74G1	F:GO:0016740	F:transferase activity
	Glyma.05G184500.1	2.9226	1.3284e-54	WRKY transcription factor 51	P:GO:0006355; F:GO:0003677; F:GO:0140110; C:GO:0005634	P:regulation of DNA-templated transcription; F:DNA binding; F:transcription regulator activity; C:nucleus
	Glyma.04G040400.1	2.9213	1.13442e-72	uncharacterized acetyltransferase At3g50280	F:GO:0016740	F:transferase activity
	Glyma.19G259300.1	2.92112	4.97957e-16	L-gulonolactone oxidase 6	P:GO:0005975; P:GO:0006766; F:GO:0016491	P:carbohydrate metabolic process; P:vitamin metabolic process; F:oxidoreductase activity
	Glyma.03G112700.1	2.90531	2.04418e-27	Ethylene-responsive transcription factor 2	P:GO:0006355; P:GO:0023052; F:GO:0003677; F:GO:0140110; C:GO:0005634	P:regulation of DNA-templated transcription; P:signaling; F:DNA binding; F:transcription regulator activity; C:nucleus
	Glyma.15G134300.1	2.89733	3.447e-91	berberine bridge enzyme-like 8	F:GO:0016491; F:GO:0016740; F:GO:0140097	F:oxidoreductase activity; F:transferase activity; F:catalytic activity, acting on DNA
	Glyma.02G252500.1	2.89687	0.00666257	TKY56810.1Proteasome inhibitor-related protein
	Glyma.U039400.1	2.89613	1.46336e-10	unknown
	Glyma.19G098800.1	2.89057	2.86845e-17	aldo-keto reductase 1	F:GO:0016491	F:oxidoreductase activity
	Glyma.09G022400.1	2.8893	0	peroxidase 15	F:GO:0016209; F:GO:0016491; C:GO:0005576	F:antioxidant activity; F:oxidoreductase activity; C:extracellular region
	Glyma.18G045100.1	2.88675	0	polyamine oxidase 4	F:GO:0016491; C:GO:0005777	F:oxidoreductase activity; C:peroxisome
	Glyma.17G159600.1	2.88487	4.09051e-165	VQ motif-containing protein 29
	Glyma.19G246500.1	2.88186	0.000214911	TKY52111.126S protease regulatory subunit 10B
	Glyma.01G143500.1	2.8817	5.712e-39	heat stress transcription factor B-2a	P:GO:0006355; F:GO:0003677; F:GO:0016740; F:GO:0140110; C:GO:0005634	P:regulation of DNA-templated transcription; F:DNA binding; F:transferase activity; F:transcription regulator activity; C:nucleus
	Glyma.11G011500.1	2.87806	1.2882995408361e-314	chalcone synthase	F:GO:0016740	F:transferase activity
	Glyma.11G218900.1	2.87348	4.68503e-48	Receptor-like cytoplasmic kinase 176	F:GO:0016740; F:GO:0140096	F:transferase activity; F:catalytic activity, acting on a protein
	Glyma.16G214300.1	2.8722	3.00231e-06	TMV resistance protein N	P:GO:0023052	P:signaling
	Glyma.03G201500.1	2.86794	9.29565e-44	NDR1/HIN1-like protein 10	P:GO:0098542	P:defense response to other organism
	Glyma.02G054900.1	2.86482	2.32831e-145	uncharacterized protein LOC100527189
	Glyma.18G040500.1	2.86357	4.18688e-266	Sn1-specific diacylglycerol lipase alpha	P:GO:0006629; F:GO:0016787	P:lipid metabolic process; F:hydrolase activity
	Glyma.07G243700.1	2.86205	5.14882e-305	pathogenesis-related protein 2	P:GO:0023052; F:GO:0008289; F:GO:0060089; F:GO:0098772; C:GO:0005634	P:signaling; F:lipid binding; F:molecular transducer activity; F:molecular function regulator activity; C:nucleus
	Glyma.20G226100.1	2.86195	1.94587e-05	KAE9589633.1 DNA/RNA-binding protein Alba	P:GO:0022414; P:GO:0030154; P:GO:0048856; F:GO:0003723; C:GO:0005634	P:reproductive process; P:cell differentiation; P:anatomical structure development; F:RNA binding; C:nucleus
	Glyma.04G027500.1	2.86008	0.00086113	V-type proton ATPase subunit a3	P:GO:0055085; F:GO:0005215; F:GO:0140657; C:GO:0005773	P:transmembrane transport; F:transporter activity; F:ATP-dependent activity; C:vacuole
	Glyma.09G137600.1	2.85643	2.90474e-19	cytokinin hydroxylase	F:GO:0016491	F:oxidoreductase activity
	Glyma.11G246600.1	2.85562	0.00259907	small heat shock protein, chloroplastic isoform X2	P:GO:0009408	P:response to heat
	Glyma.18G254700.1	2.85382	9.54809e-20	MDIS1-interacting receptor like kinase 2	P:GO:0023052; F:GO:0016740; F:GO:0140096; C:GO:0005886	P:signaling; F:transferase activity; F:catalytic activity, acting on a protein; C:plasma membrane
	Glyma.02G240000.1	2.85279	2.09245e-05	polyamine oxidase 4	F:GO:0016491; C:GO:0005777	F:oxidoreductase activity; C:peroxisome
	Glyma.06G100900.1	2.85083	6.828e-104	uncharacterized serine-rich protein C215.13	C:GO:0016020; C:GO:0016020	C:membrane; C:membrane
	Glyma.07G243500.1	2.84321	0	pathogenesis-related protein 2	P:GO:0023052; F:GO:0008289; F:GO:0016787; F:GO:0060089; F:GO:0098772; F:GO:0140096; C:GO:0005634	P:signaling; F:lipid binding; F:hydrolase activity; F:molecular transducer activity; F:molecular function regulator activity; F:catalytic activity, acting on a protein; C:nucleus
	Glyma.11G163300.1	2.84184	2.72943e-203	WRKY transcription factor WRKY24	P:GO:0006355; F:GO:0003677; F:GO:0140110; C:GO:0005634	P:regulation of DNA-templated transcription; F:DNA binding; F:transcription regulator activity; C:nucleus
	Glyma.08G301600.1	2.83894	1.80917e-22	uncharacterized protein LOC100811355
	Glyma.04G107500.1	2.83732	0	glutathione S-transferase	P:GO:0006575; P:GO:0006790; F:GO:0016740	P:cellular modified amino acid metabolic process; P:sulfur compound metabolic process; F:transferase activity
	Glyma.08G307300.1	2.83179	3.03517e-42	G-type lectin S-receptor-like serine/threonine-protein kinase LECRK2	F:GO:0016740; F:GO:0140096	F:transferase activity; F:catalytic activity, acting on a protein
	Glyma.09G281900.1	2.82525	3.10255e-86	isoliquiritigenin 2'-O-methyltransferase	F:GO:0016740	F:transferase activity
	Glyma.19G076800.1	2.82426	1.45825e-24	lysine histidine transporter 1	P:GO:0023052; P:GO:0055085; F:GO:0005215; C:GO:0005886	P:signaling; P:transmembrane transport; F:transporter activity; C:plasma membrane
	Glyma.01G238800.1	2.82127	0	sugar transport protein 13	P:GO:0055085; F:GO:0005215	P:transmembrane transport; F:transporter activity
	Glyma.02G072200.1	2.81926	6.89491e-29	glutamate dehydrogenase 1	P:GO:0006520; F:GO:0016491; C:GO:0005739	P:amino acid metabolic process; F:oxidoreductase activity; C:mitochondrion
	Glyma.01G113200.1	2.81756	1.07932e-27	glycerol-3-phosphate 2-O-acyltransferase 6	P:GO:0048856; F:GO:0016740; F:GO:0016787	P:anatomical structure development; F:transferase activity; F:hydrolase activity
	Glyma.08G123000.1	2.81383	0.0330441	inactive poly [ADP-ribose] polymerase SRO2	F:GO:0016740	F:transferase activity
	Glyma.05G159200.1	2.81234	0.0331798	calmodulin-binding receptor kinase CaMRLK	F:GO:0016740; F:GO:0140096	F:transferase activity; F:catalytic activity, acting on a protein
	Glyma.01G131500.1	2.81173	1.192e-275	CBL-interacting protein kinase 2	P:GO:0023052; F:GO:0016740; F:GO:0140096	P:signaling; F:transferase activity; F:catalytic activity, acting on a protein
	Glyma.18G285800.1	2.80796	0	NAD(P)H-dependent 6'-deoxychalcone synthase	F:GO:0016491; F:GO:0016740; C:GO:0005829	F:oxidoreductase activity; F:transferase activity; C:cytosol
	Glyma.13G350400.1	2.80713	1.71092e-07	protein ROOT HAIR DEFECTIVE 3 homolog 1	P:GO:0061024; F:GO:0003924; C:GO:0005773; C:GO:0005783; C:GO:0005886	P:membrane organization; F:GTPase activity; C:vacuole; C:endoplasmic reticulum; C:plasma membrane
	Glyma.06G266700.1	2.80291	0.0340104	thioredoxin-like protein CXXS1	F:GO:0016491	F:oxidoreductase activity
	Glyma.03G055100.1	2.80069	1.6641e-110	pyruvate decarboxylase 2	F:GO:0016829; C:GO:0005829	F:lyase activity; C:cytosol
	Glyma.16G017500.1	2.79433	3.0659e-144	protein DMR6-LIKE OXYGENASE 2	F:GO:0016491	F:oxidoreductase activity
	Glyma.03G215000.1	2.79427	1.01259e-210	Indole-3-acetic acid-induced protein ARG2	C:GO:0005739	C:mitochondrion
	Glyma.09G219000.1	2.7939	2.26374e-07	auxin-induced protein 15A	P:GO:0023052	P:signaling
	Glyma.04G198100.1	2.78789	5.55584e-10	auxin-responsive protein SAUR32	P:GO:0023052	P:signaling
	Glyma.13G335900.1	2.78779	2.74727e-64	protein TRM32
	Glyma.02G034100.1	2.78752	1.5258e-05	TMV resistance protein N	P:GO:0023052	P:signaling
	Glyma.07G200000.1	2.78586	0.00395569	17.5 kDa class I heat shock protein	P:GO:0006457; P:GO:0065003	P:protein folding; P:protein-containing complex assembly
	Glyma.11G152400.1	2.78494	0	NADPH:quinone oxidoreductase	F:GO:0016491; C:GO:0005829	F:oxidoreductase activity; C:cytosol
	Glyma.08G010400.1	2.782	2.17354e-97	auxin-responsive protein SAUR71	P:GO:0023052	P:signaling
	Glyma.03G147800.1	2.7748	5.99042e-05	dirigent protein 22	C:GO:0005576	C:extracellular region
	Glyma.18G172100.1	2.7704	8.31686e-08	vesicle-associated membrane protein 722	P:GO:0016192	P:vesicle-mediated transport
	Glyma.18G294800.1	2.77023	6.5203e-71	LEAF RUST 10 DISEASE-RESISTANCE LOCUS RECEPTOR-LIKE PROTEIN KINASE-like 1.4	F:GO:0016740; F:GO:0140096	F:transferase activity; F:catalytic activity, acting on a protein
	Glyma.11G040700.1	2.76799	9.50363e-08	expansin-like B1	P:GO:0048856; C:GO:0005576	P:anatomical structure development; C:extracellular region
	Glyma.17G088500.1	2.76427	1.51073e-102	triose phosphate/phosphate translocator, non-green plastid, chloroplastic	P:GO:0055085; F:GO:0005215; C:GO:0005773; C:GO:0005794; C:GO:0005886; C:GO:0009536	P:transmembrane transport; F:transporter activity; C:vacuole; C:Golgi apparatus; C:plasma membrane; C:plastid
	Glyma.07G147600.1	2.76407	4.1103e-07	Lactosylceramide 4-alpha-galactosyltransferase	F:GO:0016740	F:transferase activity
	Glyma.02G028800.1	2.76294	0	metalloendoproteinase 5-MMP	P:GO:0030198; F:GO:0016787; F:GO:0140096; C:GO:0031012	P:extracellular matrix organization; F:hydrolase activity; F:catalytic activity, acting on a protein; C:extracellular matrix
	Glyma.18G038200.1	2.76187	9.86475e-17	Factor of DNA methylation 2	P:GO:0006325; P:GO:0031047	P:chromatin organization; P:regulatory ncRNA-mediated gene silencing
	Glyma.12G031400.1	2.76059	0.00161339	hypothetical protein GLYMA_12G031400
	Glyma.19G045000.1	2.75757	0.0409436	ribonuclease H protein At1g65750 family	P:GO:0006399; P:GO:0016071; P:GO:0016073; P:GO:0031047; P:GO:0042254; F:GO:0003723; F:GO:0003824; C:GO:0005634	P:tRNA metabolic process; P:mRNA metabolic process; P:snRNA metabolic process; P:regulatory ncRNA-mediated gene silencing; P:ribosome biogenesis; F:RNA binding; F:catalytic activity; C:nucleus
	Glyma.18G234600.1	2.75715	0	OAS-TL3 cysteine synthase	P:GO:0006520; P:GO:0006790; F:GO:0016740; F:GO:0016829; C:GO:0005739	P:amino acid metabolic process; P:sulfur compound metabolic process; F:transferase activity; F:lyase activity; C:mitochondrion
	Glyma.11G252700.1	2.75368	1.36029e-43	MACPF domain-containing protein At1g14780	P:GO:0002376; P:GO:0012501; P:GO:0023052; P:GO:0098542; C:GO:0005886	P:immune system process; P:programmed cell death; P:signaling; P:defense response to other organism; C:plasma membrane
	Glyma.20G018200.1	2.75175	3.29973e-43	glucan endo-1,3-beta-glucosidase 14 isoform X2	P:GO:0005975; F:GO:0016787; C:GO:0005886	P:carbohydrate metabolic process; F:hydrolase activity; C:plasma membrane
	Glyma.06G069400.1	2.74967	1.25157e-09	EG45-like domain containing protein	C:GO:0016020	C:membrane
	Glyma.11G025600.1	2.74789	2.73408e-27	protein P21	C:GO:0005576	C:extracellular region
	Glyma.11G010500.1	2.74658	1.4427e-299	4-coumarate--CoA ligase 3	F:GO:0016874	F:ligase activity
	Glyma.03G176300.1	2.74459	0	Glutathione S-transferase L3	F:GO:0016740	F:transferase activity
	Glyma.09G004800.1	2.74065	5.73737e-22	F-box protein At4g22030
	Glyma.05G111500.1	2.73483	6.62948e-12	AT-hook motif nuclear-localized protein 23	P:GO:0006355; F:GO:0003677; F:GO:0140110; C:GO:0005634	P:regulation of DNA-templated transcription; F:DNA binding; F:transcription regulator activity; C:nucleus
	Glyma.13G285300.1	2.73457	0	cytochrome P450 82A4	P:GO:0098542; F:GO:0016491	P:defense response to other organism; F:oxidoreductase activity
	Glyma.08G170700.1	2.73336	9.21516e-24	cysteine-rich and transmembrane domain-containing protein WIH1-like	C:GO:0005886	C:plasma membrane
	Glyma.06G143000.1	2.73137	0	chalcone--flavonone isomerase 3	F:GO:0016853	F:isomerase activity
	Glyma.01G232400.1	2.73098	0	4-coumarate--CoA ligase 2	F:GO:0016874	F:ligase activity
	Glyma.10G107900.1	2.73062	6.9001e-46	zeatin O-glucosyltransferase	F:GO:0016740	F:transferase activity
	Glyma.09G266800.1	2.72822	0.000728711	hypothetical protein CR513_27165, partial
	Glyma.07G229500.1	2.72489	0.0153525	calcium-binding protein CML45	F:GO:0005509	F:calcium ion binding
	Glyma.01G228600.1	2.72248	8.13594e-45	Translin-associated protein X	F:GO:0003677; F:GO:0003723; F:GO:0016787; F:GO:0140098; C:GO:0005634	F:DNA binding; F:RNA binding; F:hydrolase activity; F:catalytic activity, acting on RNA; C:nucleus
	Glyma.07G087400.1	2.72127	3.51185e-169	aldehyde dehydrogenase family 2 member C4	F:GO:0016491	F:oxidoreductase activity
	Glyma.18G284900.1	2.71764	4.1503e-05	BAG family molecular chaperone regulator 5, mitochondrial	P:GO:0006457	P:protein folding
	Glyma.13G209600.1	2.716	2.59135e-06	transmembrane protein 45A-like	C:GO:0016020	C:membrane
	Glyma.01G122800.1	2.71527	0.00201978	Vacuolar cation/proton exchanger 3	P:GO:0055085; F:GO:0005215; C:GO:0005773	P:transmembrane transport; F:transporter activity; C:vacuole
	Glyma.13G090300.1	2.71477	1.67913e-72	7-deoxyloganetin glucosyltransferase	F:GO:0016740	F:transferase activity
	Glyma.13G109800.1	2.71413	0	12-oxophytodienoate reductase 3	P:GO:0006629; F:GO:0016491; C:GO:0005777	P:lipid metabolic process; F:oxidoreductase activity; C:peroxisome
	Glyma.01G217700.1	2.71366	8.50088e-105	thaumatin-like protein 1	P:GO:0098542; C:GO:0005576	P:defense response to other organism; C:extracellular region
	Glyma.18G193400.1	2.71172	2.12865e-83	Laccase-9 isoform B	F:GO:0016491; C:GO:0005576	F:oxidoreductase activity; C:extracellular region
	Glyma.02G129500.1	2.71136	4.85565e-79	phospholipid-transporting ATPase 9	P:GO:0061024; F:GO:0005215; F:GO:0016787; F:GO:0140657; C:GO:0005886	P:membrane organization; F:transporter activity; F:hydrolase activity; F:ATP-dependent activity; C:plasma membrane
	Glyma.11G006500.1	2.70952	0.0493063	TKY71162.1N-acetyltransferase p20	F:GO:0016740	F:transferase activity
	Glyma.11G196600.1	2.70932	0.00229191	alpha carbonic anhydrase 7	F:GO:0016491; F:GO:0016829; C:GO:0009536	F:oxidoreductase activity; F:lyase activity; C:plastid
	Glyma.17G224500.1	2.70213	4.8935e-15	L-type lectin-domain containing receptor kinase IX.1	P:GO:0023052; P:GO:0098542; F:GO:0016740; F:GO:0060089; F:GO:0140096; C:GO:0005886	P:signaling; P:defense response to other organism; F:transferase activity; F:molecular transducer activity; F:catalytic activity, acting on a protein; C:plasma membrane
	Glyma.20G207600.1	2.69911	1.28809e-09	phosphatase 2C-like protein 44	F:GO:0016787; F:GO:0140096; C:GO:0005634; C:GO:0005829	F:hydrolase activity; F:catalytic activity, acting on a protein; C:nucleus; C:cytosol
	Glyma.09G051900.1	2.69906	4.14818e-28	TKY72679.1VQ motif-containing protein 22
	Glyma.13G119000.1	2.69671	2.11893e-199	ABC transporter B family member 11	P:GO:0055085; F:GO:0005215; F:GO:0016787; F:GO:0140657; C:GO:0005886	P:transmembrane transport; F:transporter activity; F:hydrolase activity; F:ATP-dependent activity; C:plasma membrane
	Glyma.04G058500.1	2.69508	0.0070555	ankyrin repeat-containing protein BDA1	F:GO:0016740; F:GO:0140096	F:transferase activity; F:catalytic activity, acting on a protein
	Glyma.08G058900.1	2.69488	9.42027e-108	F-box protein At1g61340	F:GO:0005515	F:protein binding
	Glyma.12G007200.1	2.69355	4.14572e-06	RALF-like protein	F:GO:0016740; F:GO:0140096	F:transferase activity; F:catalytic activity, acting on a protein
	Glyma.18G205300.1	2.69339	4.88707e-08	Gamma-interferon-inducible lysosomal thiol reductase	F:GO:0016491	F:oxidoreductase activity
	Glyma.14G049200.1	2.68956	0	1-aminocyclopropane-1-carboxylate oxidase	F:GO:0016491	F:oxidoreductase activity
	Glyma.05G010200.1	2.68844	0.00280069	Cytochrome P450 734A1	P:GO:0006629; F:GO:0016491	P:lipid metabolic process; F:oxidoreductase activity
	Glyma.04G006600.1	2.68374	0.0073877	auxin-induced protein X10A-like	P:GO:0023052	P:signaling
	Glyma.18G267800.1	2.68125	3.86755e-31	isoflavone 7-O-methyltransferase	F:GO:0016740	F:transferase activity
	Glyma.15G028400.1	2.67481	5.61104e-108	KEH39494.1 transmembrane protein,	C:GO:0016020	C:membrane
	Glyma.13G048800.1	2.67101	1.57077e-70	endo-1,3(4)-beta-glucanase ARB_01444	F:GO:0016787	F:hydrolase activity
	Glyma.20G099100.1	2.67061	2.15445e-08	Zinc finger protein ZAT11	P:GO:0006950; P:GO:0010200	P:response to stress; P:response to chitin
	Glyma.18G158400.1	2.67036	1.16907107043824e-310	ABC transporter C family member 3	P:GO:0055085; F:GO:0005215; F:GO:0016787; F:GO:0140657; C:GO:0005773	P:transmembrane transport; F:transporter activity; F:hydrolase activity; F:ATP-dependent activity; C:vacuole
	Glyma.17G072400.1	2.66972	1.50252e-43	heat shock 70 kDa protein	F:GO:0016491; F:GO:0016787; F:GO:0044183; F:GO:0140657	F:oxidoreductase activity; F:hydrolase activity; F:protein folding chaperone; F:ATP-dependent activity
	Glyma.01G010700.1	2.66674	8.40882e-09	disease resistance protein RPM1	P:GO:0098542; F:GO:0016787	P:defense response to other organism; F:hydrolase activity
	Glyma.15G275400.1	2.65652	8.92116e-08	polygalacturonase QRT2	P:GO:0005975; P:GO:0022414; P:GO:0048856; F:GO:0016787	P:carbohydrate metabolic process; P:reproductive process; P:anatomical structure development; F:hydrolase activity
	Glyma.08G042100.1	2.6547	2.99353e-97	MYB transcription factor MYB184	P:GO:0006355; F:GO:0003677; F:GO:0140110; C:GO:0005634	P:regulation of DNA-templated transcription; F:DNA binding; F:transcription regulator activity; C:nucleus
	Glyma.07G061500.1	2.65434	1.47996e-09	BAG family molecular chaperone regulator 6	P:GO:0006457	P:protein folding
	Glyma.19G003700.1	2.65354	6.79853e-48	Altered inheritance of mitochondria protein 32	F:GO:0016787	F:hydrolase activity
	Glyma.19G052600.1	2.65325	0.00364723	hypothetical protein GLYMA_19G052600
	Glyma.14G073300.1	2.6326	3.01775e-80	F-box protein PP2-B10-like	F:GO:0005515	F:protein binding
	Glyma.09G237600.1	2.6317	0	protein NRT1/ PTR FAMILY 7.3	P:GO:0055085; F:GO:0005215	P:transmembrane transport; F:transporter activity
	Glyma.10G186900.1	2.62774	1.48761e-10	ethylene-responsive transcription factor ERF098	P:GO:0006355; P:GO:0023052; F:GO:0003677; F:GO:0140110; C:GO:0005634	P:regulation of DNA-templated transcription; P:signaling; F:DNA binding; F:transcription regulator activity; C:nucleus
	Glyma.20G188800.1	2.6263	2.13744e-145	GABA transporter 1	P:GO:0023052; P:GO:0055085; F:GO:0005215; C:GO:0005886	P:signaling; P:transmembrane transport; F:transporter activity; C:plasma membrane
	Glyma.02G002100.1	2.62582	4.80053e-21	Calmodulin-like protein 8	F:GO:0003824; F:GO:0098772	F:catalytic activity; F:molecular function regulator activity
	Glyma.06G142100.1	2.62477	0.025908	WRKY transcription factor 55 isoform X1	P:GO:0006355; F:GO:0003677; F:GO:0140110; C:GO:0005634	P:regulation of DNA-templated transcription; F:DNA binding; F:transcription regulator activity; C:nucleus
	Glyma.14G080200.1	2.62145	5.76137e-237	TKY57776.1vitellogenin-2 protein
	Glyma.08G119200.1	2.61562	1.47184e-05	disease resistance protein	F:GO:0043531	F:ADP binding
	Glyma.04G134200.1	2.61368	6.88722e-25	Sigma factor binding protein 1, chloroplastic	P:GO:0006355	P:regulation of DNA-templated transcription
	Glyma.10G066700.1	2.61247	3.38655e-38	fructose-bisphosphate aldolase 6, cytosolic	P:GO:0005975; P:GO:0006091; P:GO:0055086; P:GO:1901135; F:GO:0016829; C:GO:0005829	P:carbohydrate metabolic process; P:generation of precursor metabolites and energy; P:nucleobase-containing small molecule metabolic process; P:carbohydrate derivative metabolic process; F:lyase activity; C:cytosol
	Glyma.07G008300.1	2.61202	0.0107773	IQ domain-containing protein IQM1	C:GO:0005634	C:nucleus
	Glyma.13G085900.1	2.60906	5.90439e-37	uncharacterized protein LOC112998750	C:GO:0016020; C:GO:0016020	C:membrane; C:membrane
	Glyma.08G175200.1	2.6083	2.02153e-117	2,4-D inducible glutathione S-transferase	P:GO:0006575; P:GO:0006790; F:GO:0016740	P:cellular modified amino acid metabolic process; P:sulfur compound metabolic process; F:transferase activity
	Glyma.12G023100.1	2.60001	2.4243e-24	lysine histidine transporter-like 8	P:GO:0023052; P:GO:0055085; F:GO:0005215; C:GO:0005886	P:signaling; P:transmembrane transport; F:transporter activity; C:plasma membrane
	Glyma.03G208400.1	2.59942	4.06216e-52	uncharacterized protein LOC102660901
	Glyma.10G138800.1	2.58654	0.00106629	transcription factor PIL1 isoform X1	P:GO:0006355; F:GO:0140110; C:GO:0005634	P:regulation of DNA-templated transcription; F:transcription regulator activity; C:nucleus
	Glyma.13G176200.1	2.58481	1.17588e-17	17.5 kDa class I heat shock protein	P:GO:0006457; P:GO:0065003	P:protein folding; P:protein-containing complex assembly
	Glyma.14G177400.1	2.58462	1.78041e-10	unknown
	Glyma.17G241400.1	2.58168	0.00253543	KYP35675.1 Feruloyl esterase A	P:GO:0006629; F:GO:0016787	P:lipid metabolic process; F:hydrolase activity
	Glyma.06G303100.1	2.57781	3.02452e-148	Transcription factor CPC	P:GO:0030154; F:GO:0003677; C:GO:0005634	P:cell differentiation; F:DNA binding; C:nucleus
	Glyma.16G186800.1	2.57598	0.0331295	protein YLS3	F:GO:0008289; C:GO:0005886	F:lipid binding; C:plasma membrane
	Glyma.10G295300.1	2.57584	0	glycinol 4-dimethylallyltransferase	F:GO:0016740; C:GO:0009536	F:transferase activity; C:plastid
	Glyma.04G137600.1	2.5709	1.51086e-42	Two-component response regulator ARR9	P:GO:0006520; P:GO:0023052; F:GO:0016740; F:GO:0140096; C:GO:0009536	P:amino acid metabolic process; P:signaling; F:transferase activity; F:catalytic activity, acting on a protein; C:plastid
	Glyma.13G175700.1	2.57077	1.60692e-26	17.5 kDa class I heat shock protein	P:GO:0006457; P:GO:0065003	P:protein folding; P:protein-containing complex assembly
	Glyma.13G093300.1	2.56985	4.1045e-91	glutamate receptor 2.8	P:GO:0055085; F:GO:0005215; F:GO:0060089; C:GO:0005886	P:transmembrane transport; F:transporter activity; F:molecular transducer activity; C:plasma membrane
	Glyma.15G114000.1	2.56479	0.00131495	uncharacterized protein LOC100807096
	Glyma.09G200500.1	2.5646	2.94206e-86	1-deoxy-D-xylulose-5-phosphate synthase 2, chloroplastic	P:GO:0006629; P:GO:0006766; P:GO:0006790; P:GO:1901135; F:GO:0016740	P:lipid metabolic process; P:vitamin metabolic process; P:sulfur compound metabolic process; P:carbohydrate derivative metabolic process; F:transferase activity
	Glyma.10G290200.1	2.56442	9.39596e-19	zinc finger protein ZAT11-like	P:GO:0006950; P:GO:0010200	P:response to stress; P:response to chitin
	Glyma.02G151900.1	2.5643	8.80289e-08	phosphopantothenoylcysteine decarboxylase subunit VHS3
	Glyma.01G239400.1	2.55463	1.37239e-08	2-hydroxyisoflavanone dehydratase	F:GO:0016787; F:GO:0016829	F:hydrolase activity; F:lyase activity
	Glyma.05G196700.1	2.55349	2.19192e-156	AET04866.1 DUF668 family protein	P:GO:0045927	P:positive regulation of growth
	Glyma.05G175800.1	2.54842	1.66527e-39	Avr9/Cf-9 rapidly elicited protein,
	Glyma.18G041600.1	2.54781	3.16397e-41	Centromere protein V	F:GO:0016829	F:lyase activity
	Glyma.03G150400.1	2.54666	7.19311e-14	hypothetical protein glysoja_033495
	Glyma.07G120900.1	2.54538	2.09075e-82	dynamin-related protein 1E	F:GO:0003924; F:GO:0008092; C:GO:0005856	F:GTPase activity; F:cytoskeletal protein binding; C:cytoskeleton
	Glyma.13G324400.1	2.54265	1.94196e-10	alpha carbonic anhydrase 7	F:GO:0016829; C:GO:0009536	F:lyase activity; C:plastid
	Glyma.04G086300.1	2.54003	0	NADP-dependent malic enzyme isoform X1	F:GO:0016491; F:GO:0016829; C:GO:0009536	F:oxidoreductase activity; F:lyase activity; C:plastid
	Glyma.U009600.1	2.53929	9.96409e-28	E3 ubiquitin-protein ligase PUB24	F:GO:0016740; F:GO:0016874; F:GO:0140096	F:transferase activity; F:ligase activity; F:catalytic activity, acting on a protein
	Glyma.05G195000.1	2.53784	0	NAC domain-containing protein 2	P:GO:0006355; F:GO:0003677	P:regulation of DNA-templated transcription; F:DNA binding
	Glyma.10G184700.1	2.5374	2.45996e-21	glu S.griseus protease inhibitor-like	F:GO:0098772	F:molecular function regulator activity
	Glyma.04G042400.1	2.53336	3.10532e-144	receptor protein kinase ZmPK1	F:GO:0016740; F:GO:0140096	F:transferase activity; F:catalytic activity, acting on a protein
	Glyma.01G004800.1	2.5328	2.85552e-76	LRR receptor-like serine/threonine-protein kinase At4g29180 isoform X1	F:GO:0016740; F:GO:0140096	F:transferase activity; F:catalytic activity, acting on a protein
	Glyma.08G338100.1	2.53241	2.57569e-272	hydroquinone glucosyltransferase	F:GO:0016740	F:transferase activity
	Glyma.12G158400.1	2.53109	7.54517e-25	homeobox-leucine zipper protein ATHB-52	P:GO:0006355; F:GO:0003677; F:GO:0140110; C:GO:0005634	P:regulation of DNA-templated transcription; F:DNA binding; F:transcription regulator activity; C:nucleus
	Glyma.03G263000.1	2.53034	5.16572e-134	RING-H2 finger protein ATL3	P:GO:0030163; F:GO:0016740; F:GO:0140096	P:protein catabolic process; F:transferase activity; F:catalytic activity, acting on a protein
	Glyma.19G245400.1	2.52691	1.50653e-143	wound-induced protein	P:GO:0005975; P:GO:0098542; P:GO:1901135; F:GO:0016787; F:GO:0140098	P:carbohydrate metabolic process; P:defense response to other organism; P:carbohydrate derivative metabolic process; F:hydrolase activity; F:catalytic activity, acting on RNA
	Glyma.09G094600.1	2.52683	4.37863e-11	isoflavone-7-O-methyltransferase 6	F:GO:0016740	F:transferase activity
	Glyma.12G019900.1	2.51763	5.0431e-261	cinnamoyl-CoA reductase 1	F:GO:0016491	F:oxidoreductase activity
	Glyma.12G197900.1	2.51743	0.0430358	calcium-binding protein PBP1	F:GO:0005509	F:calcium ion binding
	Glyma.12G007400.1	2.51735	8.31745e-24	RecName: Full=Protein PROPEP914; Short=GmPROPEP914; Contains: RecName: Full=Peptide GmPep914; Flags: Precursor	P:GO:0006952	P:defense response
	Glyma.15G071200.1	2.51399	1.11453e-41	polyphenol oxidase A1, chloroplastic	F:GO:0016491	F:oxidoreductase activity
	Glyma.04G229800.1	2.51327	0.00188899	small heat shock protein, chloroplastic	F:GO:0016740; F:GO:0140096; C:GO:0009536	F:transferase activity; F:catalytic activity, acting on a protein; C:plastid
	Glyma.08G361400.1	2.51095	0.00892302	E3 ubiquitin-protein ligase LIN-1	F:GO:0016740; F:GO:0140096	F:transferase activity; F:catalytic activity, acting on a protein
	Glyma.05G108000.1	2.50936	0.00433724	hypothetical protein glysoja_027851
	Glyma.02G248000.1	2.50934	0.0188724	elicitor-responsive protein 1
	Glyma.19G057500.1	2.50693	3.80117e-85	12-oxophytodienoate reductase 2	F:GO:0016491	F:oxidoreductase activity
	Glyma.05G191100.1	2.49833	2.45055e-05	cysteine desulfurase	F:GO:0016740	F:transferase activity
	Glyma.18G220600.1	2.49812	0	2'-hydroxydihydrodaidzein reductase	F:GO:0016491	F:oxidoreductase activity
	Glyma.10G290500.1	2.49584	8.26492e-17	F-box protein At2g39490	F:GO:0003723	F:RNA binding
	Glyma.03G143700.1	2.49427	0	Cytochrome P450 93A3	F:GO:0016491	F:oxidoreductase activity
	Glyma.16G182600.1	2.49395	2.83878e-10	cytokinin hydroxylase	F:GO:0016491	F:oxidoreductase activity
	Glyma.07G039700.1	2.48828	7.7673e-45	receptor-like protein kinase At1g72540	F:GO:0016740; F:GO:0140096	F:transferase activity; F:catalytic activity, acting on a protein
	Glyma.02G023900.1	2.48669	6.37679e-31	TMV resistance protein N	P:GO:0023052	P:signaling
	Glyma.02G299100.1	2.48338	2.5421e-274	serine acetyltransferase 1, chloroplastic	P:GO:0006520; P:GO:0006790; F:GO:0016740; C:GO:0005829	P:amino acid metabolic process; P:sulfur compound metabolic process; F:transferase activity; C:cytosol
	Glyma.14G005700.1	2.47223	0	NAD(P)H-dependent 6'-deoxychalcone synthase	F:GO:0016491; F:GO:0016740; C:GO:0005829	F:oxidoreductase activity; F:transferase activity; C:cytosol
	Glyma.18G265900.1	2.46955	4.60033e-75	UDP-glycosyltransferase 83A1	F:GO:0016740	F:transferase activity
	Glyma.02G309300.1	2.46794	7.00057e-289	phenylalanine ammonia-lyase class 3	P:GO:0006520; F:GO:0016829	P:amino acid metabolic process; F:lyase activity
	Glyma.07G261500.1	2.46782	1.34863e-239	5'-adenylylsulfate reductase 3, chloroplastic	P:GO:0006790; F:GO:0016491	P:sulfur compound metabolic process; F:oxidoreductase activity
	Glyma.19G205600.1	2.46057	4.19541e-29	uncharacterized protein LOC102659645
	Glyma.18G271300.1	2.46027	2.11104e-55	Receptor-like protein kinase ANXUR2	F:GO:0016740; F:GO:0060089; F:GO:0140096; C:GO:0005886	F:transferase activity; F:molecular transducer activity; F:catalytic activity, acting on a protein; C:plasma membrane
	Glyma.06G286800.1	2.45998	5.76734e-06	MLO-like protein 12	P:GO:0006952; P:GO:0009607; F:GO:0005516; C:GO:0016020	P:defense response; P:response to biotic stimulus; F:calmodulin binding; C:membrane
	Glyma.04G222400.1	2.45843	3.61412907794727e-313	chalcone--flavonone isomerase 3	F:GO:0016853	F:isomerase activity
	Glyma.15G270100.1	2.456	2.32989e-08	LRR receptor-like serine/threonine-protein kinase	P:GO:0023052; C:GO:0005886	P:signaling; C:plasma membrane
	Glyma.16G055900.1	2.45255	0.000728472	peroxidase 55	F:GO:0016209; F:GO:0016491; C:GO:0005576	F:antioxidant activity; F:oxidoreductase activity; C:extracellular region
	Glyma.13G335800.1	2.45087	2.80786e-06	ENTH domain-containing protein	P:GO:0016192; P:GO:0061024; F:GO:0008289; C:GO:0005768; C:GO:0005773; C:GO:0005794; C:GO:0005886	P:vesicle-mediated transport; P:membrane organization; F:lipid binding; C:endosome; C:vacuole; C:Golgi apparatus; C:plasma membrane
	Glyma.01G151000.1	2.44566	6.13097e-08	hypothetical protein GLYMA_01G151000
	Glyma.07G140000.1	2.44444	1.11697e-93	glutathione S-transferase	P:GO:0006575; P:GO:0006790; F:GO:0016740	P:cellular modified amino acid metabolic process; P:sulfur compound metabolic process; F:transferase activity
	Glyma.16G103900.1	2.44321	0	isoflavone reductase homolog	F:GO:0016491	F:oxidoreductase activity
	Glyma.15G079100.1	2.44313	6.86951e-108	pathogenesis-related genes transcriptional activator PTI5	P:GO:0006355; P:GO:0023052; F:GO:0003677; F:GO:0140110; C:GO:0005634	P:regulation of DNA-templated transcription; P:signaling; F:DNA binding; F:transcription regulator activity; C:nucleus
	Glyma.07G048900.1	2.44282	0	anthranilate N-methyltransferase	F:GO:0016740	F:transferase activity
	Glyma.10G165800.1	2.4421	2.06965e-40	transcription factor MYB4
	Glyma.05G238300.1	2.43348	0.000477316	Histone-lysine N-methyltransferase setd3	F:GO:0016740; F:GO:0140096	F:transferase activity; F:catalytic activity, acting on a protein
	Glyma.09G151400.1	2.4313	1.19191e-69	cysteine-rich receptor-like protein kinase 4 isoform X1	P:GO:0098542; F:GO:0016740; F:GO:0140096; C:GO:0005886	P:defense response to other organism; F:transferase activity; F:catalytic activity, acting on a protein; C:plasma membrane
	Glyma.06G304100.1	2.43101	0.000835352	UPF0481 protein At3g47200	C:GO:0016020	C:membrane
	Glyma.02G239100.1	2.42814	1.48535e-146	NDR1/HIN1-like protein 6	C:GO:0005886	C:plasma membrane
	Glyma.03G239700.1	2.42783	0.00157247	Basic 7S globulin 2	F:GO:0016787; F:GO:0045735; F:GO:0098772; F:GO:0140096; C:GO:0005576	F:hydrolase activity; F:nutrient reservoir activity; F:molecular function regulator activity; F:catalytic activity, acting on a protein; C:extracellular region
	Glyma.02G052700.1	2.42678	9.36279e-20	peroxidase 72	F:GO:0016209; F:GO:0016491; C:GO:0005576	F:antioxidant activity; F:oxidoreductase activity; C:extracellular region
	Glyma.09G066800.1	2.42618	6.21868e-20	uncharacterized protein LOC100791750 isoform X1	C:GO:0016020	C:membrane
	Glyma.11G230600.1	2.42412	3.25084e-46	serine/threonine-protein kinase-like protein CCR3	F:GO:0016740; F:GO:0140096	F:transferase activity; F:catalytic activity, acting on a protein
	Glyma.08G301500.1	2.42167	6.64328e-22	uncharacterized protein LOC100526894
	Glyma.05G022100.1	2.42137	0.033237	flavonoid 3'-monooxygenase	F:GO:0016491	F:oxidoreductase activity
	Glyma.16G220900.1	2.41933	4.98702e-19	acid phosphatase 1	F:GO:0016787; F:GO:0045735	F:hydrolase activity; F:nutrient reservoir activity
	Glyma.11G211100.1	2.41597	3.06108e-138	leucine-rich repeat receptor-like protein kinase At5g49770	F:GO:0016740; F:GO:0140096	F:transferase activity; F:catalytic activity, acting on a protein
	Glyma.18G271400.1	2.41568	1.55488e-15	Receptor-like protein kinase ANXUR2	F:GO:0016740; F:GO:0060089; F:GO:0140096; C:GO:0005886	F:transferase activity; F:molecular transducer activity; F:catalytic activity, acting on a protein; C:plasma membrane
	Glyma.09G128300.1	2.41437	1.3071e-31	UDP-glycosyltransferase 13	F:GO:0016740	F:transferase activity
	Glyma.12G119300.1	2.41105	9.34009e-05	MLO-like protein 12	P:GO:0006952; P:GO:0009607; F:GO:0005516; C:GO:0016020	P:defense response; P:response to biotic stimulus; F:calmodulin binding; C:membrane
	Glyma.08G177300.1	2.40978	1.41277e-251	bifunctional riboflavin biosynthesis protein RIBA 1, chloroplastic	P:GO:0006766; F:GO:0016787; F:GO:0016829; C:GO:0009536	P:vitamin metabolic process; F:hydrolase activity; F:lyase activity; C:plastid
	Glyma.11G043100.1	2.40713	0.000223684	AT-hook motif nuclear-localized protein 23	P:GO:0006355; F:GO:0003677; F:GO:0140110; C:GO:0005634	P:regulation of DNA-templated transcription; F:DNA binding; F:transcription regulator activity; C:nucleus
	Glyma.15G146600.1	2.40694	3.66746e-241	pathogenesis-related protein STH-2-like	P:GO:0023052; F:GO:0008289; F:GO:0016787; F:GO:0060089; F:GO:0098772; F:GO:0140096; C:GO:0005634	P:signaling; F:lipid binding; F:hydrolase activity; F:molecular transducer activity; F:molecular function regulator activity; F:catalytic activity, acting on a protein; C:nucleus
	Glyma.15G054500.1	2.40377	0.00058481	7-deoxyloganetin glucosyltransferase	F:GO:0016740	F:transferase activity
	Glyma.06G307700.1	2.40084	1.05542e-73	WRKY transcription factor 31	P:GO:0006355; F:GO:0003677; F:GO:0140110; C:GO:0005634	P:regulation of DNA-templated transcription; F:DNA binding; F:transcription regulator activity; C:nucleus
	Glyma.01G057800.1	2.39989	0.00843612	ATP-dependent DNA helicase PIF1	P:GO:0006281; P:GO:0006310; P:GO:0032200; F:GO:0016787; F:GO:0140097; F:GO:0140657	P:DNA repair; P:DNA recombination; P:telomere organization; F:hydrolase activity; F:catalytic activity, acting on DNA; F:ATP-dependent activity
	Glyma.03G004300.1	2.39867	0	dihydrofolate reductase	F:GO:0016491; F:GO:0016787; C:GO:0005634	F:oxidoreductase activity; F:hydrolase activity; C:nucleus
	Glyma.16G188800.1	2.39692	2.84583e-75	protein YLS3	C:GO:0005886	C:plasma membrane
	Glyma.01G172600.1	2.39504	2.80478e-85	isoflavone reductase	F:GO:0016491	F:oxidoreductase activity
	Glyma.07G046400.1	2.39034	3.2344e-38	RING-H2 finger protein ATL3	P:GO:0016567; C:GO:0016020	P:protein ubiquitination; C:membrane
	Glyma.11G152000.1	2.38965	0.00880911	uncharacterized protein LOC100527605 precursor
	Glyma.02G104500.1	2.38926	3.08963e-103	abscisate beta-glucosyltransferase	F:GO:0016740	F:transferase activity
	Glyma.11G095100.1	2.38675	8.0066e-110	glucan endo-1,3-beta-glucosidase	P:GO:0005975; F:GO:0016787; C:GO:0005886	P:carbohydrate metabolic process; F:hydrolase activity; C:plasma membrane
	Glyma.20G203700.1	2.3853	1.76365e-88	ethylene-responsive transcription factor 1B	P:GO:0006355; P:GO:0023052; F:GO:0003677; F:GO:0140110; C:GO:0005634	P:regulation of DNA-templated transcription; P:signaling; F:DNA binding; F:transcription regulator activity; C:nucleus
	Glyma.19G164300.1	2.38182	1.48636e-110	inorganic phosphate transporter 1-4	P:GO:0055085; F:GO:0005215; F:GO:0016787	P:transmembrane transport; F:transporter activity; F:hydrolase activity
	Glyma.14G208000.1	2.37979	8.3131e-26	NDR1/HIN1-like protein 6	C:GO:0005886	C:plasma membrane
	Glyma.08G066200.1	2.37697	0.0178837	L-type lectin-domain containing receptor kinase IX.1	P:GO:0023052; P:GO:0098542; F:GO:0016740; F:GO:0060089; F:GO:0140096; C:GO:0005886	P:signaling; P:defense response to other organism; F:transferase activity; F:molecular transducer activity; F:catalytic activity, acting on a protein; C:plasma membrane
	Glyma.U013300.1	2.37081	0.00072348	uncharacterized protein LOC100797977 isoform X2	F:GO:0008270	F:zinc ion binding
	Glyma.02G055000.1	2.37031	3.18237e-182	hypothetical protein GLYMA_02G055000
	Glyma.08G204300.1	2.36983	5.70925e-244	malonate--CoA ligase	P:GO:0006629; F:GO:0016787; F:GO:0016874; F:GO:0140097; F:GO:0140657; C:GO:0005634; C:GO:0005739; C:GO:0005829	P:lipid metabolic process; F:hydrolase activity; F:ligase activity; F:catalytic activity, acting on DNA; F:ATP-dependent activity; C:nucleus; C:mitochondrion; C:cytosol
	Glyma.08G352200.1	2.36691	9.04669e-62	G-type lectin S-receptor-like serine/threonine-protein kinase At1g11300	F:GO:0016740; F:GO:0140096; C:GO:0005886	F:transferase activity; F:catalytic activity, acting on a protein; C:plasma membrane
	Glyma.18G254600.1	2.36562	7.47754e-07	MDIS1-interacting receptor like kinase 2	P:GO:0023052; F:GO:0016740; F:GO:0140096; C:GO:0005886	P:signaling; F:transferase activity; F:catalytic activity, acting on a protein; C:plasma membrane
	Glyma.06G157800.1	2.36514	6.31427e-07	17.5 kDa class I heat shock protein	P:GO:0006457; P:GO:0065003	P:protein folding; P:protein-containing complex assembly
	Glyma.12G100600.1	2.36473	1.85996e-20	Transcription factor CPC	P:GO:0030154; F:GO:0003677; C:GO:0005634	P:cell differentiation; F:DNA binding; C:nucleus
	Glyma.U035800.1	2.36305	1.1593e-28	transcription factor bHLH162	P:GO:0006355; F:GO:0003677; F:GO:0140110; C:GO:0005634	P:regulation of DNA-templated transcription; F:DNA binding; F:transcription regulator activity; C:nucleus
	Glyma.16G054400.1	2.36193	8.07319e-63	WRKY transcription factor 75	P:GO:0006355; F:GO:0003677; F:GO:0140110; C:GO:0005634	P:regulation of DNA-templated transcription; F:DNA binding; F:transcription regulator activity; C:nucleus
	Glyma.13G193800.1	2.36047	3.1178e-77	Sigma factor binding protein 2, chloroplastic	P:GO:0006355	P:regulation of DNA-templated transcription
	Glyma.17G008000.1	2.36	9.04954e-307	cytochrome b561 and DOMON domain-containing protein At5g47530	F:GO:0046872; C:GO:0016020	F:metal ion binding; C:membrane
	Glyma.18G127900.1	2.35918	1.18485e-62	TMV resistance protein N	P:GO:0023052	P:signaling
	Glyma.10G295200.1	2.35882	2.27656e-223	Zinc finger, C2H	P:GO:0006355; F:GO:0003700	P:regulation of DNA-templated transcription; F:DNA-binding transcription factor activity
	Glyma.08G094400.1	2.35823	1.86033e-25	LEAF RUST 10 DISEASE-RESISTANCE LOCUS RECEPTOR-LIKE PROTEIN KINASE-like 1.2	F:GO:0016740; F:GO:0140096	F:transferase activity; F:catalytic activity, acting on a protein
	Glyma.12G238200.1	2.3574	1.063e-47	vestitone reductase	F:GO:0016491	F:oxidoreductase activity
	Glyma.11G156100.1	2.35503	3.52517e-214	hypothetical protein D0Y65_030376	C:GO:0016020	C:membrane
	Glyma.05G042800.1	2.35253	6.59615e-96	Cytochrome P450 71A9	F:GO:0016491	F:oxidoreductase activity
	Glyma.10G292200.1	2.35197	6.67854e-206	chalcone isomerase	F:GO:0016853	F:isomerase activity
	Glyma.10G281600.1	2.35079	5.37575e-162	TKY50751.1Phospholipase protein
	Glyma.08G235900.1	2.34984	2.94809e-239	LRR receptor-like serine/threonine-protein kinase isoform C	F:GO:0016740; F:GO:0140096; C:GO:0005886	F:transferase activity; F:catalytic activity, acting on a protein; C:plasma membrane
	Glyma.11G070600.1	2.34786	6.39958e-64	isoflavone reductase	F:GO:0016491	F:oxidoreductase activity
	Glyma.16G007400.1	2.34607	0.00043673	AP2-like ethylene-responsive transcription factor AIL1	P:GO:0006355; F:GO:0003677; F:GO:0140110; C:GO:0005634	P:regulation of DNA-templated transcription; F:DNA binding; F:transcription regulator activity; C:nucleus
	Glyma.04G008000.1	2.34333	0.0419228	transmembrane protein,	C:GO:0005840	C:ribosome
	Glyma.02G156000.1	2.33831	0.00192422	cytochrome P450 71D8-like	F:GO:0016491	F:oxidoreductase activity
	Glyma.03G073200.1	2.33743	0.000212193	uncharacterized protein LOC100775432
	Glyma.10G081900.1	2.33633	4.86839e-06	E3 ubiquitin-protein ligase PUB23-like	F:GO:0016740; F:GO:0140096	F:transferase activity; F:catalytic activity, acting on a protein
	Glyma.10G227400.1	2.3348	1.00946e-12	ABC transporter C family member 10	P:GO:0055085; F:GO:0005215; F:GO:0016787; F:GO:0140657; C:GO:0005773	P:transmembrane transport; F:transporter activity; F:hydrolase activity; F:ATP-dependent activity; C:vacuole
	Glyma.11G036500.1	2.33166	8.09154e-51	Ethylene-responsive transcription factor 1A	P:GO:0006355; P:GO:0023052; F:GO:0003677; F:GO:0140110; C:GO:0005634	P:regulation of DNA-templated transcription; P:signaling; F:DNA binding; F:transcription regulator activity; C:nucleus
	Glyma.08G235400.1	2.31791	2.72846e-06	Alpha-amylase/subtilisin inhibitor	F:GO:0098772; C:GO:0005615	F:molecular function regulator activity; C:extracellular space
	Glyma.17G238200.1	2.31612	1.65586e-178	isoaspartyl peptidase/L-asparaginase 2	P:GO:0051604; F:GO:0016787; F:GO:0140096	P:protein maturation; F:hydrolase activity; F:catalytic activity, acting on a protein
	Glyma.01G137700.1	2.31373	5.82086e-14	pectinesterase 2	P:GO:0005975; P:GO:0071554; F:GO:0016787; F:GO:0098772; C:GO:0005576	P:carbohydrate metabolic process; P:cell wall organization or biogenesis; F:hydrolase activity; F:molecular function regulator activity; C:extracellular region
	Glyma.08G140600.1	2.31088	5.96893e-101	cytochrome P450 CYP736A12	F:GO:0016491	F:oxidoreductase activity
	Glyma.07G095100.1	2.30873	3.39461e-05	LEAF RUST 10 DISEASE-RESISTANCE LOCUS RECEPTOR-LIKE PROTEIN KINASE-like 2.4 isoform X1	F:GO:0016740; F:GO:0140096	F:transferase activity; F:catalytic activity, acting on a protein
	Glyma.10G006600.1	2.30821	2.81507e-142	myb-related protein Myb4-like
	Glyma.07G110300.1	2.3073	1.64236e-17	hydroquinone glucosyltransferase-like	F:GO:0016740	F:transferase activity
	Glyma.08G352300.1	2.30644	1.21242e-15	G-type lectin S-receptor-like serine/threonine-protein kinase At1g11300	F:GO:0016740; F:GO:0140096; C:GO:0005886	F:transferase activity; F:catalytic activity, acting on a protein; C:plasma membrane
	Glyma.02G005600.1	2.30174	8.80873e-182	transcription factor MYB13
	Glyma.15G270000.1	2.30004	9.9083e-17	protein QUIRKY-like
	Glyma.01G007500.1	2.30003	1.98536e-31	receptor-like protein kinase HSL1	P:GO:0023052; F:GO:0016740; F:GO:0140096; C:GO:0005886	P:signaling; F:transferase activity; F:catalytic activity, acting on a protein; C:plasma membrane
	Glyma.04G208000.1	2.30003	0.00818775	17.5 kDa class I heat shock protein	P:GO:0006457; P:GO:0065003	P:protein folding; P:protein-containing complex assembly
	Glyma.03G083200.1	2.29766	5.8706e-241	haloacid dehalogenase-like hydrolase	F:GO:0016787	F:hydrolase activity
	Glyma.10G181000.1	2.29682	2.126e-43	uncharacterized protein LOC100500374
	Glyma.13G212300.1	2.29678	8.74647e-08	TKY72063.1Endonuclease/exonuclease/phosphatase protein	P:GO:0006355; P:GO:0006629; P:GO:1901135; F:GO:0016787; C:GO:0005773; C:GO:0005783; C:GO:0005886	P:regulation of DNA-templated transcription; P:lipid metabolic process; P:carbohydrate derivative metabolic process; F:hydrolase activity; C:vacuole; C:endoplasmic reticulum; C:plasma membrane
	Glyma.17G227500.1	2.29584	7.04291e-62	cytochrome P450 711A1 isoform X2	P:GO:0006355; P:GO:0055085; F:GO:0003677; F:GO:0005215; F:GO:0016491; F:GO:0016740; F:GO:0016853; F:GO:0140110; C:GO:0005739	P:regulation of DNA-templated transcription; P:transmembrane transport; F:DNA binding; F:transporter activity; F:oxidoreductase activity; F:transferase activity; F:isomerase activity; F:transcription regulator activity; C:mitochondrion
	Glyma.15G065100.1	2.29304	2.37793e-87	receptor-like serine/threonine-protein kinase SD1-8	F:GO:0016740; F:GO:0016787; F:GO:0140096; C:GO:0005886	F:transferase activity; F:hydrolase activity; F:catalytic activity, acting on a protein; C:plasma membrane
	Glyma.19G248100.1	2.28847	5.14109e-28	transcription factor MYB4
	Glyma.01G116700.1	2.28589	0.0291103	alcohol dehydrogenase-like 4	P:GO:0098754; F:GO:0016491; C:GO:0005829	P:detoxification; F:oxidoreductase activity; C:cytosol
	Glyma.15G249800.1	2.28496	0.00488001	VQ motif-containing protein 1-like	F:GO:0016829	F:lyase activity
	Glyma.07G048200.1	2.28412	3.61318e-07	B3 domain-containing protein Os03g0120900	P:GO:0006355; F:GO:0003677; F:GO:0140110; C:GO:0005634	P:regulation of DNA-templated transcription; F:DNA binding; F:transcription regulator activity; C:nucleus
	Glyma.04G149300.1	2.2815	5.06066e-191	3-ketoacyl-CoA synthase 11	P:GO:0006629; F:GO:0016740	P:lipid metabolic process; F:transferase activity
	Glyma.20G130000.1	2.2815	6.1427e-89	BSP domain-containing protein precursor
	Glyma.15G129200.1	2.27903	0	peroxidase A2	F:GO:0016209; F:GO:0016491; C:GO:0005576	F:antioxidant activity; F:oxidoreductase activity; C:extracellular region
	Glyma.06G315100.1	2.27435	9.63743e-265	Phospholipid-transporting ATPase 1	P:GO:0061024; F:GO:0005215; F:GO:0016787; F:GO:0140657; C:GO:0005886	P:membrane organization; F:transporter activity; F:hydrolase activity; F:ATP-dependent activity; C:plasma membrane
	Glyma.04G252000.1	2.27245	6.10283e-08	fluoride export protein 2 isoform X1	P:GO:0055085; F:GO:0005215; C:GO:0005886	P:transmembrane transport; F:transporter activity; C:plasma membrane
	Glyma.06G226700.1	2.2697	3.1298e-106	LRR receptor-like serine/threonine-protein kinase At1g53430	F:GO:0016740; F:GO:0140096; C:GO:0005886	F:transferase activity; F:catalytic activity, acting on a protein; C:plasma membrane
	Glyma.02G221200.1	2.26794	2.22906e-12	TKY56406.1phosphatase inhibitor protein	C:GO:0016020	C:membrane
	Glyma.02G239800.1	2.2665	1.97842e-12	OS3-like protein
	Glyma.11G230400.1	2.26635	2.00191e-17	serine/threonine-protein kinase-like protein CCR3	F:GO:0016740; F:GO:0140096	F:transferase activity; F:catalytic activity, acting on a protein
	Glyma.08G091400.1	2.26193	3.40413e-48	glutamate decarboxylase 1-like	P:GO:0006520; F:GO:0016829; C:GO:0005829	P:amino acid metabolic process; F:lyase activity; C:cytosol
	Glyma.01G236500.1	2.25819	2.13939e-64	KHN30487.1 N-acetyltransferase p20	F:GO:0016740	F:transferase activity
	Glyma.03G160100.1	2.25615	8.71783e-09	cytochrome P450 94A1	F:GO:0016491	F:oxidoreductase activity
	Glyma.05G237100.1	2.25607	1.60021e-132	LEAF RUST 10 DISEASE-RESISTANCE LOCUS RECEPTOR-LIKE PROTEIN KINASE-like 2.1	F:GO:0016740; F:GO:0016787; F:GO:0140096	F:transferase activity; F:hydrolase activity; F:catalytic activity, acting on a protein
	Glyma.06G036700.1	2.2549	5.40435e-26	KAE9586790.1 cupredoxin	P:GO:0006091; F:GO:0016491	P:generation of precursor metabolites and energy; F:oxidoreductase activity
	Glyma.04G230400.1	2.25456	1.95059e-16	unknown	C:GO:0016020	C:membrane
	Glyma.09G003100.1	2.25386	0.000549264	G-type lectin S-receptor-like serine/threonine-protein kinase LECRK3	F:GO:0016740; F:GO:0140096	F:transferase activity; F:catalytic activity, acting on a protein
	Glyma.16G188200.1	2.25194	0.0325543	Protein YLS3	F:GO:0008289; C:GO:0005886	F:lipid binding; C:plasma membrane
	Glyma.08G355200.1	2.25034	2.72383e-06	receptor protein kinase ZmPK1	F:GO:0016740; F:GO:0140096	F:transferase activity; F:catalytic activity, acting on a protein
	Glyma.20G245100.1	2.24806	3.51841e-32	glycinol 4-dimethylallyltransferase-like	F:GO:0016740; C:GO:0009536	F:transferase activity; C:plastid
	Glyma.04G180400.1	2.24662	2.02919961259722e-315	BURP domain protein RD22
	Glyma.12G207400.1	2.24658	9.12533e-28	glutaredoxin-C9	F:GO:0097573	F:obsolete glutathione oxidoreductase activity
	Glyma.01G004200.1	2.2454	6.48955225812477e-320	caffeoyl-CoA O-methyltransferase At4g26220	F:GO:0016740	F:transferase activity
	Glyma.15G252000.1	2.24442	0.000724261	glutathione S-transferase 3	P:GO:0006575; P:GO:0006790; F:GO:0016740; F:GO:0016829	P:cellular modified amino acid metabolic process; P:sulfur compound metabolic process; F:transferase activity; F:lyase activity
	Glyma.13G173500.1	2.24175	0	isoflavone synthase 2	F:GO:0016491; C:GO:0005783	F:oxidoreductase activity; C:endoplasmic reticulum
	Glyma.15G169100.1	2.24008	1.80668e-45	xyloglucan endotransglucosylase/hydrolase protein 23	P:GO:0005975; P:GO:0071554; F:GO:0016740; F:GO:0016787; C:GO:0005576; C:GO:0005618	P:carbohydrate metabolic process; P:cell wall organization or biogenesis; F:transferase activity; F:hydrolase activity; C:extracellular region; C:cell wall
	Glyma.04G135200.1	2.23806	8.34146e-84	hypothetical protein D0Y65_009620	C:GO:0016020	C:membrane
	Glyma.15G271900.1	2.23687	1.2566e-57	Transcription factor bHLH130	P:GO:0006355; F:GO:0003677; F:GO:0140110; C:GO:0005634	P:regulation of DNA-templated transcription; F:DNA binding; F:transcription regulator activity; C:nucleus
	Glyma.04G127100.1	2.23665	1.4433e-141	Cysteine-rich receptor-like protein kinase 10	F:GO:0016740; F:GO:0140096; C:GO:0005886	F:transferase activity; F:catalytic activity, acting on a protein; C:plasma membrane
	Glyma.09G118800.1	2.23513	1.13911e-65	hypothetical protein GLYMA_09G118800
	Glyma.03G111700.1	2.23447	3.41373e-11	ethylene-responsive transcription factor 13	P:GO:0006355; P:GO:0023052; F:GO:0003677; F:GO:0140110; C:GO:0005634	P:regulation of DNA-templated transcription; P:signaling; F:DNA binding; F:transcription regulator activity; C:nucleus
	Glyma.19G121600.1	2.23302	8.00875e-283	dihydrofolate reductase	F:GO:0016491; F:GO:0016787; C:GO:0005634	F:oxidoreductase activity; F:hydrolase activity; C:nucleus
	Glyma.10G046000.1	2.2315	7.08087e-137	exocyst complex component EXO70H1	P:GO:0016192; P:GO:0061024; F:GO:0008289	P:vesicle-mediated transport; P:membrane organization; F:lipid binding
	Glyma.08G207600.1	2.23063	3.45833e-06	KHN01368.1 glycosyltransferase ypjH	F:GO:0016740	F:transferase activity
	Glyma.17G030300.1	2.22664	1.57186e-161	stress-induced protein SAM22	P:GO:0023052; F:GO:0008289; F:GO:0016787; F:GO:0060089; F:GO:0098772; F:GO:0140096; C:GO:0005634	P:signaling; F:lipid binding; F:hydrolase activity; F:molecular transducer activity; F:molecular function regulator activity; F:catalytic activity, acting on a protein; C:nucleus
	Glyma.19G007600.1	2.22244	1.29991e-24	uncharacterized protein LOC102669230
	Glyma.17G090500.1	2.22223	0.012469	transcription factor bHLH162	P:GO:0006355; F:GO:0003677; F:GO:0140110; C:GO:0005634	P:regulation of DNA-templated transcription; F:DNA binding; F:transcription regulator activity; C:nucleus
	Glyma.16G164200.1	2.22169	0	peroxidase 12-like	F:GO:0016209; F:GO:0016491; C:GO:0005576; C:GO:0005618	F:antioxidant activity; F:oxidoreductase activity; C:extracellular region; C:cell wall
	Glyma.12G054100.1	2.21994	1.31623e-185	cyanogenic beta-glucosidase	P:GO:0005975; P:GO:0006790; P:GO:1901135; F:GO:0016787	P:carbohydrate metabolic process; P:sulfur compound metabolic process; P:carbohydrate derivative metabolic process; F:hydrolase activity
	Glyma.07G096000.1	2.21986	1.94247e-25	LEAF RUST 10 DISEASE-RESISTANCE LOCUS RECEPTOR-LIKE PROTEIN KINASE-like 1.2	F:GO:0016740; F:GO:0140096	F:transferase activity; F:catalytic activity, acting on a protein
	Glyma.13G293700.1	2.21897	3.59723e-33	glutaredoxin-C9	F:GO:0097573	F:obsolete glutathione oxidoreductase activity
	Glyma.07G258200.1	2.21876	8.8269e-12	Glucose and ribitol dehydrogenase	F:GO:0016491	F:oxidoreductase activity
	Glyma.05G234600.1	2.21761	2.55767e-111	MYB transcription factor MYB184	P:GO:0006355; F:GO:0003677; F:GO:0140110; C:GO:0005634	P:regulation of DNA-templated transcription; F:DNA binding; F:transcription regulator activity; C:nucleus
	Glyma.01G017100.1	2.217	3.78134e-211	cinnamoyl-CoA reductase-like SNL6	P:GO:0006629; F:GO:0016491	P:lipid metabolic process; F:oxidoreductase activity
	Glyma.01G215100.1	2.21572	0	Phospholipase D beta 1	P:GO:0006629; F:GO:0016787; C:GO:0005886	P:lipid metabolic process; F:hydrolase activity; C:plasma membrane
	Glyma.11G252800.1	2.21493	0.0397068	oil body-associated protein 1A
	Glyma.19G169400.1	2.21313	8.65246e-06	Pleiotropic drug resistance protein 1	P:GO:0055085; F:GO:0005215; F:GO:0140657	P:transmembrane transport; F:transporter activity; F:ATP-dependent activity
	Glyma.08G151100.1	2.20804	9.63123e-200	protein QUIRKY-like
	Glyma.10G089000.1	2.20647	0.01434	cytokinin riboside 5'-monophosphate phosphoribohydrolase LOG1	F:GO:0016787; C:GO:0005634; C:GO:0005829	F:hydrolase activity; C:nucleus; C:cytosol
	Glyma.03G221100.1	2.20363	1.01345e-09	glycerol-3-phosphate acyltransferase 2	P:GO:0048856; F:GO:0016740; F:GO:0016787	P:anatomical structure development; F:transferase activity; F:hydrolase activity
	Glyma.12G061500.1	2.20075	0.0236464	ATP-dependent zinc metalloprotease FTSH 10, mitochondrial	P:GO:0051604; P:GO:0065003; F:GO:0016787; F:GO:0140096; F:GO:0140657; C:GO:0005739; C:GO:0009536; C:GO:0009579	P:protein maturation; P:protein-containing complex assembly; F:hydrolase activity; F:catalytic activity, acting on a protein; F:ATP-dependent activity; C:mitochondrion; C:plastid; C:thylakoid
	Glyma.15G012000.1	2.19816	3.10333e-198	pleiotropic drug resistance protein 1	P:GO:0055085; F:GO:0005215; F:GO:0016787; F:GO:0140657	P:transmembrane transport; F:transporter activity; F:hydrolase activity; F:ATP-dependent activity
	Glyma.02G092500.1	2.19412	7.88161e-24	CASP-like protein 4D1	C:GO:0005886	C:plasma membrane
	Glyma.10G186800.1	2.19381	3.66663e-123	ethylene-responsive transcription factor 1B	P:GO:0006355; P:GO:0023052; F:GO:0003677; F:GO:0140110; C:GO:0005634	P:regulation of DNA-templated transcription; P:signaling; F:DNA binding; F:transcription regulator activity; C:nucleus
	Glyma.04G046000.1	2.18951	0.00213174	GPN-loop GTPase QQT1	F:GO:0016787	F:hydrolase activity
	Glyma.16G207700.1	2.18232	1.22205e-05	4,5-DOPA dioxygenase extradiol	F:GO:0016491	F:oxidoreductase activity
	Glyma.12G130200.1	2.18089	7.74964e-159	cyanogenic beta-glucosidase	P:GO:0005975; P:GO:0006790; P:GO:1901135; F:GO:0016787	P:carbohydrate metabolic process; P:sulfur compound metabolic process; P:carbohydrate derivative metabolic process; F:hydrolase activity
	Glyma.17G258200.1	2.1789	2.67709e-42	gibberellin-regulated protein 29 precursor
	Glyma.09G216000.1	2.1725	1.60482e-18	hypothetical protein glysoja_006261	P:GO:0055085; F:GO:0005215	P:transmembrane transport; F:transporter activity
	Glyma.02G210300.1	2.17053	1.0389e-07	uncharacterized protein LOC100802714
	Glyma.08G328800.1	2.16712	1.84354e-19	disease resistance protein RPM1	P:GO:0098542	P:defense response to other organism
	Glyma.01G206400.1	2.16583	1.80227e-06	G-type lectin S-receptor-like serine/threonine-protein kinase LECRK3	F:GO:0016740; F:GO:0140096	F:transferase activity; F:catalytic activity, acting on a protein
	Glyma.05G126900.1	2.16443	0.00262819	Stress up-regulated Nod 19
	Glyma.20G032500.1	2.16372	2.89535e-21	phosphate transporter PHO1 homolog 3	P:GO:0055085; F:GO:0005215; F:GO:0016787; C:GO:0005773; C:GO:0005794; C:GO:0005886	P:transmembrane transport; F:transporter activity; F:hydrolase activity; C:vacuole; C:Golgi apparatus; C:plasma membrane
	Glyma.04G104500.1	2.16319	7.65118e-167	2,3-bisphosphoglycerate-dependent phosphoglycerate mutase-like	P:GO:0005975; P:GO:0006091; F:GO:0016853	P:carbohydrate metabolic process; P:generation of precursor metabolites and energy; F:isomerase activity
	Glyma.10G062600.1	2.15919	4.33033e-17	UDP-glycosyltransferase 73D1-like	F:GO:0016740	F:transferase activity
	Glyma.11G170000.1	2.15589	0.00100841	Mitogen-activated protein kinase kinase kinase 17	P:GO:0006886; P:GO:0016192; P:GO:0023052; P:GO:0055085; F:GO:0005198; F:GO:0005215; F:GO:0016740; F:GO:0140096; C:GO:0005794; C:GO:0005886; C:GO:0031410	P:intracellular protein transport; P:vesicle-mediated transport; P:signaling; P:transmembrane transport; F:structural molecule activity; F:transporter activity; F:transferase activity; F:catalytic activity, acting on a protein; C:Golgi apparatus; C:plasma membrane; C:cytoplasmic vesicle
	Glyma.11G122400.1	2.15462	3.93861e-06	RING-H2 finger protein ATL65	F:GO:0016740	F:transferase activity
	Glyma.16G032400.1	2.1536	6.15229e-113	heavy metal-associated isoprenylated plant protein 39	F:GO:0046872	F:metal ion binding
	Glyma.02G009800.1	2.15345	1.04833e-23	transcription factor MYB78	P:GO:0006355; F:GO:0003677; F:GO:0140110; C:GO:0005634	P:regulation of DNA-templated transcription; F:DNA binding; F:transcription regulator activity; C:nucleus
	Glyma.19G212300.1	2.1494	1.62015e-14	pectinesterase/pectinesterase inhibitor 41	P:GO:0005975; P:GO:0071554; F:GO:0016787; F:GO:0098772	P:carbohydrate metabolic process; P:cell wall organization or biogenesis; F:hydrolase activity; F:molecular function regulator activity
	Glyma.01G048400.1	2.14925	0.000282053	ribonuclease 3	F:GO:0003723; F:GO:0016787; F:GO:0016829; F:GO:0140098; C:GO:0005576	F:RNA binding; F:hydrolase activity; F:lyase activity; F:catalytic activity, acting on RNA; C:extracellular region
	Glyma.20G060300.1	2.14607	8.20822e-35	long chain acyl-CoA synthetase 8	P:GO:0006629; F:GO:0016787; F:GO:0016874; F:GO:0140657; C:GO:0005773; C:GO:0005783; C:GO:0005886	P:lipid metabolic process; F:hydrolase activity; F:ligase activity; F:ATP-dependent activity; C:vacuole; C:endoplasmic reticulum; C:plasma membrane
	Glyma.17G030400.1	2.14522	0	XP_028209485.1 stress-induced protein SAM22-like	P:GO:0023052; F:GO:0008289; F:GO:0016787; F:GO:0060089; F:GO:0098772; F:GO:0140096; C:GO:0005634	P:signaling; F:lipid binding; F:hydrolase activity; F:molecular transducer activity; F:molecular function regulator activity; F:catalytic activity, acting on a protein; C:nucleus
	Glyma.17G123800.1	2.14119	6.88836e-247	phospholipid-transporting ATPase 9	P:GO:0061024; F:GO:0005215; F:GO:0016787; F:GO:0140657; C:GO:0005886	P:membrane organization; F:transporter activity; F:hydrolase activity; F:ATP-dependent activity; C:plasma membrane
	Glyma.03G250600.1	2.14087	4.60745e-27	transcription factor MYB4
	Glyma.03G044500.1	2.13986	4.83807e-108	dirigent protein 22-like	C:GO:0005576	C:extracellular region
	Glyma.01G204800.1	2.1365	1.17337e-13	expansin-like B1	P:GO:0048856; C:GO:0005576	P:anatomical structure development; C:extracellular region
	Glyma.18G061000.1	2.13555	0.00037875	PROTEIN PHOSPHATASE 2C 5-RELATED	F:GO:0016787; F:GO:0140096	F:hydrolase activity; F:catalytic activity, acting on a protein
	Glyma.08G249500.1	2.13546	1.95936e-15	coumaroyl-CoA:anthocyanidin 3-O-glucoside-6''-O-coumaroyltransferase 1	F:GO:0016740	F:transferase activity
	Glyma.02G280100.1	2.12957	5.94439e-23	AET00234.1 DUF4228 domain protein
	Glyma.13G095800.1	2.12897	2.83893e-16	beta-1,3-galactosyltransferase 6	P:GO:0006486; F:GO:0016740; C:GO:0005773; C:GO:0005794; C:GO:0005886	P:protein glycosylation; F:transferase activity; C:vacuole; C:Golgi apparatus; C:plasma membrane
	Glyma.20G013400.1	2.12806	7.06182e-78	KEH30890.1 plastid movement impaired protein
	Glyma.01G137500.1	2.12668	1.34926e-23	auxin-responsive protein SAUR36	P:GO:0023052	P:signaling
	Glyma.08G009800.1	2.11921	1.2062e-65	protein S-acyltransferase 5	P:GO:0006886; F:GO:0016740; F:GO:0140096; C:GO:0005773; C:GO:0005783; C:GO:0005794; C:GO:0005886	P:intracellular protein transport; F:transferase activity; F:catalytic activity, acting on a protein; C:vacuole; C:endoplasmic reticulum; C:Golgi apparatus; C:plasma membrane
	Glyma.09G282600.1	2.11846	0.0141656	KEH40918.1 transmembrane protein,	C:GO:0016020	C:membrane
	Glyma.01G106000.1	2.11719	0	glutathione S-transferase	P:GO:0006575; P:GO:0006790; F:GO:0016740	P:cellular modified amino acid metabolic process; P:sulfur compound metabolic process; F:transferase activity
	Glyma.02G215300.1	2.11552	0.023773	Serine/threonine-protein kinase CTR1 isoform D	F:GO:0016740; F:GO:0140096	F:transferase activity; F:catalytic activity, acting on a protein
	Glyma.13G030300.1	2.11483	4.33569e-28	linoleate 13S-lipoxygenase 2-1, chloroplastic	P:GO:0006629; F:GO:0016491	P:lipid metabolic process; F:oxidoreductase activity
	Glyma.17G070700.1	2.11479	7.35941e-10	gamma-glutamyl peptidase 5	P:GO:0006091; P:GO:0006520; P:GO:0006575; P:GO:0055086; P:GO:1901135; F:GO:0016740; C:GO:0005829	P:generation of precursor metabolites and energy; P:amino acid metabolic process; P:cellular modified amino acid metabolic process; P:nucleobase-containing small molecule metabolic process; P:carbohydrate derivative metabolic process; F:transferase activity; C:cytosol
	Glyma.17G060200.1	2.11147	7.30833e-07	AES92261.1 DUF4228 domain protein
	Glyma.03G040900.1	2.11137	7.79625e-05	protein LURP-one-related 15	C:GO:0016020	C:membrane
	Glyma.15G099500.1	2.10921	0.000249667	Sugar transporter ERD6-like 16	P:GO:0055085; F:GO:0005215	P:transmembrane transport; F:transporter activity
	Glyma.03G130700.1	2.10886	7.8021e-16	hypothetical protein glysoja_025878	C:GO:0016020	C:membrane
	Glyma.18G223000.1	2.10822	0.0379463	geraniol 8-hydroxylase	F:GO:0016491	F:oxidoreductase activity
	Glyma.15G052600.1	2.10701	8.38122e-66	cationic peroxidase 2	F:GO:0016209; F:GO:0016491; C:GO:0005576; C:GO:0005618	F:antioxidant activity; F:oxidoreductase activity; C:extracellular region; C:cell wall
	Glyma.03G136700.1	2.10692	0.0409529	hypothetical protein GLYMA_03G136700
	Glyma.08G330700.1	2.10375	1.96153e-236	cellulose synthase-like protein E1	P:GO:0000910; P:GO:0005975; P:GO:0061024; P:GO:0071554; P:GO:0140014; F:GO:0016740; C:GO:0005773; C:GO:0005794; C:GO:0005886	P:cytokinesis; P:carbohydrate metabolic process; P:membrane organization; P:cell wall organization or biogenesis; P:mitotic nuclear division; F:transferase activity; C:vacuole; C:Golgi apparatus; C:plasma membrane
	Glyma.11G055100.1	2.10134	2.55536e-85	mitogen-activated protein kinase kinase kinase 17	P:GO:0023052; F:GO:0016740; F:GO:0140096	P:signaling; F:transferase activity; F:catalytic activity, acting on a protein
	Glyma.15G011900.1	2.09981	0	pleiotropic drug resistance protein 1	P:GO:0055085; F:GO:0005215; F:GO:0016787; F:GO:0140657	P:transmembrane transport; F:transporter activity; F:hydrolase activity; F:ATP-dependent activity
	Glyma.04G104900.1	2.09517	0	acetyl-CoA carboxylase 1	P:GO:0006629; P:GO:0006790; P:GO:0055086; P:GO:1901135; F:GO:0016874; C:GO:0009536	P:lipid metabolic process; P:sulfur compound metabolic process; P:nucleobase-containing small molecule metabolic process; P:carbohydrate derivative metabolic process; F:ligase activity; C:plastid
	Glyma.03G171500.1	2.09489	1.92553e-65	cation/H(+) antiporter 20	P:GO:0055085; F:GO:0005215; C:GO:0005773; C:GO:0005886	P:transmembrane transport; F:transporter activity; C:vacuole; C:plasma membrane
	Glyma.03G135800.1	2.09423	1.05433e-27	heat stress transcription factor B-3	P:GO:0006355; F:GO:0003677; F:GO:0016740; F:GO:0140110; C:GO:0005634	P:regulation of DNA-templated transcription; F:DNA binding; F:transferase activity; F:transcription regulator activity; C:nucleus
	Glyma.09G077700.1	2.09351	4.40655e-25	hypothetical protein glysoja_043219
	Glyma.08G079100.1	2.09147	0.000172219	polygalacturonase-inhibiting protein precursor	C:GO:0005576	C:extracellular region
	Glyma.03G112800.1	2.09055	7.53467e-08	ethylene-responsive transcription factor 13-like	P:GO:0006355; P:GO:0023052; F:GO:0003677; F:GO:0140110; C:GO:0005634	P:regulation of DNA-templated transcription; P:signaling; F:DNA binding; F:transcription regulator activity; C:nucleus
	Glyma.18G038500.1	2.08958	1.34171e-87	receptor-like cytoplasmic kinase 176	F:GO:0016740; F:GO:0140096	F:transferase activity; F:catalytic activity, acting on a protein
	Glyma.14G100000.1	2.08449	0.000565913	17.9 kDa class II heat shock protein	P:GO:0006457; P:GO:0065003	P:protein folding; P:protein-containing complex assembly
	Glyma.07G186000.1	2.08296	1.30266e-07	branched-chain-amino-acid aminotransferase 7	P:GO:0006520; F:GO:0016740	P:amino acid metabolic process; F:transferase activity
	Glyma.20G139500.1	2.08246	2.2811e-31	Cysteine-rich receptor-like protein kinase 25	P:GO:0098542; F:GO:0016740; F:GO:0140096; C:GO:0005886	P:defense response to other organism; F:transferase activity; F:catalytic activity, acting on a protein; C:plasma membrane
	Glyma.18G211100.1	2.08133	0.000188101	cationic peroxidase 1	F:GO:0016209; F:GO:0016491; C:GO:0005576	F:antioxidant activity; F:oxidoreductase activity; C:extracellular region
	Glyma.10G250300.1	2.08051	3.15155e-68	2-hydroxyisoflavanone dehydratase	F:GO:0016787; F:GO:0016829	F:hydrolase activity; F:lyase activity
	Glyma.13G279900.1	2.07909	4.22789e-251	NAC domain-containing protein 72	P:GO:0006355; F:GO:0003677	P:regulation of DNA-templated transcription; F:DNA binding
	Glyma.19G228000.1	2.07901	0.000318753	transcription factor bHLH149	P:GO:0006355; F:GO:0003677; C:GO:0005634	P:regulation of DNA-templated transcription; F:DNA binding; C:nucleus
	Glyma.14G171100.1	2.07882	9.7881e-16	transport and Golgi organization 2 homolog	F:GO:0016740; F:GO:0140096	F:transferase activity; F:catalytic activity, acting on a protein
	Glyma.19G164600.1	2.07809	1.62647e-68	myb-related protein Myb4-like
	Glyma.11G051800.1	2.07755	1.31866120875029e-320	cytochrome P450 81E8	F:GO:0016491	F:oxidoreductase activity
	Glyma.07G229100.1	2.07529	0.000119195	NAC transcription factor 29	P:GO:0006355; F:GO:0003677	P:regulation of DNA-templated transcription; F:DNA binding
	Glyma.01G165000.1	2.07392	5.62371e-06	Lysosomal alpha-mannosidase	P:GO:0005975; F:GO:0016787	P:carbohydrate metabolic process; F:hydrolase activity
	Glyma.05G001700.1	2.07375	1.47915e-41	MATE efflux family protein 9	P:GO:0055085; P:GO:0098754; F:GO:0005215; C:GO:0005794	P:transmembrane transport; P:detoxification; F:transporter activity; C:Golgi apparatus
	Glyma.14G015100.1	2.07192	7.71083e-31	cytochrome P450 71D10	F:GO:0016491	F:oxidoreductase activity
	Glyma.18G000400.1	2.07158	0.00498807	IQ domain-containing protein IQM2	C:GO:0005634	C:nucleus
	Glyma.07G021300.1	2.07118	3.17398e-126	uncharacterized protein LOC100808320 isoform X2
	Glyma.07G243600.1	2.07081	3.11088e-160	stress-induced protein SAM22	P:GO:0023052; F:GO:0008289; F:GO:0016787; F:GO:0060089; F:GO:0098772; F:GO:0140096; C:GO:0005634	P:signaling; F:lipid binding; F:hydrolase activity; F:molecular transducer activity; F:molecular function regulator activity; F:catalytic activity, acting on a protein; C:nucleus
	Glyma.11G081700.1	2.0698	1.7612e-22	protein trichome birefringence-like 38	F:GO:0016740; C:GO:0005773; C:GO:0005794; C:GO:0005886	F:transferase activity; C:vacuole; C:Golgi apparatus; C:plasma membrane
	Glyma.01G217600.1	2.068	2.05791e-37	protein P21	C:GO:0005576	C:extracellular region
	Glyma.10G257200.1	2.06774	7.38511e-110	TKY51038.1beta-D-xylosidase 5	F:GO:0016740	F:transferase activity
	Glyma.19G109300.1	2.06748	0.0117084	Disease resistance protein RGA2	P:GO:0098542	P:defense response to other organism
	Glyma.06G019500.1	2.067	1.93301e-24	lysine histidine transporter-like 8	P:GO:0023052; P:GO:0055085; F:GO:0005215; C:GO:0005886	P:signaling; P:transmembrane transport; F:transporter activity; C:plasma membrane
	Glyma.13G028100.1	2.06658	4.13221e-36	TMV resistance protein N	P:GO:0023052	P:signaling
	Glyma.08G134200.1	2.06388	1.19815e-12	hypothetical protein GLYMA_08G134200	C:GO:0016020	C:membrane
	Glyma.15G125600.1	2.06226	0.00044129	Disease resistance protein RPM1	P:GO:0098542; F:GO:0016787	P:defense response to other organism; F:hydrolase activity
	Glyma.19G231000.1	2.06039	8.67941e-08	F-box protein PP2-B15	F:GO:0005515	F:protein binding
	Glyma.02G083900.1	2.05944	5.27574e-05	U-box domain-containing protein 28	F:GO:0016740; F:GO:0140096	F:transferase activity; F:catalytic activity, acting on a protein
	Glyma.06G134900.1	2.05923	7.20725e-06	Small heat shock protein, chloroplastic	F:GO:0016740; F:GO:0140096; C:GO:0009536	F:transferase activity; F:catalytic activity, acting on a protein; C:plastid
	Glyma.02G008700.1	2.05499	0.0124013	S-adenosylmethionine synthase 1	P:GO:0006790; F:GO:0016740; C:GO:0005829	P:sulfur compound metabolic process; F:transferase activity; C:cytosol
	Glyma.20G195800.1	2.05427	0.0484045	hypothetical protein GLYMA_20G195800	C:GO:0016020	C:membrane
	Glyma.01G007300.1	2.05187	6.04681e-23	hexokinase-1	P:GO:0005975; P:GO:0006091; P:GO:0055086; P:GO:1901135; F:GO:0016740; C:GO:0005739; C:GO:0005829	P:carbohydrate metabolic process; P:generation of precursor metabolites and energy; P:nucleobase-containing small molecule metabolic process; P:carbohydrate derivative metabolic process; F:transferase activity; C:mitochondrion; C:cytosol
	Glyma.10G221100.1	2.0514	0.0323482	aquaporin NIP5-1	P:GO:0055085; F:GO:0005215	P:transmembrane transport; F:transporter activity
	Glyma.13G099800.1	2.04966	0.000152111	AES92261.1 DUF4228 domain protein
	Glyma.13G295900.1	2.0477	1.74997e-27	O-acyltransferase WSD1	P:GO:0006091; P:GO:0006520; P:GO:0006575; P:GO:0006629; P:GO:0055086; P:GO:0071941; P:GO:1901135; F:GO:0016740; C:GO:0005886	P:generation of precursor metabolites and energy; P:amino acid metabolic process; P:cellular modified amino acid metabolic process; P:lipid metabolic process; P:nucleobase-containing small molecule metabolic process; P:nitrogen cycle metabolic process; P:carbohydrate derivative metabolic process; F:transferase activity; C:plasma membrane
	Glyma.20G098500.1	2.04624	2.46272e-09	photosynthetic NDH subunit of lumenal location 1, chloroplastic	P:GO:0015979; C:GO:0009579	P:photosynthesis; C:thylakoid
	Glyma.12G189000.1	2.04554	0.000836151	E3 ubiquitin-protein ligase PUB23	F:GO:0016740; F:GO:0016874; F:GO:0140096	F:transferase activity; F:ligase activity; F:catalytic activity, acting on a protein
	Glyma.03G129300.1	2.04398	6.89058e-252	methyltransferase DDB_G0268948	F:GO:0016740	F:transferase activity
	Glyma.09G275800.1	2.04325	0.00650564	MACPF domain-containing protein CAD1	P:GO:0002376; P:GO:0012501; P:GO:0023052; P:GO:0098542; C:GO:0005886	P:immune system process; P:programmed cell death; P:signaling; P:defense response to other organism; C:plasma membrane
	Glyma.03G131600.1	2.04083	2.80103e-19	uncharacterized protein LOC100793368
	Glyma.19G195200.1	2.04016	0.00259724	auxin-responsive protein SAUR15	P:GO:0023052	P:signaling
	Glyma.10G041200.1	2.03926	3.71449e-07	RmlC-like jelly roll fold
	Glyma.19G239000.1	2.03919	7.31062e-17	sugar transporter ERD6-like 5 isoform X1	P:GO:0055085; F:GO:0005215	P:transmembrane transport; F:transporter activity
	Glyma.07G140700.1	2.03647	5.09148e-10	glutathione S-transferase	P:GO:0006575; P:GO:0006790; F:GO:0016740	P:cellular modified amino acid metabolic process; P:sulfur compound metabolic process; F:transferase activity
	Glyma.02G290900.1	2.03547	9.87936e-22	AES70332.1 DUF4228 domain protein	C:GO:0016020	C:membrane
	Glyma.02G024800.1	2.03434	3.8581e-10	Glutathione S-transferase U18	P:GO:0006575; P:GO:0006790; F:GO:0016740	P:cellular modified amino acid metabolic process; P:sulfur compound metabolic process; F:transferase activity
	Glyma.20G010000.1	2.03414	8.85528e-23	cupredoxin domain-containing protein precursor	P:GO:0006091; F:GO:0016491	P:generation of precursor metabolites and energy; F:oxidoreductase activity
	Glyma.08G247000.1	2.03401	0.0164984	Isoflavone 7-O-methyltransferase	F:GO:0016740	F:transferase activity
	Glyma.15G049900.1	2.03006	0.0147417	WAT1-related protein At1g68170	P:GO:0055085; F:GO:0005215; F:GO:0016209; F:GO:0016491; C:GO:0005886	P:transmembrane transport; F:transporter activity; F:antioxidant activity; F:oxidoreductase activity; C:plasma membrane
	Glyma.02G187200.1	2.02997	1.34974e-42	glutathione S-transferase	P:GO:0006575; P:GO:0006790; F:GO:0016740	P:cellular modified amino acid metabolic process; P:sulfur compound metabolic process; F:transferase activity
	Glyma.08G174400.1	2.02725	0.000757537	serine/threonine-protein kinase WAG1	F:GO:0016740; F:GO:0140096; C:GO:0005634; C:GO:0005886	F:transferase activity; F:catalytic activity, acting on a protein; C:nucleus; C:plasma membrane
	Glyma.09G022500.1	2.02544	1.0491e-11	Peroxidase 15	F:GO:0016209; F:GO:0016491; C:GO:0005576	F:antioxidant activity; F:oxidoreductase activity; C:extracellular region
	Glyma.02G239900.1	2.02382	1.07568e-10	transcription initiation factor TFIID subunit 8	F:GO:0045182; C:GO:0005654	F:translation regulator activity; C:nucleoplasm
	Glyma.09G196400.1	2.02176	5.0381e-27	O-acyltransferase WSD1 isoform X1	P:GO:0005975; P:GO:0006091; P:GO:0006520; P:GO:0006575; P:GO:0006629; P:GO:0006766; P:GO:0055086; P:GO:1901135; F:GO:0016740; C:GO:0005886	P:carbohydrate metabolic process; P:generation of precursor metabolites and energy; P:amino acid metabolic process; P:cellular modified amino acid metabolic process; P:lipid metabolic process; P:vitamin metabolic process; P:nucleobase-containing small molecule metabolic process; P:carbohydrate derivative metabolic process; F:transferase activity; C:plasma membrane
	Glyma.08G119000.1	2.02165	4.8986e-05	disease resistance protein	F:GO:0043531	F:ADP binding
	Glyma.01G037600.1	2.02081	4.35782e-09	formin-like protein 8	P:GO:0007010; F:GO:0008092	P:cytoskeleton organization; F:cytoskeletal protein binding
	Glyma.19G212500.1	2.02012	0.00546357	pectinesterase/pectinesterase inhibitor 20	P:GO:0005975; P:GO:0071554; F:GO:0016787; F:GO:0098772	P:carbohydrate metabolic process; P:cell wall organization or biogenesis; F:hydrolase activity; F:molecular function regulator activity
	Glyma.05G108400.1	2.01884	2.52603e-48	hypothetical protein glysoja_027848
	Glyma.12G059200.1	2.01734	1.47819e-05	tropinone reductase	F:GO:0016491	F:oxidoreductase activity
	Glyma.01G056000.1	2.01673	2.12921e-11	XP_028231430.1 remorin 1.4-like	P:GO:0006950; P:GO:1901700	P:response to stress; P:response to oxygen-containing compound
	Glyma.07G226400.1	2.01245	0.00205543	glutamate receptor 2.8-like	P:GO:0023052; P:GO:0055085; F:GO:0005215; F:GO:0060089; C:GO:0005886	P:signaling; P:transmembrane transport; F:transporter activity; F:molecular transducer activity; C:plasma membrane
	Glyma.16G139500.1	2.009	0.0172097	maf-like protein DDB_G0281937 isoform X1	P:GO:0006886; P:GO:0016192; F:GO:0016787	P:intracellular protein transport; P:vesicle-mediated transport; F:hydrolase activity
	Glyma.11G014800.1	2.00869	0.00377856	ethylene-responsive transcription factor ERF020	P:GO:0006355; F:GO:0003677; F:GO:0140110; C:GO:0005634	P:regulation of DNA-templated transcription; F:DNA binding; F:transcription regulator activity; C:nucleus
	Glyma.02G158700.1	2.00339	9.41404e-137	dihydroflavonol-4-reductase DFR1	F:GO:0016491	F:oxidoreductase activity
	Glyma.20G241700.1	2.00298	7.50648e-44	chalcone--flavonone isomerase-like	F:GO:0016853	F:isomerase activity
	Glyma.18G013200.1	2.00277	1.85183e-17	protein-tyrosine-phosphatase MKP1 isoform X3	P:GO:0005975; F:GO:0016740; F:GO:0016787; F:GO:0140096	P:carbohydrate metabolic process; F:transferase activity; F:hydrolase activity; F:catalytic activity, acting on a protein
	Glyma.02G291700.1	2.00018	7.42548e-08	TKY57302.1Senescence regulator S40
	Glyma.14G140500.1	2.00005	2.60142e-09	uncharacterized protein LOC106795857
	Glyma.15G073400.1	-2.00483	0.00886415	josephin-like protein	C:GO:0016020	C:membrane
	Glyma.03G231200.1	-2.00595	2.70373e-20	nicotianamine synthase	F:GO:0016740	F:transferase activity
	Glyma.17G064700.1	-2.01311	0.0357566	Zinc finger protein 2	P:GO:0006355; P:GO:0023052; F:GO:0140110	P:regulation of DNA-templated transcription; P:signaling; F:transcription regulator activity
	Glyma.19G192900.1	-2.03954	0.00385648	pleiotropic drug resistance protein 2	P:GO:0055085; F:GO:0005215; F:GO:0140657	P:transmembrane transport; F:transporter activity; F:ATP-dependent activity
	Glyma.06G325600.1	-2.05574	0.0441424	lysine-specific demethylase JMJ25 isoform X1	P:GO:0006355; F:GO:0003677; F:GO:0016491; F:GO:0016740; F:GO:0140096; F:GO:0140110; C:GO:0005654; C:GO:0005694	P:regulation of DNA-templated transcription; F:DNA binding; F:oxidoreductase activity; F:transferase activity; F:catalytic activity, acting on a protein; F:transcription regulator activity; C:nucleoplasm; C:chromosome
	Glyma.03G067800.1	-2.05606	0.0273705	TKY63323.1phosphatidylinositol-3-phosphatase myotubularin-2	P:GO:0045927	P:positive regulation of growth
	Glyma.09G233800.1	-2.06018	0.0160025	Dehydration-responsive element-binding protein 3	P:GO:0006355; F:GO:0003677; F:GO:0140110; C:GO:0005634	P:regulation of DNA-templated transcription; F:DNA binding; F:transcription regulator activity; C:nucleus
	Glyma.14G059700.1	-2.07401	0.0150814	phosphoinositide phospholipase C 6 isoform X2	P:GO:0006629; P:GO:0023052; F:GO:0016787; C:GO:0005886	P:lipid metabolic process; P:signaling; F:hydrolase activity; C:plasma membrane
	Glyma.20G169800.1	-2.08132	0.00503136	hypothetical protein GLYMA_20G169800, partial
	Glyma.16G133100.1	-2.08384	0.00129795	uncharacterized LOC100780403 precursor	C:GO:0016020	C:membrane
	Glyma.13G289000.1	-2.11399	0.0383909	UDP-glycosyltransferase 79B30-like	F:GO:0016740	F:transferase activity
	Glyma.13G159000.1	-2.11855	0.00175129	auxin-responsive protein IAA29	P:GO:0006355; P:GO:0023052; C:GO:0005634	P:regulation of DNA-templated transcription; P:signaling; C:nucleus
	Glyma.01G181900.1	-2.14054	1.24658e-07	cytochrome P450 CYP82D47	P:GO:0098542; F:GO:0016491	P:defense response to other organism; F:oxidoreductase activity
	Glyma.13G132700.1	-2.14099	0.00562799	type I inositol polyphosphate 5-phosphatase 8 isoform X2	P:GO:0006629; F:GO:0016787	P:lipid metabolic process; F:hydrolase activity
	Glyma.03G130600.1	-2.17665	0.00446049	transcription factor ORG2	P:GO:0006355; F:GO:0003677; F:GO:0140110; C:GO:0005634	P:regulation of DNA-templated transcription; F:DNA binding; F:transcription regulator activity; C:nucleus
	Glyma.14G019600.1	-2.18671	0.013653	Metal tolerance protein C2	P:GO:0006355; P:GO:0055085; F:GO:0005215; F:GO:0016787; F:GO:0140110; C:GO:0005634; C:GO:0005773; C:GO:0005794; C:GO:0005886	P:regulation of DNA-templated transcription; P:transmembrane transport; F:transporter activity; F:hydrolase activity; F:transcription regulator activity; C:nucleus; C:vacuole; C:Golgi apparatus; C:plasma membrane
	Glyma.03G152500.1	-2.18762	0.00722989	protein trichome birefringence-like 10	F:GO:0016740; C:GO:0005773; C:GO:0005794; C:GO:0005886	F:transferase activity; C:vacuole; C:Golgi apparatus; C:plasma membrane
	Glyma.14G169800.1	-2.21024	0.000800037	hypothetical protein glysoja_039202	C:GO:0016020	C:membrane
	Glyma.13G125200.1	-2.2129	0.00168909	piriformospora indica-insensitive protein 2	P:GO:0023052; C:GO:0005886	P:signaling; C:plasma membrane
	Glyma.09G038400.1	-2.2139	0.011469	hypothetical protein GLYMA_09G038400	C:GO:0016020	C:membrane
	Glyma.04G250700.1	-2.25535	1.93121e-05	WAT1-related protein At4g08290	P:GO:0055085; F:GO:0005215; C:GO:0005886	P:transmembrane transport; F:transporter activity; C:plasma membrane
	Glyma.05G123600.1	-2.25663	0.0345492	WRKY transcription factor 35	P:GO:0006355; F:GO:0003677; F:GO:0140110; C:GO:0005634	P:regulation of DNA-templated transcription; F:DNA binding; F:transcription regulator activity; C:nucleus
	Glyma.11G119900.1	-2.27041	0.00429814	BURP domain-containing protein BNM2A
	Glyma.05G002100.1	-2.27322	0.0149123	LisH domain and HEAT repeat-containing protein KIAA1468-like isoform A	C:GO:0005768; C:GO:0005773; C:GO:0005794; C:GO:0005886	C:endosome; C:vacuole; C:Golgi apparatus; C:plasma membrane
	Glyma.U016700.1	-2.28771	8.87992e-86	Carotenoid cleavage dioxygenase 7, chloroplastic	P:GO:0006629; P:GO:0048856; F:GO:0016491; C:GO:0009536	P:lipid metabolic process; P:anatomical structure development; F:oxidoreductase activity; C:plastid
	Glyma.19G004900.1	-2.29769	0.0282469	LOB domain-containing protein 25
	Glyma.13G315300.1	-2.30257	1.78113e-06	NAC domain-containing protein 90	P:GO:0006355; F:GO:0003677	P:regulation of DNA-templated transcription; F:DNA binding
	Glyma.14G130000.1	-2.31545	3.29111e-54	molybdate transporter 1	F:GO:0005215	F:transporter activity
	Glyma.18G244600.1	-2.34509	0.000378618	AP2-like ethylene-responsive transcription factor BBM1	P:GO:0006355; F:GO:0003677; F:GO:0140110; C:GO:0005634	P:regulation of DNA-templated transcription; F:DNA binding; F:transcription regulator activity; C:nucleus
	Glyma.15G025100.1	-2.34987	0.00225646	ethylene-responsive transcription factor ERF024	P:GO:0006355; F:GO:0003677; F:GO:0140110; C:GO:0005634	P:regulation of DNA-templated transcription; F:DNA binding; F:transcription regulator activity; C:nucleus
	Glyma.01G065600.1	-2.34995	0.0101692	Protease 2	F:GO:0016787; F:GO:0140096	F:hydrolase activity; F:catalytic activity, acting on a protein
	Glyma.12G038000.1	-2.3519	0.00946325	subtilisin-like protease SBT3.9	P:GO:0006629; F:GO:0016740; F:GO:0016787; F:GO:0140096	P:lipid metabolic process; F:transferase activity; F:hydrolase activity; F:catalytic activity, acting on a protein
	Glyma.09G140600.1	-2.35456	0.000124351	chromosome transmission fidelity protein 8 homolog	C:GO:0005634; C:GO:0005694	C:nucleus; C:chromosome
	Glyma.11G149100.1	-2.38329	4.267e-111	cytokinin dehydrogenase 6	F:GO:0016491	F:oxidoreductase activity
	Glyma.17G005800.1	-2.43528	5.06085e-29	ATP-dependent DNA helicase 2 subunit KU80	P:GO:0006281; P:GO:0006310; P:GO:0032200; F:GO:0003677; F:GO:0016787; F:GO:0140657; C:GO:0005634	P:DNA repair; P:DNA recombination; P:telomere organization; F:DNA binding; F:hydrolase activity; F:ATP-dependent activity; C:nucleus
	Glyma.07G048100.1	-2.46403	0.00498218	NAC domain-containing protein 69	P:GO:0006355; F:GO:0003677	P:regulation of DNA-templated transcription; F:DNA binding
	Glyma.02G051900.1	-2.4674	0.012387	protein SHI RELATED SEQUENCE 1	P:GO:0006355; P:GO:0023052; F:GO:0003677; F:GO:0140110; C:GO:0005634	P:regulation of DNA-templated transcription; P:signaling; F:DNA binding; F:transcription regulator activity; C:nucleus
	Glyma.18G044100.1	-2.4793	0.000778913	expansin-A13	P:GO:0048856; P:GO:0071554; C:GO:0005576	P:anatomical structure development; P:cell wall organization or biogenesis; C:extracellular region
	Glyma.04G109400.1	-2.58113	0.0161391	7-deoxyloganetic acid glucosyltransferase	F:GO:0016740	F:transferase activity
	Glyma.13G050700.1	-2.5838	0.0159929	basic leucine zipper 43	P:GO:0006355; F:GO:0140110	P:regulation of DNA-templated transcription; F:transcription regulator activity
	Glyma.13G126800.1	-2.61525	0.00431921	hypothetical protein GLYMA_13G126800	C:GO:0016020	C:membrane
	Glyma.11G017500.1	-2.62959	9.70655e-15	uncharacterized protein LOC102669886
	Glyma.09G041800.1	-2.68047	4.40644e-15	hypothetical protein D0Y65_023143
	Glyma.08G215900.1	-2.70738	0.0273985	uncharacterized protein LOC102666893
	Glyma.01G209600.1	-2.72248	0.0022206	glucuronosyltransferase PGSIP8	F:GO:0016740	F:transferase activity
	Glyma.19G091800.1	-2.82412	0.0160464	peroxidase 55	F:GO:0016209; F:GO:0016491; C:GO:0005576	F:antioxidant activity; F:oxidoreductase activity; C:extracellular region
	Glyma.11G130400.1	-2.93129	0.00933453	FT-interacting protein 1	F:GO:0016740; C:GO:0005783	F:transferase activity; C:endoplasmic reticulum
	Glyma.19G100800.1	-2.93716	0.0434301	phytosulfokine receptor 1	C:GO:0005886	C:plasma membrane
	Glyma.03G113600.1	-2.9413	0.00899882	protein PIN-LIKES 3	P:GO:0023052; P:GO:0055085	P:signaling; P:transmembrane transport
	Glyma.15G077600.1	-2.9521	0.0418126	protein E6
	Glyma.06G037700.1	-2.99941	2.56198e-44	precursor of CEP1	P:GO:0048856; F:GO:0048018; C:GO:0005576	P:anatomical structure development; F:receptor ligand activity; C:extracellular region
	Glyma.06G072100.1	-3.00925	0.00024721	indole-3-pyruvate monooxygenase YUCCA4	F:GO:0016491; C:GO:0005773; C:GO:0005783; C:GO:0005886	F:oxidoreductase activity; C:vacuole; C:endoplasmic reticulum; C:plasma membrane
	Glyma.01G095600.1	-3.0675	0.0259184	E3 ubiquitin-protein ligase Os04g0590900	F:GO:0016740	F:transferase activity
	Glyma.15G266500.1	-3.07001	0.0257396	NAC domain-containing protein 76	P:GO:0006355; F:GO:0003677	P:regulation of DNA-templated transcription; F:DNA binding
	Glyma.14G136300.1	-3.08003	1.30173e-27	phytochromobilin:ferredoxin oxidoreductase, chloroplastic isoform X1	P:GO:0042254; F:GO:0016491; C:GO:0005634	P:ribosome biogenesis; F:oxidoreductase activity; C:nucleus
	Glyma.07G218800.1	-3.17098	3.66141e-06	sulfate transporter 3.3	P:GO:0055085; F:GO:0005215; C:GO:0005886	P:transmembrane transport; F:transporter activity; C:plasma membrane
	Glyma.17G102500.1	-3.19865	0.014624	KEH31961.1 transmembrane protein,	C:GO:0016020	C:membrane
	Glyma.11G156900.1	-3.23869	0.0117133	G-type lectin S-receptor-like serine/threonine-protein kinase At1g67520	F:GO:0016740; F:GO:0140096; F:GO:0140097; C:GO:0005886	F:transferase activity; F:catalytic activity, acting on a protein; F:catalytic activity, acting on DNA; C:plasma membrane
	Glyma.01G073200.1	-3.29358	4.65347e-08	Carotenoid cleavage dioxygenase 7, chloroplastic	P:GO:0006629; P:GO:0048856; F:GO:0016491; C:GO:0009536	P:lipid metabolic process; P:anatomical structure development; F:oxidoreductase activity; C:plastid
	Glyma.15G155000.1	-3.4044	0.0476913	purine permease 4	P:GO:0055085; F:GO:0005215	P:transmembrane transport; F:transporter activity
	Glyma.08G161700.1	-3.41528	0.0466366	non-specific lipid-transfer protein 8	F:GO:0008289	F:lipid binding
	Glyma.06G231800.1	-3.42327	0.0458676	CLAVATA3/ESR (CLE)-related protein 5-like	P:GO:0023052; P:GO:0030154; C:GO:0005615	P:signaling; P:cell differentiation; C:extracellular space
	Glyma.13G098000.1	-3.45239	0.0431285	transcription factor bHLH146	P:GO:0006355	P:regulation of DNA-templated transcription
	Glyma.08G357400.1	-3.45375	0.00369148	LRR receptor-like serine/threonine-protein kinase RCH1	P:GO:0023052; F:GO:0016740; F:GO:0140096; C:GO:0005886	P:signaling; F:transferase activity; F:catalytic activity, acting on a protein; C:plasma membrane
	Glyma.18G176000.1	-3.47517	0.0410932	LRR receptor-like serine/threonine-protein kinase RCH1	F:GO:0016740; F:GO:0140096; C:GO:0005886	F:transferase activity; F:catalytic activity, acting on a protein; C:plasma membrane
	Glyma.06G175600.1	-3.51528	0.0352445	Aldehyde oxidase GLOX	F:GO:0016740	F:transferase activity
	Glyma.08G090900.1	-3.58536	0.027997	LINE-1 reverse transcriptase isogeny	F:GO:0003824	F:catalytic activity
	Glyma.06G181300.1	-3.59878	0.00136206	F-box/kelch-repeat protein At3g23880	F:GO:0005515	F:protein binding
	Glyma.U006100.1	-4.7863	0.0494301	Receptor-like protein 6	F:GO:0005515	F:protein binding
	Glyma.20G202300.1	-4.79901	0.0485214	AT-hook motif nuclear-localized protein 20	P:GO:0006355; F:GO:0003677; F:GO:0140110; C:GO:0005634	P:regulation of DNA-templated transcription; F:DNA binding; F:transcription regulator activity; C:nucleus
	Glyma.03G227300.1	-4.80253	0.048247	phytochrome A	P:GO:0006355; P:GO:0023052; F:GO:0016740; F:GO:0060089; F:GO:0140096; F:GO:0140299; C:GO:0005634	P:regulation of DNA-templated transcription; P:signaling; F:transferase activity; F:molecular transducer activity; F:catalytic activity, acting on a protein; F:small molecule sensor activity; C:nucleus
	Glyma.12G005500.1	-4.80429	0.0481197	hypothetical protein GLYMA_12G005500	C:GO:0016020	C:membrane
	Glyma.06G031800.1	-4.81331	0.0474975	protein RADIALIS-like 3	P:GO:0006355; F:GO:0140110	P:regulation of DNA-templated transcription; F:transcription regulator activity
	Glyma.20G010400.1	-4.83848	0.0456441	clathrin assembly protein At1g25240	P:GO:0016192; P:GO:0061024; P:GO:0065003; F:GO:0008289; C:GO:0005773; C:GO:0005794; C:GO:0005886; C:GO:0031410	P:vesicle-mediated transport; P:membrane organization; P:protein-containing complex assembly; F:lipid binding; C:vacuole; C:Golgi apparatus; C:plasma membrane; C:cytoplasmic vesicle
	Glyma.15G083200.1	-4.92999	0.0360335	abscisic acid receptor PYL12	P:GO:0023052; F:GO:0008289; F:GO:0016787; F:GO:0060089; F:GO:0098772; F:GO:0140096; C:GO:0005634; C:GO:0005886	P:signaling; F:lipid binding; F:hydrolase activity; F:molecular transducer activity; F:molecular function regulator activity; F:catalytic activity, acting on a protein; C:nucleus; C:plasma membrane
	Glyma.13G025300.1	-4.94569	0.0350796	amino-acid permease BAT1 homolog	P:GO:0055085; F:GO:0005215	P:transmembrane transport; F:transporter activity
	Glyma.06G187800.1	-4.95271	0.0346616	polynucleotide 5'-hydroxyl-kinase NOL9	P:GO:0042254; F:GO:0016740; C:GO:0005634	P:ribosome biogenesis; F:transferase activity; C:nucleus
	Glyma.15G247100.1	-5.01495	0.0283971	Disease resistance protein isoform B	F:GO:0016787; F:GO:0140098	F:hydrolase activity; F:catalytic activity, acting on RNA
	Glyma.12G042900.1	-5.02463	0.0279005	protein RADIALIS-like 4	P:GO:0006355; F:GO:0140110	P:regulation of DNA-templated transcription; F:transcription regulator activity
	Glyma.07G250300.1	-5.02813	0.0277321	pentatricopeptide repeat-containing protein At4g22760	F:GO:0003723; F:GO:0016787; C:GO:0043226	F:RNA binding; F:hydrolase activity; C:organelle
	Glyma.12G019500.1	-5.04134	0.0270663	TKY67830.1Myosin-related isoform 1
	Glyma.01G007100.1	-5.1348	0.0207348	protein DETOXIFICATION 51-like	P:GO:0055085; P:GO:0098754; F:GO:0005215	P:transmembrane transport; P:detoxification; F:transporter activity
	Glyma.13G229500.1	-5.28319	0.0128251	ABC transporter H family member 4	P:GO:0016310; F:GO:0016301	P:phosphorylation; F:kinase activity
	Glyma.06G020300.1	-5.31767	0.0119149	ornithine decarboxylase	P:GO:0006520; F:GO:0016829	P:amino acid metabolic process; F:lyase activity
	Glyma.20G126200.1	-5.57549	0.00490089	heavy metal-associated isoprenylated plant protein 20	P:GO:0050896; F:GO:0046872	P:response to stimulus; F:metal ion binding
	Glyma.13G331700.1	-5.74194	0.00259907	exocyst complex component EXO70H1	P:GO:0016192; P:GO:0061024; F:GO:0008289	P:vesicle-mediated transport; P:membrane organization; F:lipid binding
	Glyma.20G134200.1	-5.82602	0.00169559	Anti-sigma-I factor RsgI6 isoform B	P:GO:0005975; F:GO:0016787	P:carbohydrate metabolic process; F:hydrolase activity

## Sheet: Gi48-G48
	Supplementary Table S2: List of soybean differentially expressed genes (DEGs). Comparisons were performed between untreated Génesis 5601 versus untreated Williams (G-W), and D. caulivora inoculated versus control plants of both genotypes at the indicated time points (Gi8-G8; Gi48-G48; Wi8-W8; Wi48-W48).
	Gene_id	log2 FC	FDR	Description	GO Ids	GO Names
	Glyma.17G147600.1	13.1914	2.22933e-17	expansin-like B1	P:GO:0048856; C:GO:0005576	P:anatomical structure development; C:extracellular region
	Glyma.16G212200.1	11.3888	1.3045e-13	miraculin	F:GO:0098772	F:molecular function regulator activity
	Glyma.15G145600.1	11.3448	3.96023e-13	ABA-responsive protein ABR18	P:GO:0023052; F:GO:0008289; F:GO:0016787; F:GO:0060089; F:GO:0098772; F:GO:0140096; C:GO:0005634; C:GO:0005829	P:signaling; F:lipid binding; F:hydrolase activity; F:molecular transducer activity; F:molecular function regulator activity; F:catalytic activity, acting on a protein; C:nucleus; C:cytosol
	Glyma.03G029200.1	10.9349	2.93801e-12	pectinesterase 2	P:GO:0005975; P:GO:0071554; F:GO:0016787; F:GO:0098772; C:GO:0005576	P:carbohydrate metabolic process; P:cell wall organization or biogenesis; F:hydrolase activity; F:molecular function regulator activity; C:extracellular region
	Glyma.18G033200.1	10.6902	1.8264e-11	alpha-amylase inhibitor/lipid transfer/seed storage family protein precursor	P:GO:0098542; F:GO:0008289	P:defense response to other organism; F:lipid binding
	Glyma.08G150500.1	10.6369	2.39532e-11	vicianin hydrolase-like	P:GO:0005975; F:GO:0016787	P:carbohydrate metabolic process; F:hydrolase activity
	Glyma.03G029000.1	10.465	1.10943e-10	pectinesterase 2	P:GO:0005975; P:GO:0071554; F:GO:0016787; F:GO:0098772; C:GO:0005576	P:carbohydrate metabolic process; P:cell wall organization or biogenesis; F:hydrolase activity; F:molecular function regulator activity; C:extracellular region
	Glyma.17G244000.1	10.3964	1.78489e-10	patatin-like protein 2	P:GO:0006629; F:GO:0016740; F:GO:0016787	P:lipid metabolic process; F:transferase activity; F:hydrolase activity
	Glyma.03G029100.1	10.2669	5.23815e-10	pectinesterase 2	P:GO:0005975; P:GO:0071554; F:GO:0016787; F:GO:0098772; C:GO:0005576	P:carbohydrate metabolic process; P:cell wall organization or biogenesis; F:hydrolase activity; F:molecular function regulator activity; C:extracellular region
	Glyma.13G099800.1	10.0775	6.18502e-09	AES92261.1 DUF4228 domain protein
	Glyma.09G163000.1	9.9721	9.28834e-09	Miraculin	F:GO:0098772	F:molecular function regulator activity
	Glyma.10G226200.1	9.71711	7.33962e-08	serine decarboxylase 1	F:GO:0016829	F:lyase activity
	Glyma.10G253600.1	9.71598	9.20727e-08	Cysteine-rich receptor-like protein kinase 29	F:GO:0016740; F:GO:0140096; C:GO:0005886	F:transferase activity; F:catalytic activity, acting on a protein; C:plasma membrane
	Glyma.12G099300.1	9.66589	9.84678e-08	protein DETOXIFICATION 40	P:GO:0055085; P:GO:0098754; F:GO:0005215	P:transmembrane transport; P:detoxification; F:transporter activity
	Glyma.18G297500.1	9.60301	1.4484e-07	IST1-like protein	P:GO:0015031	P:protein transport
	Glyma.09G150400.1	9.5949	1.49635e-07	RecName: Full=Concanavalin-A; Short=Con A; Flags: Precursor	P:GO:0005975; P:GO:0006355; P:GO:0140014; F:GO:0016740; F:GO:0016787; F:GO:0140097	P:carbohydrate metabolic process; P:regulation of DNA-templated transcription; P:mitotic nuclear division; F:transferase activity; F:hydrolase activity; F:catalytic activity, acting on DNA
	Glyma.03G038200.1	9.58013	1.84807e-07	Cationic peroxidase 1	F:GO:0016209; F:GO:0016491; C:GO:0005576	F:antioxidant activity; F:oxidoreductase activity; C:extracellular region
	Glyma.15G110600.1	9.5512	6.66121e-07	stigma-specific STIG1-like protein 1
	Glyma.19G246700.1	9.45298	7.77759e-07	TKY61361.1Modulating plastid sigma factor	P:GO:0006355	P:regulation of DNA-templated transcription
	Glyma.06G220700.1	9.40608	9.46675e-07	cucumber peeling cupredoxin	P:GO:0006091; F:GO:0016491; C:GO:0005886	P:generation of precursor metabolites and energy; F:oxidoreductase activity; C:plasma membrane
	Glyma.17G147400.1	9.40349	5.65812e-06	expansin-like B1	P:GO:0048856; C:GO:0005576	P:anatomical structure development; C:extracellular region
	Glyma.18G239000.1	9.31434	3.15143e-14	7-methylxanthosine synthase 1	F:GO:0016740	F:transferase activity
	Glyma.10G070300.1	9.27338	2.42453e-06	glycinol 4-dimethylallyltransferase-like	F:GO:0016740; C:GO:0009536	F:transferase activity; C:plastid
	Glyma.10G219800.1	9.25735	2.49229e-06	lignin-forming anionic peroxidase	F:GO:0016209; F:GO:0016491; C:GO:0005576	F:antioxidant activity; F:oxidoreductase activity; C:extracellular region
	Glyma.17G231900.1	9.19799	4.31782e-06	transcription factor RAX2
	Glyma.20G128200.1	9.14146	3.54133e-10	hypothetical protein GLYMA_20G128200	C:GO:0016020; C:GO:0016020	C:membrane; C:membrane
	Glyma.09G006200.1	9.13329	6.68559e-06	stigma-specific STIG1-like protein 1
	Glyma.05G124000.1	9.12349	1.24732e-05	polygalacturonase inhibitor 2	F:GO:0016740; F:GO:0098772; F:GO:0140096	F:transferase activity; F:molecular function regulator activity; F:catalytic activity, acting on a protein
	Glyma.11G101200.1	9.11345	7.68036e-06	lignin-forming anionic peroxidase	F:GO:0016209; F:GO:0016491; C:GO:0005576	F:antioxidant activity; F:oxidoreductase activity; C:extracellular region
	Glyma.11G201800.1	9.0615	1.08729e-05	Bifunctional bis(5'-adenosyl)-triphosphatase/adenylylsulfatase FHIT	F:GO:0016787	F:hydrolase activity
	Glyma.08G133100.1	9.01082	1.62317e-05	Avr9/Cf-9 rapidly elicited protein,
	Glyma.08G078900.1	8.79057	8.08758e-05	polygalacturonase inhibitor 2	F:GO:0016740; F:GO:0098772; F:GO:0140096	F:transferase activity; F:molecular function regulator activity; F:catalytic activity, acting on a protein
	Glyma.19G081700.1	8.76727	7.74732e-05	F-box protein CPR30	F:GO:0005515	F:protein binding
	Glyma.05G191100.1	8.76434	9.82366e-05	cysteine desulfurase	F:GO:0016740	F:transferase activity
	Glyma.09G037100.1	8.76429	1.19885e-18	glucan endo-1,3-beta-glucosidase, basic isoform	P:GO:0005975; F:GO:0016787; C:GO:0005773; C:GO:0005886	P:carbohydrate metabolic process; F:hydrolase activity; C:vacuole; C:plasma membrane
	Glyma.02G008900.1	8.69853	0.000238061	peroxidase 5	F:GO:0016209; F:GO:0016491; C:GO:0005576; C:GO:0005618	F:antioxidant activity; F:oxidoreductase activity; C:extracellular region; C:cell wall
	Glyma.05G123900.1	8.6945	0.00020309	polygalacturonase inhibitor 2	F:GO:0016740; F:GO:0098772; F:GO:0140096	F:transferase activity; F:molecular function regulator activity; F:catalytic activity, acting on a protein
	Glyma.09G004900.1	8.65091	0.000172041	F-box protein At4g22030	C:GO:0016020	C:membrane
	Glyma.05G065300.1	8.63501	0.000287768	expansin-like B1	P:GO:0048856; C:GO:0005576	P:anatomical structure development; C:extracellular region
	Glyma.04G040400.1	8.59599	0.000223236	uncharacterized acetyltransferase At3g50280	F:GO:0016740	F:transferase activity
	Glyma.10G188900.1	8.59274	0.000346214	protein PIN-LIKES 3	C:GO:0016020	C:membrane
	Glyma.03G112700.1	8.51132	0.000403858	Ethylene-responsive transcription factor 2	P:GO:0006355; P:GO:0023052; F:GO:0003677; F:GO:0140110; C:GO:0005634	P:regulation of DNA-templated transcription; P:signaling; F:DNA binding; F:transcription regulator activity; C:nucleus
	Glyma.17G093500.1	8.50556	0.000409401	AES91124.1 UVI1,	P:GO:0006979	P:response to oxidative stress
	Glyma.06G069400.1	8.47603	0.00678442	EG45-like domain containing protein	C:GO:0016020	C:membrane
	Glyma.18G032800.1	8.46063	0.000501682	alpha-amylase inhibitor/lipid transfer/seed storage family protein precursor	P:GO:0098542; F:GO:0008289	P:defense response to other organism; F:lipid binding
	Glyma.07G048800.1	8.45432	0.000469713	caffeic acid 3-O-methyltransferase (E2.1.1.68, COMT)	F:GO:0016740	F:transferase activity
	Glyma.17G011100.1	8.42681	0.000632732	Stigma-specific STIG1-like protein 1
	Glyma.10G119400.1	8.40977	0.000740791	cucumisin	F:GO:0016787; F:GO:0140096	F:hydrolase activity; F:catalytic activity, acting on a protein
	Glyma.05G065700.1	8.40372	0.00535623	expansin-like B1	P:GO:0048856; C:GO:0005576	P:anatomical structure development; C:extracellular region
	Glyma.12G054300.1	8.39166	0.000666034	cyanogenic beta-glucosidase	P:GO:0005975; P:GO:0006790; P:GO:1901135; F:GO:0016787	P:carbohydrate metabolic process; P:sulfur compound metabolic process; P:carbohydrate derivative metabolic process; F:hydrolase activity
	Glyma.07G259900.1	8.3345	0.00100615	uncharacterized protein LOC100815270
	Glyma.18G032700.1	8.27678	0.00269388	alpha-amylase inhibitor/lipid transfer/seed storage family protein precursor	P:GO:0098542; F:GO:0008289	P:defense response to other organism; F:lipid binding
	Glyma.10G188700.1	8.27078	0.00123915	protein PIN-LIKES 3	C:GO:0016020	C:membrane
	Glyma.18G266000.1	8.24589	0.0090656	UDP-glycosyltransferase 83A1	F:GO:0016740	F:transferase activity
	Glyma.01G130800.1	8.24567	0.00156455	Cationic peroxidase 1	F:GO:0016209; F:GO:0016491; C:GO:0005576	F:antioxidant activity; F:oxidoreductase activity; C:extracellular region
	Glyma.07G006800.1	8.23954	0.00146034	Seed linoleate 9S-lipoxygenase	P:GO:0006629; F:GO:0016491	P:lipid metabolic process; F:oxidoreductase activity
	Glyma.18G033100.1	8.23155	0.00153168	alpha-amylase inhibitor/lipid transfer/seed storage family protein precursor	P:GO:0098542; F:GO:0008289	P:defense response to other organism; F:lipid binding
	Glyma.15G109600.1	8.21699	0.00170194	F-box protein
	Glyma.04G131100.1	8.21208	2.94048e-08	eugenol synthase 1	F:GO:0016491	F:oxidoreductase activity
	Glyma.19G001600.1	8.1912	0.00263935	MATE efflux family protein 9	P:GO:0055085; P:GO:0098754; F:GO:0005215; C:GO:0005794	P:transmembrane transport; P:detoxification; F:transporter activity; C:Golgi apparatus
	Glyma.08G171300.1	8.15223	0.00251364	cysteine-rich and transmembrane domain-containing protein WIH2 isoform X3	C:GO:0005886	C:plasma membrane
	Glyma.17G011700.1	8.14963	0.00301771	F-box protein At4g22030	C:GO:0016020	C:membrane
	Glyma.01G138000.1	8.14653	0.00295465	pectinesterase 2	P:GO:0005975; P:GO:0071554; F:GO:0016787; F:GO:0098772; C:GO:0005576	P:carbohydrate metabolic process; P:cell wall organization or biogenesis; F:hydrolase activity; F:molecular function regulator activity; C:extracellular region
	Glyma.17G243900.1	8.13573	0.00247312	patatin-like protein 2	P:GO:0006629; F:GO:0016740; F:GO:0016787	P:lipid metabolic process; F:transferase activity; F:hydrolase activity
	Glyma.04G218700.1	8.08951	0.00342337	WRKY transcription factor 51	P:GO:0006355; P:GO:0023052; P:GO:0098542; F:GO:0003677; F:GO:0140110; C:GO:0005634	P:regulation of DNA-templated transcription; P:signaling; P:defense response to other organism; F:DNA binding; F:transcription regulator activity; C:nucleus
	Glyma.10G262500.1	8.0718	0.00436006	PAMP-induced secreted peptide 2	P:GO:0002376; P:GO:0098542	P:immune system process; P:defense response to other organism
	Glyma.08G079100.1	8.06921	0.00392892	polygalacturonase-inhibiting protein precursor	C:GO:0005576	C:extracellular region
	Glyma.20G098700.1	8.06712	0.00435728	F-box protein At2g39490	F:GO:0003723	F:RNA binding
	Glyma.05G158900.1	8.05435	0.00431389	two-component response regulator ORR24	P:GO:0006355; F:GO:0003677; F:GO:0140110; C:GO:0005634	P:regulation of DNA-templated transcription; F:DNA binding; F:transcription regulator activity; C:nucleus
	Glyma.02G059500.1	8.04531	0.00362568	vacuolar amino acid transporter YPQ2	C:GO:0016020	C:membrane
	Glyma.15G119900.1	8.04382	0.00382099	14 kDa proline-rich protein DC2.15	F:GO:0016787; F:GO:0140098	F:hydrolase activity; F:catalytic activity, acting on RNA
	Glyma.02G006200.1	8.02293	1.03882e-08	ethylene-responsive transcription factor 1B	P:GO:0006355; P:GO:0023052; F:GO:0003677; F:GO:0140110; C:GO:0005634	P:regulation of DNA-templated transcription; P:signaling; F:DNA binding; F:transcription regulator activity; C:nucleus
	Glyma.06G304300.1	8.00837	0.00442555	UPF0481 protein At3g47200	C:GO:0016020	C:membrane
	Glyma.01G085700.1	7.98989	5.27224e-07	UDP-glycosyltransferase 83A1	F:GO:0016740	F:transferase activity
	Glyma.04G153500.1	7.98684	0.00651073	zinc finger, C3HC4 type (RING finger) protein	F:GO:0016740; F:GO:0140096	F:transferase activity; F:catalytic activity, acting on a protein
	Glyma.18G266100.1	7.98568	0.00489383	UDP-glycosyltransferase 83A1	F:GO:0016740	F:transferase activity
	Glyma.15G025300.1	7.98568	0.00798071	IQ domain-containing protein IQM1 isoform E	C:GO:0005634	C:nucleus
	Glyma.08G083000.1	7.94566	0.0062704	LRR receptor-like serine/threonine-protein kinase FLS2	F:GO:0016740; F:GO:0140096; C:GO:0005886	F:transferase activity; F:catalytic activity, acting on a protein; C:plasma membrane
	Glyma.09G163600.1	7.94338	0.00774567	kunitz trypsin inhibitor 2-like	F:GO:0098772	F:molecular function regulator activity
	Glyma.17G046600.1	7.94301	0.00703527	flavin-containing monooxygenase 1	F:GO:0016491	F:oxidoreductase activity
	Glyma.20G001400.1	7.94058	0.00665181	peroxidase 5	F:GO:0016209; F:GO:0016491; C:GO:0005576; C:GO:0005618	F:antioxidant activity; F:oxidoreductase activity; C:extracellular region; C:cell wall
	Glyma.U034800.1	7.92361	0.00845565	hypothetical protein glysoja_008935
	Glyma.09G219000.1	7.92243	0.00669701	auxin-induced protein 15A	P:GO:0023052	P:signaling
	Glyma.17G166500.1	7.90932	0.00681165	UDP-glycosyltransferase 84B2	F:GO:0016740	F:transferase activity
	Glyma.02G299200.1	7.86958	0.00944704	pectinesterase QRT1	P:GO:0005975; P:GO:0071554; F:GO:0016787	P:carbohydrate metabolic process; P:cell wall organization or biogenesis; F:hydrolase activity
	Glyma.03G038500.1	7.83609	0.00926252	cationic peroxidase 1	F:GO:0016209; F:GO:0016491; C:GO:0005576	F:antioxidant activity; F:oxidoreductase activity; C:extracellular region
	Glyma.16G173200.1	7.79936	0.0241755	hypothetical protein GLYMA_16G173200
	Glyma.09G086600.1	7.75408	0.0171063	pentatricopeptide repeat-containing protein At1g03540	F:GO:0003723; F:GO:0016787; C:GO:0043226	F:RNA binding; F:hydrolase activity; C:organelle
	Glyma.03G099000.1	7.75143	0.013361	2-alkenal reductase (NADP(+)-dependent)	F:GO:0016491	F:oxidoreductase activity
	Glyma.19G248900.1	7.7504	0.0163761	ethylene-responsive transcription factor 1B	P:GO:0006355; P:GO:0023052; F:GO:0003677; F:GO:0140110; C:GO:0005634	P:regulation of DNA-templated transcription; P:signaling; F:DNA binding; F:transcription regulator activity; C:nucleus
	Glyma.01G233900.1	7.73677	0.0230243	pentatricopeptide repeat-containing protein At1g06710, mitochondrial	F:GO:0016787	F:hydrolase activity
	Glyma.20G178000.1	7.73092	1.14061e-06	uncharacterized protein LOC102660937
	Glyma.01G125400.1	7.71305	0.0151344	disease resistance protein RML1A	P:GO:0023052	P:signaling
	Glyma.08G029200.1	7.70197	0.0143723	1-aminocyclopropane-1-carboxylate oxidase 1	F:GO:0016491	F:oxidoreductase activity
	Glyma.03G242200.1	7.70022	0.017018	protein BONZAI 3	F:GO:0008289; C:GO:0005886	F:lipid binding; C:plasma membrane
	Glyma.05G177700.1	7.68923	0.016097	protein SENSITIVE TO PROTON RHIZOTOXICITY 1	P:GO:0006355; F:GO:0140110; C:GO:0005634	P:regulation of DNA-templated transcription; F:transcription regulator activity; C:nucleus
	Glyma.13G174100.1	7.68425	0.0163703	glutaredoxin-C9	F:GO:0097573	F:obsolete glutathione oxidoreductase activity
	Glyma.15G037000.1	7.6795	0.0154765	Scarecrow-like protein 33	P:GO:0006355; F:GO:0003677; F:GO:0140110; C:GO:0005634	P:regulation of DNA-templated transcription; F:DNA binding; F:transcription regulator activity; C:nucleus
	Glyma.13G247000.1	7.67289	0.0165663	Wound-responsive family protein
	Glyma.02G053100.1	7.66455	0.0167955	transcription factor bHLH111 isoform X1	P:GO:0006355; F:GO:0003677; F:GO:0140110; C:GO:0005634	P:regulation of DNA-templated transcription; F:DNA binding; F:transcription regulator activity; C:nucleus
	Glyma.16G134700.1	7.65336	0.0181672	Salicylate O-methyltransferase	F:GO:0016740	F:transferase activity
	Glyma.05G236200.1	7.6433	0.0194357	protein PLANT CADMIUM RESISTANCE 2	C:GO:0016020	C:membrane
	Glyma.20G214400.1	7.64048	0.0272196	4,5-DOPA dioxygenase extradiol	F:GO:0016491	F:oxidoreductase activity
	Glyma.15G031000.1	7.60912	0.0290103	hypothetical protein glysoja_005360	C:GO:0016020	C:membrane
	Glyma.06G046800.1	7.5951	0.0231937	GPN-loop GTPase QQT1	F:GO:0016787	F:hydrolase activity
	Glyma.17G151700.1	7.5633	2.73975e-16	expansin-like B1	P:GO:0048856; C:GO:0005576	P:anatomical structure development; C:extracellular region
	Glyma.19G192000.1	7.54199	0.0358942	PAN domain-containing protein At5g03700	P:GO:0048544; C:GO:0016020	P:recognition of pollen; C:membrane
	Glyma.04G020200.1	7.51566	0.0278953	Ornithine decarboxylase	P:GO:0006520; F:GO:0016829	P:amino acid metabolic process; F:lyase activity
	Glyma.17G245200.1	7.49441	0.0319528	transcription factor MYB44-like	P:GO:0006355; F:GO:0003677; F:GO:0140110; C:GO:0005634	P:regulation of DNA-templated transcription; F:DNA binding; F:transcription regulator activity; C:nucleus
	Glyma.U035000.1	7.48123	0.0335933	hypothetical protein D0Y65_029956
	Glyma.03G038100.1	7.44883	0.0327668	cationic peroxidase 1	F:GO:0016209; F:GO:0016491; C:GO:0005576	F:antioxidant activity; F:oxidoreductase activity; C:extracellular region
	Glyma.15G181900.1	7.43425	0.0366564	flavin-containing monooxygenase 1	F:GO:0016491	F:oxidoreductase activity
	Glyma.03G221600.1	7.43249	0.0362867	gibberellin 2-beta-dioxygenase 2	P:GO:0006629; F:GO:0016491	P:lipid metabolic process; F:oxidoreductase activity
	Glyma.06G317000.1	7.37608	0.0394397	eugenol synthase 1	F:GO:0016491	F:oxidoreductase activity
	Glyma.08G117700.1	7.3246	0.0486568	WAT1-related protein At3g30340	P:GO:0055085; F:GO:0005215; C:GO:0005886	P:transmembrane transport; F:transporter activity; C:plasma membrane
	Glyma.07G044100.1	7.31309	0.0479448	GDSL esterase/lipase 5	F:GO:0016787	F:hydrolase activity
	Glyma.18G177000.1	7.2483	0.000103286	mannitol dehydrogenase	F:GO:0016491	F:oxidoreductase activity
	Glyma.08G364700.1	7.08492	4.53819e-08	IST1-like protein	P:GO:0015031	P:protein transport
	Glyma.09G048900.1	7.07486	5.59262e-07	Isoflavone 2'-hydroxylase	F:GO:0016491	F:oxidoreductase activity
	Glyma.10G036400.1	7.07072	0.000191884	hypothetical protein GLYMA_10G036400
	Glyma.19G008600.1	7.05904	2.63115e-15	2-methylene-furan-3-one reductase	F:GO:0016491	F:oxidoreductase activity
	Glyma.12G104600.1	7.05663	2.0439e-06	transcription factor MYB14
	Glyma.15G109700.1	7.00963	1.37528e-07	F-box protein At4g22030	C:GO:0016020	C:membrane
	Glyma.16G039600.1	7.00813	1.66658e-09	spermidine hydroxycinnamoyl transferase	F:GO:0016740	F:transferase activity
	Glyma.U000100.1	6.97859	1.32364e-07	geraniol 8-hydroxylase	F:GO:0016491	F:oxidoreductase activity
	Glyma.19G099700.1	6.86864	0.000827619	zinc finger protein CONSTANS-LIKE 15	C:GO:0005634	C:nucleus
	Glyma.07G095100.1	6.83042	1.08504e-05	LEAF RUST 10 DISEASE-RESISTANCE LOCUS RECEPTOR-LIKE PROTEIN KINASE-like 2.4 isoform X1	F:GO:0016740; F:GO:0140096	F:transferase activity; F:catalytic activity, acting on a protein
	Glyma.09G159900.1	6.82751	4.84529e-05	UPF0481 protein At3g02645	C:GO:0016020	C:membrane
	Glyma.03G249100.1	6.8162	1.21599e-07	TKY61361.1Modulating plastid sigma factor	P:GO:0006355	P:regulation of DNA-templated transcription
	Glyma.19G163700.1	6.7481	1.17667e-06	Ethylene-responsive transcription factor ERF098	P:GO:0006355; P:GO:0023052; F:GO:0003677; F:GO:0140110; C:GO:0005634	P:regulation of DNA-templated transcription; P:signaling; F:DNA binding; F:transcription regulator activity; C:nucleus
	Glyma.02G248100.1	6.74787	8.83876e-07	elicitor-responsive protein 1
	Glyma.19G011700.1	6.73435	7.07653e-09	alpha-dioxygenase (DOX1)	P:GO:0006629; F:GO:0016209; F:GO:0016491	P:lipid metabolic process; F:antioxidant activity; F:oxidoreductase activity
	Glyma.19G169400.1	6.73161	3.37843e-09	Pleiotropic drug resistance protein 1	P:GO:0055085; F:GO:0005215; F:GO:0140657	P:transmembrane transport; F:transporter activity; F:ATP-dependent activity
	Glyma.03G133300.1	6.64125	0.00258897	Cytokinin dehydrogenase 1	F:GO:0016491	F:oxidoreductase activity
	Glyma.13G262800.1	6.63989	0.0137517	F-box/FBD/LRR-repeat protein	F:GO:0005515	F:protein binding
	Glyma.16G195600.1	6.60681	6.81753e-13	cytochrome P450 71A26	F:GO:0016491	F:oxidoreductase activity
	Glyma.08G191300.1	6.56834	6.73267e-05	IQ domain-containing protein IQM1	C:GO:0005634	C:nucleus
	Glyma.03G147800.1	6.55332	4.99484e-06	dirigent protein 22	C:GO:0005576	C:extracellular region
	Glyma.07G184000.1	6.54518	0.000287155	L-type lectin-domain containing receptor kinase IX.1	P:GO:0023052; P:GO:0098542; F:GO:0016740; F:GO:0060089; F:GO:0140096; C:GO:0005886	P:signaling; P:defense response to other organism; F:transferase activity; F:molecular transducer activity; F:catalytic activity, acting on a protein; C:plasma membrane
	Glyma.07G147600.1	6.4696	0.00461189	Lactosylceramide 4-alpha-galactosyltransferase	F:GO:0016740	F:transferase activity
	Glyma.08G189500.1	6.44475	0.000162499	seed linoleate 9S-lipoxygenase	P:GO:0006629; F:GO:0016491	P:lipid metabolic process; F:oxidoreductase activity
	Glyma.02G027800.1	6.4157	0.00120108	Metalloendoproteinase 2-MMP	P:GO:0030198; F:GO:0016787; F:GO:0140096; C:GO:0031012	P:extracellular matrix organization; F:hydrolase activity; F:catalytic activity, acting on a protein; C:extracellular matrix
	Glyma.15G156100.1	6.36691	4.76244e-14	isoflavone 2'-hydroxylase	F:GO:0016491	F:oxidoreductase activity
	Glyma.08G174900.1	6.36406	7.49756e-07	glutathione S-transferase 3	P:GO:0006575; P:GO:0006790; F:GO:0016740; F:GO:0016829	P:cellular modified amino acid metabolic process; P:sulfur compound metabolic process; F:transferase activity; F:lyase activity
	Glyma.12G234600.1	6.3333	0.0041825	sodium/metabolite cotransporter BASS1, chloroplastic	C:GO:0009536	C:plastid
	Glyma.06G302600.1	6.26801	7.46398e-16	Peroxidase 3	F:GO:0016209; F:GO:0016491; C:GO:0005576; C:GO:0005618	F:antioxidant activity; F:oxidoreductase activity; C:extracellular region; C:cell wall
	Glyma.16G079000.1	6.23678	0.0309523	Receptor-like protein kinase HSL1	F:GO:0016740; F:GO:0140096	F:transferase activity; F:catalytic activity, acting on a protein
	Glyma.13G113100.1	6.2362	1.60754e-05	flavin-containing monooxygenase 1	F:GO:0016491	F:oxidoreductase activity
	Glyma.19G009000.1	6.18422	7.77034e-17	formate dehydrogenase 1, mitochondrial	F:GO:0016491; C:GO:0005739; C:GO:0009536	F:oxidoreductase activity; C:mitochondrion; C:plastid
	Glyma.17G014100.1	6.17709	0.000845315	uncharacterized protein LOC100791751
	Glyma.08G306500.1	6.14533	0.0137553	Shikimate O-hydroxycinnamoyltransferase	F:GO:0016740	F:transferase activity
	Glyma.05G107500.1	6.13713	3.13731e-08	VQ motif-containing protein 29
	Glyma.13G180200.1	6.10798	3.54992e-05	heat stress transcription factor B-2a	P:GO:0006355; F:GO:0003677; F:GO:0016740; F:GO:0140110; C:GO:0005634	P:regulation of DNA-templated transcription; F:DNA binding; F:transferase activity; F:transcription regulator activity; C:nucleus
	Glyma.09G255000.1	6.10302	0.000916412	1-aminocyclopropane-1-carboxylate synthase 1	P:GO:0006520; F:GO:0016740; F:GO:0016829	P:amino acid metabolic process; F:transferase activity; F:lyase activity
	Glyma.02G028100.1	6.00342	0.0141068	metalloendoproteinase 5-MMP	P:GO:0030198; F:GO:0016787; F:GO:0140096; C:GO:0031012	P:extracellular matrix organization; F:hydrolase activity; F:catalytic activity, acting on a protein; C:extracellular matrix
	Glyma.06G167500.1	5.99523	0.000264089	auxin-responsive protein SAUR32	P:GO:0023052	P:signaling
	Glyma.10G239700.1	5.97482	3.46011e-12	TKY51251.1cell wall macromolecule catabolic process	C:GO:0005886	C:plasma membrane
	Glyma.09G029900.1	5.96151	0.000602859	acetate/butyrate--CoA ligase AAE7, peroxisomal	F:GO:0016874	F:ligase activity
	Glyma.12G054000.1	5.94034	0.000382676	cyanogenic beta-glucosidase	P:GO:0005975; P:GO:0006790; P:GO:1901135; F:GO:0016787	P:carbohydrate metabolic process; P:sulfur compound metabolic process; P:carbohydrate derivative metabolic process; F:hydrolase activity
	Glyma.07G079600.1	5.89584	0.000330946	TKY63829.1transducin family protein/WD-40 repeat protein	C:GO:0005886	C:plasma membrane
	Glyma.10G010400.1	5.88621	4.42606e-06	transcription factor MYB78	P:GO:0006355; F:GO:0003677; F:GO:0140110; C:GO:0005634	P:regulation of DNA-templated transcription; F:DNA binding; F:transcription regulator activity; C:nucleus
	Glyma.19G212300.1	5.84375	0.000572497	pectinesterase/pectinesterase inhibitor 41	P:GO:0005975; P:GO:0071554; F:GO:0016787; F:GO:0098772	P:carbohydrate metabolic process; P:cell wall organization or biogenesis; F:hydrolase activity; F:molecular function regulator activity
	Glyma.04G113400.1	5.84251	1.71943e-05	berberine bridge enzyme-like 22	F:GO:0016491	F:oxidoreductase activity
	Glyma.03G134500.1	5.83385	6.82445e-07	zeatin O-glucosyltransferase-like	F:GO:0016740	F:transferase activity
	Glyma.03G162700.1	5.80212	0.0278914	ethylene-responsive transcription factor 1B	P:GO:0006355; P:GO:0023052; F:GO:0003677; F:GO:0140110; C:GO:0005634	P:regulation of DNA-templated transcription; P:signaling; F:DNA binding; F:transcription regulator activity; C:nucleus
	Glyma.10G066700.1	5.79936	0.00402669	fructose-bisphosphate aldolase 6, cytosolic	P:GO:0005975; P:GO:0006091; P:GO:0055086; P:GO:1901135; F:GO:0016829; C:GO:0005829	P:carbohydrate metabolic process; P:generation of precursor metabolites and energy; P:nucleobase-containing small molecule metabolic process; P:carbohydrate derivative metabolic process; F:lyase activity; C:cytosol
	Glyma.13G085800.1	5.7908	2.05701e-11	uncharacterized protein LOC100500309	C:GO:0016020	C:membrane
	Glyma.05G099300.1	5.78907	3.15143e-14	XP_028232139.1 PAMP-induced secreted peptide 2-like	P:GO:0002376; P:GO:0098542	P:immune system process; P:defense response to other organism
	Glyma.01G135200.1	5.76268	7.36074e-16	cytochrome P450 82A4	P:GO:0098542; F:GO:0016491	P:defense response to other organism; F:oxidoreductase activity
	Glyma.09G216200.1	5.74335	0.00125583	KHN11806.1 Lipopolysaccharide 1,2-N-acetylglucosaminetransferase	F:GO:0016740; F:GO:0140096	F:transferase activity; F:catalytic activity, acting on a protein
	Glyma.18G293600.1	5.73202	5.27923e-05	uncharacterized protein LOC100306593	C:GO:0016020	C:membrane
	Glyma.01G127100.1	5.73089	4.7349e-11	dirigent protein 22	C:GO:0005576	C:extracellular region
	Glyma.14G054000.1	5.65947	2.69382e-06	protein LURP-one-related 14
	Glyma.18G015000.1	5.65736	0.000249604	hypothetical protein GLYMA_18G015000
	Glyma.05G136100.1	5.6345	6.04901e-12	glutamate decarboxylase 1-like	P:GO:0006520; F:GO:0016829; C:GO:0005829	P:amino acid metabolic process; F:lyase activity; C:cytosol
	Glyma.02G172200.1	5.62795	9.14726e-13	L-type lectin-domain containing receptor kinase S.5	P:GO:0023052; P:GO:0098542; F:GO:0005198; F:GO:0016740; F:GO:0060089; F:GO:0140096; C:GO:0005840; C:GO:0005886	P:signaling; P:defense response to other organism; F:structural molecule activity; F:transferase activity; F:molecular transducer activity; F:catalytic activity, acting on a protein; C:ribosome; C:plasma membrane
	Glyma.13G123000.1	5.61095	0.000289095	ethylene-responsive transcription factor ERF098	P:GO:0006355; P:GO:0023052; F:GO:0003677; F:GO:0140110; C:GO:0005634	P:regulation of DNA-templated transcription; P:signaling; F:DNA binding; F:transcription regulator activity; C:nucleus
	Glyma.19G245400.1	5.60218	0.0346872	wound-induced protein	P:GO:0005975; P:GO:0098542; P:GO:1901135; F:GO:0016787; F:GO:0140098	P:carbohydrate metabolic process; P:defense response to other organism; P:carbohydrate derivative metabolic process; F:hydrolase activity; F:catalytic activity, acting on RNA
	Glyma.08G270600.1	5.58931	1.20852e-07	cinnamoyl-CoA reductase-like SNL6	P:GO:0006629; F:GO:0016491	P:lipid metabolic process; F:oxidoreductase activity
	Glyma.07G262900.1	5.58539	0.0196274	Stigma-specific STIG1-like protein 1
	Glyma.12G019800.1	5.56396	2.89659e-16	cinnamoyl-CoA reductase 1	F:GO:0016491	F:oxidoreductase activity
	Glyma.13G064200.1	5.55628	1.42242e-08	aldose 1-epimerase	P:GO:0005975; F:GO:0016853	P:carbohydrate metabolic process; F:isomerase activity
	Glyma.12G197400.1	5.53046	1.30802e-15	terpene synthase 11	P:GO:0006629; F:GO:0016787; F:GO:0016829	P:lipid metabolic process; F:hydrolase activity; F:lyase activity
	Glyma.01G217700.1	5.45224	6.04671e-12	thaumatin-like protein 1	P:GO:0098542; C:GO:0005576	P:defense response to other organism; C:extracellular region
	Glyma.20G148000.1	5.4149	0.00162427	geraniol 8-hydroxylase	F:GO:0016491	F:oxidoreductase activity
	Glyma.03G029400.1	5.3981	0.000114847	pectinesterase 2	P:GO:0005975; P:GO:0071554; F:GO:0016787; F:GO:0098772; C:GO:0005576	P:carbohydrate metabolic process; P:cell wall organization or biogenesis; F:hydrolase activity; F:molecular function regulator activity; C:extracellular region
	Glyma.01G181800.1	5.39586	0.00140345	cytochrome P450 CYP82D47	P:GO:0098542; F:GO:0016491	P:defense response to other organism; F:oxidoreductase activity
	Glyma.11G162100.1	5.38134	6.85676e-05	cationic peroxidase 1	F:GO:0016209; F:GO:0016491; C:GO:0005576	F:antioxidant activity; F:oxidoreductase activity; C:extracellular region
	Glyma.19G098800.1	5.37118	2.98984e-08	aldo-keto reductase 1	F:GO:0016491	F:oxidoreductase activity
	Glyma.06G234700.1	5.36046	0.0361031	homeobox-leucine zipper protein ATHB-52	P:GO:0006355; F:GO:0003677; F:GO:0140110; C:GO:0005634	P:regulation of DNA-templated transcription; F:DNA binding; F:transcription regulator activity; C:nucleus
	Glyma.09G183400.1	5.35773	0.000552004	Transcription factor MYB62	P:GO:0006355; F:GO:0003677; F:GO:0140110; C:GO:0005634	P:regulation of DNA-templated transcription; F:DNA binding; F:transcription regulator activity; C:nucleus
	Glyma.08G244800.1	5.35057	6.17715e-15	UDP-glycosyltransferase 83A1	F:GO:0016740	F:transferase activity
	Glyma.19G151100.1	5.34724	6.27742e-15	pterocarpan synthase precursor	F:GO:0016829; C:GO:0005576	F:lyase activity; C:extracellular region
	Glyma.16G212100.1	5.33227	0.00132869	miraculin	F:GO:0098772	F:molecular function regulator activity
	Glyma.16G059300.1	5.31028	0.0450536	calcium-binding protein CML19	F:GO:0005509	F:calcium ion binding
	Glyma.19G164100.1	5.30174	7.53387e-12	ethylene-responsive transcription factor 1B	P:GO:0006355; P:GO:0023052; F:GO:0003677; F:GO:0140110; C:GO:0005634	P:regulation of DNA-templated transcription; P:signaling; F:DNA binding; F:transcription regulator activity; C:nucleus
	Glyma.03G147700.1	5.2968	4.37898e-15	pterocarpan synthase precursor	F:GO:0016829; C:GO:0005576	F:lyase activity; C:extracellular region
	Glyma.15G128700.1	5.27662	4.37898e-15	peroxidase 15	F:GO:0016209; F:GO:0016491; C:GO:0005576	F:antioxidant activity; F:oxidoreductase activity; C:extracellular region
	Glyma.10G295300.1	5.25326	5.79034e-15	glycinol 4-dimethylallyltransferase	F:GO:0016740; C:GO:0009536	F:transferase activity; C:plastid
	Glyma.16G060800.1	5.24022	0.000438638	Germin-like protein subfamily 1 member 7	C:GO:0005576; C:GO:0005618; C:GO:0005773; C:GO:0005783	C:extracellular region; C:cell wall; C:vacuole; C:endoplasmic reticulum
	Glyma.10G180500.1	5.22882	6.9351e-09	basic 7S globulin	F:GO:0016740; F:GO:0016787; F:GO:0140096	F:transferase activity; F:hydrolase activity; F:catalytic activity, acting on a protein
	Glyma.03G162600.1	5.22098	4.38787e-10	ethylene-responsive transcription factor ERF098	P:GO:0006355; P:GO:0023052; F:GO:0003677; F:GO:0140110; C:GO:0005634	P:regulation of DNA-templated transcription; P:signaling; F:DNA binding; F:transcription regulator activity; C:nucleus
	Glyma.03G176300.1	5.21253	1.30802e-15	Glutathione S-transferase L3	F:GO:0016740	F:transferase activity
	Glyma.18G118300.1	5.21018	7.65847e-05	uncharacterized protein LOC100790891
	Glyma.17G166600.1	5.18361	1.2939e-12	XP_028232139.1 PAMP-induced secreted peptide 2-like	P:GO:0002376; P:GO:0098542	P:immune system process; P:defense response to other organism
	Glyma.19G008300.1	5.18244	2.50175e-09	2-methylene-furan-3-one reductase	F:GO:0016491	F:oxidoreductase activity
	Glyma.19G132700.1	5.18236	0.000119888	hypothetical protein glysoja_024039	C:GO:0016020	C:membrane
	Glyma.08G338100.1	5.17795	2.69966e-12	hydroquinone glucosyltransferase	F:GO:0016740	F:transferase activity
	Glyma.19G151200.1	5.17679	1.4022e-07	pterocarpan synthase precursor	F:GO:0016829; C:GO:0005576	F:lyase activity; C:extracellular region
	Glyma.08G180600.1	5.17668	0.0453604	aminotransferase ALD1, chloroplastic isoform X1	P:GO:0023052; P:GO:0048856; P:GO:0098542; F:GO:0016740; C:GO:0009536	P:signaling; P:anatomical structure development; P:defense response to other organism; F:transferase activity; C:plastid
	Glyma.20G147900.1	5.1609	2.28109e-05	geraniol 8-hydroxylase	F:GO:0016491	F:oxidoreductase activity
	Glyma.11G150900.1	5.15422	0.000515284	protein trichome birefringence-like 38	F:GO:0016740; C:GO:0005773; C:GO:0005794; C:GO:0005886	F:transferase activity; C:vacuole; C:Golgi apparatus; C:plasma membrane
	Glyma.05G033600.1	5.14314	5.60527e-11	AES91124.1 UVI1,	F:GO:0016740	F:transferase activity
	Glyma.18G268200.1	5.1397	7.3875e-05	phenolic glucoside malonyltransferase 1	F:GO:0016740	F:transferase activity
	Glyma.15G062700.1	5.13701	0.00722285	pathogenesis-related protein 1 precursor	C:GO:0005615	C:extracellular space
	Glyma.01G224900.1	5.1326	0.00311949	Transcription factor TRY	P:GO:0030154; F:GO:0003677; C:GO:0005634	P:cell differentiation; F:DNA binding; C:nucleus
	Glyma.07G188800.1	5.13058	0.00124009	G-type lectin S-receptor-like serine/threonine-protein kinase B120	F:GO:0016740; F:GO:0140096	F:transferase activity; F:catalytic activity, acting on a protein
	Glyma.01G212100.1	5.08729	0.0101973	uncharacterized protein LOC100778228
	Glyma.05G161300.1	5.0842	0.0454182	glutathione S-transferase	P:GO:0006575; P:GO:0006790; F:GO:0016740	P:cellular modified amino acid metabolic process; P:sulfur compound metabolic process; F:transferase activity
	Glyma.08G070000.1	5.08311	0.00953128	protein DMR6-LIKE OXYGENASE 2	F:GO:0016491	F:oxidoreductase activity
	Glyma.12G054200.1	5.07924	0.000818948	cyanogenic beta-glucosidase	P:GO:0005975; P:GO:0006790; P:GO:1901135; F:GO:0016787	P:carbohydrate metabolic process; P:sulfur compound metabolic process; P:carbohydrate derivative metabolic process; F:hydrolase activity
	Glyma.10G036700.1	5.06764	6.43858e-08	ethylene-responsive transcription factor 1B	P:GO:0006355; P:GO:0023052; F:GO:0003677; F:GO:0140110; C:GO:0005634	P:regulation of DNA-templated transcription; P:signaling; F:DNA binding; F:transcription regulator activity; C:nucleus
	Glyma.12G015300.1	5.04095	4.99681e-10	Alcohol dehydrogenase-like 1	P:GO:0098754; F:GO:0016491; C:GO:0005829	P:detoxification; F:oxidoreductase activity; C:cytosol
	Glyma.10G036600.1	5.03649	3.72196e-09	ethylene-responsive transcription factor ERF098	P:GO:0006355; P:GO:0023052; F:GO:0003677; F:GO:0140110; C:GO:0005634	P:regulation of DNA-templated transcription; P:signaling; F:DNA binding; F:transcription regulator activity; C:nucleus
	Glyma.12G076600.1	5.03537	3.46532e-05	KAE9616688.1 nucleotide-diphospho-sugar transferase	F:GO:0016740	F:transferase activity
	Glyma.18G055600.1	5.03114	2.83587e-12	cationic peroxidase 1	F:GO:0016209; F:GO:0016491; C:GO:0005576	F:antioxidant activity; F:oxidoreductase activity; C:extracellular region
	Glyma.13G269100.1	5.02412	0.00531888	pathogen-related protein	C:GO:0016020	C:membrane
	Glyma.19G244200.1	5.01416	3.29189e-15	aldo-keto reductase 1	F:GO:0016491	F:oxidoreductase activity
	Glyma.04G058100.1	5.01114	0.00461748	uncharacterized acetyltransferase At3g50280	F:GO:0016740	F:transferase activity
	Glyma.11G129300.1	4.99062	2.41668e-09	beta-glucosidase 12-like	P:GO:0005975; P:GO:0006790; P:GO:1901135; F:GO:0016787	P:carbohydrate metabolic process; P:sulfur compound metabolic process; P:carbohydrate derivative metabolic process; F:hydrolase activity
	Glyma.18G293500.1	4.97568	0.001588	uncharacterized protein LOC100800055
	Glyma.07G006700.1	4.97218	1.95762e-05	seed linoleate 9S-lipoxygenase	P:GO:0006629; F:GO:0016491	P:lipid metabolic process; F:oxidoreductase activity
	Glyma.01G036900.1	4.97152	0.000306912	metalloendoproteinase 5-MMP	P:GO:0030198; F:GO:0016787; F:GO:0140096; C:GO:0031012	P:extracellular matrix organization; F:hydrolase activity; F:catalytic activity, acting on a protein; C:extracellular matrix
	Glyma.19G145200.1	4.95874	0.00841593	polygalacturonase inhibitor	F:GO:0016740; F:GO:0140096	F:transferase activity; F:catalytic activity, acting on a protein
	Glyma.02G234000.1	4.93738	6.87253e-12	peroxidase P7	F:GO:0016209; F:GO:0016491; C:GO:0005576	F:antioxidant activity; F:oxidoreductase activity; C:extracellular region
	Glyma.08G341300.1	4.93665	3.23436e-05	kunitz-type trypsin inhibitor KTI1-like	F:GO:0098772	F:molecular function regulator activity
	Glyma.17G147500.1	4.92697	0.000228563	expansin-like B1	P:GO:0048856; C:GO:0005576	P:anatomical structure development; C:extracellular region
	Glyma.11G085200.1	4.90619	7.10652e-05	Dirigent protein 19	F:GO:0016740; F:GO:0140096; C:GO:0005576	F:transferase activity; F:catalytic activity, acting on a protein; C:extracellular region
	Glyma.04G003100.1	4.88758	5.41314e-11	TKY50751.1Phospholipase protein
	Glyma.15G172800.1	4.88502	4.55233e-09	uncharacterized protein LOC100791750 isoform X1	C:GO:0016020	C:membrane
	Glyma.16G060700.1	4.8787	0.00293375	germin-like protein precursor	C:GO:0005576; C:GO:0005618; C:GO:0005773; C:GO:0005783	C:extracellular region; C:cell wall; C:vacuole; C:endoplasmic reticulum
	Glyma.08G341400.1	4.86543	0.0182825	kunitz-type trypsin inhibitor KTI1-like	F:GO:0098772	F:molecular function regulator activity
	Glyma.13G295900.1	4.8581	2.27882e-09	O-acyltransferase WSD1	P:GO:0006091; P:GO:0006520; P:GO:0006575; P:GO:0006629; P:GO:0055086; P:GO:0071941; P:GO:1901135; F:GO:0016740; C:GO:0005886	P:generation of precursor metabolites and energy; P:amino acid metabolic process; P:cellular modified amino acid metabolic process; P:lipid metabolic process; P:nucleobase-containing small molecule metabolic process; P:nitrogen cycle metabolic process; P:carbohydrate derivative metabolic process; F:transferase activity; C:plasma membrane
	Glyma.20G099100.1	4.83473	3.34726e-05	Zinc finger protein ZAT11	P:GO:0006950; P:GO:0010200	P:response to stress; P:response to chitin
	Glyma.18G272400.1	4.83385	8.2532e-05	KAE9605027.1 NADH-ubiquinone reductase complex 1 MLRQ subunit	C:GO:0016020	C:membrane
	Glyma.16G212500.1	4.83146	2.01006e-05	kunitz trypsin inhibitor 2	F:GO:0098772; C:GO:0005576	F:molecular function regulator activity; C:extracellular region
	Glyma.19G174000.1	4.8152	4.38787e-10	zinc finger protein ZAT11	P:GO:0010200	P:response to chitin
	Glyma.02G130400.1	4.80656	3.67409e-13	chalcone synthase 1	F:GO:0016740	F:transferase activity
	Glyma.12G130200.1	4.79717	7.91639e-06	cyanogenic beta-glucosidase	P:GO:0005975; P:GO:0006790; P:GO:1901135; F:GO:0016787	P:carbohydrate metabolic process; P:sulfur compound metabolic process; P:carbohydrate derivative metabolic process; F:hydrolase activity
	Glyma.17G053600.1	4.79671	1.19674e-11	IQ domain-containing protein IQM1	C:GO:0005634	C:nucleus
	Glyma.01G202100.1	4.78657	1.14839e-08	expansin-like B1	P:GO:0048856; C:GO:0005576	P:anatomical structure development; C:extracellular region
	Glyma.10G257200.1	4.78163	7.44777e-06	TKY51038.1beta-D-xylosidase 5	F:GO:0016740	F:transferase activity
	Glyma.02G195300.1	4.77654	0.00386323	Syntaxin-121	P:GO:0006886; P:GO:0016192; P:GO:0061024; F:GO:0060090; C:GO:0005773; C:GO:0005886	P:intracellular protein transport; P:vesicle-mediated transport; P:membrane organization; F:molecular adaptor activity; C:vacuole; C:plasma membrane
	Glyma.19G145300.1	4.7752	0.000260653	bZIP transcription factor TGA10 isoform X1	P:GO:0006355; F:GO:0003677; F:GO:0140110	P:regulation of DNA-templated transcription; F:DNA binding; F:transcription regulator activity
	Glyma.09G200500.1	4.76503	0.00212696	1-deoxy-D-xylulose-5-phosphate synthase 2, chloroplastic	P:GO:0006629; P:GO:0006766; P:GO:0006790; P:GO:1901135; F:GO:0016740	P:lipid metabolic process; P:vitamin metabolic process; P:sulfur compound metabolic process; P:carbohydrate derivative metabolic process; F:transferase activity
	Glyma.12G023100.1	4.76435	0.00105617	lysine histidine transporter-like 8	P:GO:0023052; P:GO:0055085; F:GO:0005215; C:GO:0005886	P:signaling; P:transmembrane transport; F:transporter activity; C:plasma membrane
	Glyma.08G011300.1	4.75887	4.64363e-08	WRKY transcription factor 75	P:GO:0006355; F:GO:0003677; F:GO:0140110; C:GO:0005634	P:regulation of DNA-templated transcription; F:DNA binding; F:transcription regulator activity; C:nucleus
	Glyma.09G049200.1	4.75823	2.10224e-07	isoflavone 2'-hydroxylase	F:GO:0016491	F:oxidoreductase activity
	Glyma.19G198800.1	4.75434	0.00798071	NDR1/HIN1-like protein 10	P:GO:0098542	P:defense response to other organism
	Glyma.12G057200.1	4.74577	0.00312868	extensin-2 isoform X1	P:GO:0071554; F:GO:0005198	P:cell wall organization or biogenesis; F:structural molecule activity
	Glyma.01G211800.1	4.74032	9.42299e-10	isoflavone reductase	F:GO:0016491	F:oxidoreductase activity
	Glyma.20G171900.1	4.73308	0.00669701	lignin-forming anionic peroxidase	F:GO:0016209; F:GO:0016491; C:GO:0005576	F:antioxidant activity; F:oxidoreductase activity; C:extracellular region
	Glyma.10G222400.1	4.72777	7.87354e-15	Peroxidase 12	F:GO:0016209; F:GO:0016491; C:GO:0005576; C:GO:0005618	F:antioxidant activity; F:oxidoreductase activity; C:extracellular region; C:cell wall
	Glyma.19G030500.1	4.71488	3.27944e-10	phenolic glucoside malonyltransferase 1-like	F:GO:0016740	F:transferase activity
	Glyma.02G088700.1	4.71264	6.10671e-06	LEAF RUST 10 DISEASE-RESISTANCE LOCUS RECEPTOR-LIKE PROTEIN KINASE-like 1.4	F:GO:0016740; F:GO:0140096	F:transferase activity; F:catalytic activity, acting on a protein
	Glyma.11G046400.1	4.70891	9.61768e-13	VQ motif-containing protein 29-like
	Glyma.18G254100.1	4.70718	0.000159389	AAA-ATPase ASD, mitochondrial	F:GO:0016787; F:GO:0140657	F:hydrolase activity; F:ATP-dependent activity
	Glyma.20G169200.1	4.69299	1.95248e-14	peroxidase 12	F:GO:0016209; F:GO:0016491; C:GO:0005576; C:GO:0005618	F:antioxidant activity; F:oxidoreductase activity; C:extracellular region; C:cell wall
	Glyma.11G091600.1	4.69166	0.000843135	4-coumarate--CoA ligase 4	F:GO:0016874	F:ligase activity
	Glyma.11G222300.1	4.66873	3.46418e-13	tropinone reductase homolog At5g06060	F:GO:0016491	F:oxidoreductase activity
	Glyma.09G269400.1	4.65178	4.08301e-11	vestitone reductase isoform X1	F:GO:0016209; F:GO:0016491	F:antioxidant activity; F:oxidoreductase activity
	Glyma.12G059300.1	4.63707	4.06363e-14	tropinone reductase	F:GO:0016491	F:oxidoreductase activity
	Glyma.08G180400.1	4.62596	0.000492353	high affinity sulfate transporter 2	P:GO:0055085; F:GO:0005215; C:GO:0005886	P:transmembrane transport; F:transporter activity; C:plasma membrane
	Glyma.20G184700.1	4.62136	0.0273171	uncharacterized protein LOC113000796
	Glyma.09G040500.1	4.61955	3.7928e-14	class-10 pathogenesis-related protein 1	P:GO:0023052; P:GO:0098542; F:GO:0008289; F:GO:0016787; F:GO:0060089; F:GO:0098772; F:GO:0140096; F:GO:0140098; C:GO:0005634	P:signaling; P:defense response to other organism; F:lipid binding; F:hydrolase activity; F:molecular transducer activity; F:molecular function regulator activity; F:catalytic activity, acting on a protein; F:catalytic activity, acting on RNA; C:nucleus
	Glyma.12G121400.1	4.61269	0.000515626	E3 ubiquitin-protein ligase ATL41	C:GO:0016020	C:membrane
	Glyma.16G186800.1	4.60872	0.0256316	protein YLS3	F:GO:0008289; C:GO:0005886	F:lipid binding; C:plasma membrane
	Glyma.02G028800.1	4.60125	4.49588e-13	metalloendoproteinase 5-MMP	P:GO:0030198; F:GO:0016787; F:GO:0140096; C:GO:0031012	P:extracellular matrix organization; F:hydrolase activity; F:catalytic activity, acting on a protein; C:extracellular matrix
	Glyma.10G170900.1	4.59462	0.00643479	tyrosine-protein phosphatase At1g05000	F:GO:0016787; F:GO:0140096	F:hydrolase activity; F:catalytic activity, acting on a protein
	Glyma.04G042400.1	4.5902	3.58674e-12	receptor protein kinase ZmPK1	F:GO:0016740; F:GO:0140096	F:transferase activity; F:catalytic activity, acting on a protein
	Glyma.01G118000.1	4.58561	3.68053e-12	pyruvate decarboxylase 2	F:GO:0016829; C:GO:0005829	F:lyase activity; C:cytosol
	Glyma.14G068400.1	4.58375	0.00195974	elicitor-responsive protein 1
	Glyma.04G129200.1	4.58317	1.77107e-08	Phospholipid-transporting ATPase 1	P:GO:0061024; F:GO:0005215; F:GO:0016787; F:GO:0140657; C:GO:0005886	P:membrane organization; F:transporter activity; F:hydrolase activity; F:ATP-dependent activity; C:plasma membrane
	Glyma.02G054900.1	4.56487	1.92998e-08	uncharacterized protein LOC100527189
	Glyma.11G145200.1	4.56078	0.00182219	KAE9616688.1 nucleotide-diphospho-sugar transferase	F:GO:0016740	F:transferase activity
	Glyma.20G087000.1	4.55817	8.26527e-10	ethylene receptor 2	P:GO:0023052; P:GO:0048856; F:GO:0016740; F:GO:0060089; F:GO:0140096; F:GO:0140299; C:GO:0005773; C:GO:0005783; C:GO:0005886	P:signaling; P:anatomical structure development; F:transferase activity; F:molecular transducer activity; F:catalytic activity, acting on a protein; F:small molecule sensor activity; C:vacuole; C:endoplasmic reticulum; C:plasma membrane
	Glyma.11G070500.1	4.55743	1.06524e-12	isoflavone reductase	F:GO:0016491	F:oxidoreductase activity
	Glyma.20G199600.1	4.54414	6.72458e-14	3-isopropylmalate dehydratase large subunit, chloroplastic	P:GO:0006520; P:GO:0006790; P:GO:1901135; F:GO:0016829; F:GO:0016853	P:amino acid metabolic process; P:sulfur compound metabolic process; P:carbohydrate derivative metabolic process; F:lyase activity; F:isomerase activity
	Glyma.18G290400.1	4.53678	0.00651073	TKY64865.1receptor expression-enhancing protein 1/2/3/4	F:GO:0005509	F:calcium ion binding
	Glyma.16G145600.1	4.53322	5.46981e-14	MLO-like protein 12	P:GO:0006952; P:GO:0009607; F:GO:0005516; C:GO:0016020	P:defense response; P:response to biotic stimulus; F:calmodulin binding; C:membrane
	Glyma.03G187900.1	4.51872	1.11962e-11	protein DMR6-LIKE OXYGENASE 1	F:GO:0016491	F:oxidoreductase activity
	Glyma.10G010300.1	4.50761	0.00389133	transcription factor MYB78	P:GO:0006355; F:GO:0003677; F:GO:0140110; C:GO:0005634	P:regulation of DNA-templated transcription; F:DNA binding; F:transcription regulator activity; C:nucleus
	Glyma.09G063300.1	4.50408	5.95083e-14	XP_028179653.1 pathogen-associated molecular patterns-induced protein A70-like	C:GO:0016020	C:membrane
	Glyma.03G215000.1	4.50027	2.4137e-05	Indole-3-acetic acid-induced protein ARG2	C:GO:0005739	C:mitochondrion
	Glyma.01G143500.1	4.49999	1.53803e-06	heat stress transcription factor B-2a	P:GO:0006355; F:GO:0003677; F:GO:0016740; F:GO:0140110; C:GO:0005634	P:regulation of DNA-templated transcription; F:DNA binding; F:transferase activity; F:transcription regulator activity; C:nucleus
	Glyma.04G053100.1	4.4995	0.0100518	U-box domain-containing protein 35 isoform X1	F:GO:0016740; F:GO:0016787; F:GO:0140096	F:transferase activity; F:hydrolase activity; F:catalytic activity, acting on a protein
	Glyma.09G075200.1	4.48933	8.82182e-09	chalcone synthase 1	F:GO:0016740; F:GO:0140096	F:transferase activity; F:catalytic activity, acting on a protein
	Glyma.11G040700.1	4.48868	0.00836907	expansin-like B1	P:GO:0048856; C:GO:0005576	P:anatomical structure development; C:extracellular region
	Glyma.14G051800.1	4.48584	1.70065e-11	calcium-binding EF-hand family protein	F:GO:0005509	F:calcium ion binding
	Glyma.03G044900.1	4.47714	9.536e-05	dirigent protein 22	C:GO:0005576	C:extracellular region
	Glyma.02G028400.1	4.47037	2.59054e-14	metalloendoproteinase 5-MMP	P:GO:0006508; P:GO:0030198; P:GO:0030574; F:GO:0004222; F:GO:0008233; F:GO:0008237; F:GO:0008270; F:GO:0016787; F:GO:0046872; C:GO:0016020; C:GO:0016020; C:GO:0031012; C:GO:0031225	P:proteolysis; P:extracellular matrix organization; P:collagen catabolic process; F:metalloendopeptidase activity; F:peptidase activity; F:metallopeptidase activity; F:zinc ion binding; F:hydrolase activity; F:metal ion binding; C:membrane; C:membrane; C:extracellular matrix; C:obsolete anchored component of membrane
	Glyma.03G160400.1	4.46995	0.000112787	transmembrane protein,	C:GO:0016020	C:membrane
	Glyma.10G006600.1	4.46383	1.06521e-10	myb-related protein Myb4-like
	Glyma.18G148700.1	4.45998	1.71095e-13	1-deoxy-D-xylulose-5-phosphate synthase 2, chloroplastic	P:GO:0006629; P:GO:0006766; P:GO:0006790; P:GO:1901135; F:GO:0016740	P:lipid metabolic process; P:vitamin metabolic process; P:sulfur compound metabolic process; P:carbohydrate derivative metabolic process; F:transferase activity
	Glyma.11G081700.1	4.45939	0.0318821	protein trichome birefringence-like 38	F:GO:0016740; C:GO:0005773; C:GO:0005794; C:GO:0005886	F:transferase activity; C:vacuole; C:Golgi apparatus; C:plasma membrane
	Glyma.08G211000.1	4.45926	4.08971e-07	AES68118.1 DUF761 domain protein
	Glyma.17G064200.1	4.45307	0.00839502	beta-1,3-galactosyltransferase 6	P:GO:0006486; F:GO:0016740; C:GO:0005773; C:GO:0005794; C:GO:0005886	P:protein glycosylation; F:transferase activity; C:vacuole; C:Golgi apparatus; C:plasma membrane
	Glyma.13G352700.1	4.44586	1.12386e-09	LRR receptor-like serine/threonine-protein kinase At1g05700	F:GO:0016740; F:GO:0140096	F:transferase activity; F:catalytic activity, acting on a protein
	Glyma.17G173600.1	4.43114	5.33192e-06	KHN34565.1 Lipase	P:GO:0006629; F:GO:0016787	P:lipid metabolic process; F:hydrolase activity
	Glyma.06G088400.1	4.42774	0.00569155	receptor-like protein kinase HSL1	F:GO:0016740; F:GO:0140096	F:transferase activity; F:catalytic activity, acting on a protein
	Glyma.19G052600.1	4.42491	2.99771e-05	hypothetical protein GLYMA_19G052600
	Glyma.11G238300.1	4.42451	1.69186e-08	bifunctional aspartate aminotransferase and glutamate/aspartate-prephenate aminotransferase	F:GO:0016740	F:transferase activity
	Glyma.01G228600.1	4.40987	0.0116014	Translin-associated protein X	F:GO:0003677; F:GO:0003723; F:GO:0016787; F:GO:0140098; C:GO:0005634	F:DNA binding; F:RNA binding; F:hydrolase activity; F:catalytic activity, acting on RNA; C:nucleus
	Glyma.09G064200.1	4.40495	1.36168e-09	transcription factor bHLH041	C:GO:0005634	C:nucleus
	Glyma.07G187700.1	4.38871	0.00101514	(3S,6E)-nerolidol synthase 1	P:GO:0006629; F:GO:0016829	P:lipid metabolic process; F:lyase activity
	Glyma.16G014700.1	4.38134	6.04671e-12	RING-H2 finger protein ATL60	P:GO:0016567; P:GO:0044237; C:GO:0016020	P:protein ubiquitination; P:cellular metabolic process; C:membrane
	Glyma.19G162200.1	4.37308	0.00112421	transmembrane protein,	C:GO:0016020; C:GO:0016020	C:membrane; C:membrane
	Glyma.05G175800.1	4.36078	3.87606e-06	Avr9/Cf-9 rapidly elicited protein,
	Glyma.03G162400.1	4.35321	0.0132112	ethylene-responsive transcription factor ERF098-like	P:GO:0006355; P:GO:0023052; F:GO:0003677; F:GO:0140110; C:GO:0005634	P:regulation of DNA-templated transcription; P:signaling; F:DNA binding; F:transcription regulator activity; C:nucleus
	Glyma.09G005000.1	4.34861	1.24159e-06	F-box protein At4g22030	C:GO:0016020	C:membrane
	Glyma.02G307300.1	4.34449	1.96236e-13	chalcone reductase	F:GO:0016491; F:GO:0016740; C:GO:0005829	F:oxidoreductase activity; F:transferase activity; C:cytosol
	Glyma.04G019200.1	4.33847	0.000550658	lysine histidine transporter-like 8	P:GO:0023052; P:GO:0055085; F:GO:0005215; C:GO:0005886	P:signaling; P:transmembrane transport; F:transporter activity; C:plasma membrane
	Glyma.14G158600.1	4.33204	0.040378	wall-associated receptor kinase-like 16	P:GO:0023052; F:GO:0016740; F:GO:0140096; C:GO:0005886	P:signaling; F:transferase activity; F:catalytic activity, acting on a protein; C:plasma membrane
	Glyma.12G197500.1	4.33009	2.95121e-07	terpene synthase 11	P:GO:0006629; F:GO:0016829	P:lipid metabolic process; F:lyase activity
	Glyma.20G185000.1	4.32288	0.000329212	protein IDA	P:GO:0022414; P:GO:0048856; C:GO:0005615	P:reproductive process; P:anatomical structure development; C:extracellular space
	Glyma.13G068800.1	4.32236	1.07532e-06	cytochrome P450 82A3	P:GO:0098542; F:GO:0016491	P:defense response to other organism; F:oxidoreductase activity
	Glyma.11G121800.1	4.31935	0.000258036	Non-symbiotic hemoglobin 1	F:GO:0140104; C:GO:0005634	F:molecular carrier activity; C:nucleus
	Glyma.03G131600.1	4.30358	1.43331e-07	uncharacterized protein LOC100793368
	Glyma.03G162500.1	4.30325	0.0367646	ethylene-responsive transcription factor 1B	P:GO:0006355; P:GO:0023052; F:GO:0003677; F:GO:0140110; C:GO:0005634	P:regulation of DNA-templated transcription; P:signaling; F:DNA binding; F:transcription regulator activity; C:nucleus
	Glyma.11G129900.1	4.29666	1.80977e-10	cyanogenic beta-glucosidase	P:GO:0005975; P:GO:0006790; P:GO:1901135; F:GO:0016787	P:carbohydrate metabolic process; P:sulfur compound metabolic process; P:carbohydrate derivative metabolic process; F:hydrolase activity
	Glyma.08G109200.1	4.28255	8.77774e-06	chalcone synthase 1	F:GO:0016740; F:GO:0140096	F:transferase activity; F:catalytic activity, acting on a protein
	Glyma.03G150400.1	4.27889	0.00243546	hypothetical protein glysoja_033495
	Glyma.10G290200.1	4.26985	3.53724e-06	zinc finger protein ZAT11-like	P:GO:0006950; P:GO:0010200	P:response to stress; P:response to chitin
	Glyma.10G007000.1	4.26818	1.92552e-09	ethylene-responsive transcription factor 1B	P:GO:0006355; P:GO:0023052; F:GO:0003677; F:GO:0140110; C:GO:0005634	P:regulation of DNA-templated transcription; P:signaling; F:DNA binding; F:transcription regulator activity; C:nucleus
	Glyma.19G195200.1	4.25766	0.0370559	auxin-responsive protein SAUR15	P:GO:0023052	P:signaling
	Glyma.01G240300.1	4.25764	4.29527e-07	Pectinesterase/pectinesterase inhibitor 18 isoform B	P:GO:0005975; P:GO:0071554; F:GO:0016787; F:GO:0098772; C:GO:0005576	P:carbohydrate metabolic process; P:cell wall organization or biogenesis; F:hydrolase activity; F:molecular function regulator activity; C:extracellular region
	Glyma.11G062500.1	4.25162	9.37831e-10	cytochrome P450 71D8	F:GO:0016491	F:oxidoreductase activity
	Glyma.18G238100.1	4.23799	6.37956e-09	1-aminocyclopropane-1-carboxylate synthase 1	P:GO:0006520; F:GO:0016740; F:GO:0016829	P:amino acid metabolic process; F:transferase activity; F:lyase activity
	Glyma.12G054100.1	4.2129	0.0190175	cyanogenic beta-glucosidase	P:GO:0005975; P:GO:0006790; P:GO:1901135; F:GO:0016787	P:carbohydrate metabolic process; P:sulfur compound metabolic process; P:carbohydrate derivative metabolic process; F:hydrolase activity
	Glyma.15G236200.1	4.21254	0.00675686	Two-component response regulator ARR8	P:GO:0023052; F:GO:0016740	P:signaling; F:transferase activity
	Glyma.06G019500.1	4.20393	3.90203e-10	lysine histidine transporter-like 8	P:GO:0023052; P:GO:0055085; F:GO:0005215; C:GO:0005886	P:signaling; P:transmembrane transport; F:transporter activity; C:plasma membrane
	Glyma.19G052700.1	4.20257	0.00380334	hypothetical protein GLYMA_19G052700
	Glyma.13G095300.1	4.19593	0.000303681	xyloglucan endotransglucosylase/hydrolase protein 23	P:GO:0005975; P:GO:0048856; P:GO:0071554; F:GO:0016740; F:GO:0016787; C:GO:0005576; C:GO:0005618; C:GO:0005886	P:carbohydrate metabolic process; P:anatomical structure development; P:cell wall organization or biogenesis; F:transferase activity; F:hydrolase activity; C:extracellular region; C:cell wall; C:plasma membrane
	Glyma.06G100900.1	4.19503	1.58024e-10	uncharacterized serine-rich protein C215.13	C:GO:0016020; C:GO:0016020	C:membrane; C:membrane
	Glyma.08G110300.1	4.17952	2.20271e-05	chalcone synthase 1	F:GO:0016740; F:GO:0140096	F:transferase activity; F:catalytic activity, acting on a protein
	Glyma.02G006300.1	4.16576	0.00702099	ethylene-responsive transcription factor ERF096	P:GO:0006355; P:GO:0023052; F:GO:0003677; F:GO:0140110; C:GO:0005634	P:regulation of DNA-templated transcription; P:signaling; F:DNA binding; F:transcription regulator activity; C:nucleus
	Glyma.10G213000.1	4.16045	1.67162e-10	uncharacterized protein LOC102662800 isoform X1
	Glyma.14G049000.1	4.15692	3.02111e-08	1-aminocyclopropane-1-carboxylate oxidase	F:GO:0016491	F:oxidoreductase activity
	Glyma.15G173800.1	4.15616	0.02102	RING-H2 finger protein ATL52-like	P:GO:0016567; P:GO:0044237; C:GO:0016020	P:protein ubiquitination; P:cellular metabolic process; C:membrane
	Glyma.04G054200.1	4.15478	0.0357321	WRKY transcription factor 50	P:GO:0006355; P:GO:0023052; P:GO:0098542; F:GO:0003677; F:GO:0140110; C:GO:0005634	P:regulation of DNA-templated transcription; P:signaling; P:defense response to other organism; F:DNA binding; F:transcription regulator activity; C:nucleus
	Glyma.09G128400.1	4.1544	1.83703e-08	UDP-glycosyltransferase 88A1-like	F:GO:0016740	F:transferase activity
	Glyma.01G204800.1	4.15404	0.00197382	expansin-like B1	P:GO:0048856; C:GO:0005576	P:anatomical structure development; C:extracellular region
	Glyma.03G142100.1	4.14881	5.53254e-09	Cytochrome P450 93A3	F:GO:0016491	F:oxidoreductase activity
	Glyma.15G129200.1	4.14321	8.59342e-14	peroxidase A2	F:GO:0016209; F:GO:0016491; C:GO:0005576	F:antioxidant activity; F:oxidoreductase activity; C:extracellular region
	Glyma.15G052000.1	4.13425	0.0439314	high affinity sulfate transporter 2	P:GO:0055085; F:GO:0005215; C:GO:0005886	P:transmembrane transport; F:transporter activity; C:plasma membrane
	Glyma.08G050400.1	4.12338	5.93803e-13	1-aminocyclopropane-1-carboxylate oxidase	F:GO:0016491	F:oxidoreductase activity
	Glyma.03G055100.1	4.11314	1.40737e-10	pyruvate decarboxylase 2	F:GO:0016829; C:GO:0005829	F:lyase activity; C:cytosol
	Glyma.02G254600.1	4.1042	1.02576e-05	uncharacterized acetyltransferase At3g50280	F:GO:0016740	F:transferase activity
	Glyma.01G195300.1	4.10173	1.44975e-07	VQ motif-containing protein 29-like
	Glyma.17G088500.1	4.0962	2.04087e-10	triose phosphate/phosphate translocator, non-green plastid, chloroplastic	P:GO:0055085; F:GO:0005215; C:GO:0005773; C:GO:0005794; C:GO:0005886; C:GO:0009536	P:transmembrane transport; F:transporter activity; C:vacuole; C:Golgi apparatus; C:plasma membrane; C:plastid
	Glyma.13G066100.1	4.09103	2.49672e-09	AAA-ATPase ASD, mitochondrial	F:GO:0016787; F:GO:0140657	F:hydrolase activity; F:ATP-dependent activity
	Glyma.10G295200.1	4.08068	5.51215e-08	Zinc finger, C2H	P:GO:0006355; F:GO:0003700	P:regulation of DNA-templated transcription; F:DNA-binding transcription factor activity
	Glyma.12G175800.1	4.06929	1.54038e-06	Alpha carbonic anhydrase 7	F:GO:0016829; C:GO:0009536	F:lyase activity; C:plastid
	Glyma.08G250300.1	4.05358	2.0458e-09	QCE12725.1 NADH-ubiquinone reductase complex 1 MLRQ subunit	C:GO:0016020	C:membrane
	Glyma.13G346700.1	4.03854	1.0722e-05	endochitinase PR4	P:GO:0005975; P:GO:0071554; P:GO:1901135; F:GO:0016787	P:carbohydrate metabolic process; P:cell wall organization or biogenesis; P:carbohydrate derivative metabolic process; F:hydrolase activity
	Glyma.07G023300.1	4.03421	2.83587e-12	WRKY transcription factor 40 isoform X1	P:GO:0006091; P:GO:0006355; P:GO:0015979; F:GO:0003677; F:GO:0140110; C:GO:0005634; C:GO:0009536	P:generation of precursor metabolites and energy; P:regulation of DNA-templated transcription; P:photosynthesis; F:DNA binding; F:transcription regulator activity; C:nucleus; C:plastid
	Glyma.16G023000.1	4.03185	2.63652e-11	transcription factor MYB4	P:GO:0030154; F:GO:0003677; C:GO:0005634	P:cell differentiation; F:DNA binding; C:nucleus
	Glyma.10G186800.1	4.02714	2.04609e-10	ethylene-responsive transcription factor 1B	P:GO:0006355; P:GO:0023052; F:GO:0003677; F:GO:0140110; C:GO:0005634	P:regulation of DNA-templated transcription; P:signaling; F:DNA binding; F:transcription regulator activity; C:nucleus
	Glyma.18G254000.1	4.02491	0.000735955	MDIS1-interacting receptor like kinase 2	P:GO:0023052; F:GO:0016740; F:GO:0140096; C:GO:0005886	P:signaling; F:transferase activity; F:catalytic activity, acting on a protein; C:plasma membrane
	Glyma.05G195000.1	4.02435	2.19428e-13	NAC domain-containing protein 2	P:GO:0006355; F:GO:0003677	P:regulation of DNA-templated transcription; F:DNA binding
	Glyma.10G079700.1	4.01427	0.020815	NDR1/HIN1-like protein 10	P:GO:0098542; C:GO:0005886	P:defense response to other organism; C:plasma membrane
	Glyma.13G226600.1	4.0141	0.00789309	precursor of CEP14-like	P:GO:0006970; P:GO:0006995	P:response to osmotic stress; P:cellular response to nitrogen starvation
	Glyma.06G260200.1	4.00315	3.94496e-12	aldo-keto reductase 2	F:GO:0016491	F:oxidoreductase activity
	Glyma.10G150400.1	4.0002	0.000452152	F-box protein PP2-B15	F:GO:0005515	F:protein binding
	Glyma.02G104300.1	3.99751	1.8264e-11	abscisate beta-glucosyltransferase	F:GO:0016740	F:transferase activity
	Glyma.02G184200.1	3.99169	5.28884e-06	zeatin O-glucosyltransferase	F:GO:0016740	F:transferase activity
	Glyma.11G124700.1	3.97554	3.40107e-07	transmembrane protein,	P:GO:0006952; C:GO:0016020	P:defense response; C:membrane
	Glyma.14G081300.1	3.97424	1.37879e-11	patatin-like protein 2	P:GO:0006629; F:GO:0016740; F:GO:0016787	P:lipid metabolic process; F:transferase activity; F:hydrolase activity
	Glyma.06G315100.1	3.96739	5.00824e-12	Phospholipid-transporting ATPase 1	P:GO:0061024; F:GO:0005215; F:GO:0016787; F:GO:0140657; C:GO:0005886	P:membrane organization; F:transporter activity; F:hydrolase activity; F:ATP-dependent activity; C:plasma membrane
	Glyma.04G108500.1	3.9669	0.000154972	18.1 kDa class I heat shock protein	P:GO:0006457; P:GO:0065003	P:protein folding; P:protein-containing complex assembly
	Glyma.15G145700.1	3.95586	4.14451e-09	class-10 pathogenesis-related protein 1	P:GO:0023052; P:GO:0098542; F:GO:0008289; F:GO:0016787; F:GO:0060089; F:GO:0098772; F:GO:0140096; F:GO:0140098; C:GO:0005634	P:signaling; P:defense response to other organism; F:lipid binding; F:hydrolase activity; F:molecular transducer activity; F:molecular function regulator activity; F:catalytic activity, acting on a protein; F:catalytic activity, acting on RNA; C:nucleus
	Glyma.09G258000.1	3.95113	4.49588e-13	beta-cyanoalanine synthase	P:GO:0006520; P:GO:0006790; F:GO:0016740; F:GO:0016829; C:GO:0005739	P:amino acid metabolic process; P:sulfur compound metabolic process; F:transferase activity; F:lyase activity; C:mitochondrion
	Glyma.09G270900.1	3.9411	7.9356e-09	calcium-binding protein CML42	F:GO:0005509	F:calcium ion binding
	Glyma.11G227600.1	3.93302	2.24214e-06	uncharacterized acetyltransferase At3g50280	F:GO:0016740	F:transferase activity
	Glyma.11G055100.1	3.93009	0.00992329	mitogen-activated protein kinase kinase kinase 17	P:GO:0023052; F:GO:0016740; F:GO:0140096	P:signaling; F:transferase activity; F:catalytic activity, acting on a protein
	Glyma.12G200800.1	3.91492	6.16397e-06	wound-induced protein
	Glyma.08G170700.1	3.90757	3.31096e-11	cysteine-rich and transmembrane domain-containing protein WIH1-like	C:GO:0005886	C:plasma membrane
	Glyma.10G016500.1	3.8961	1.44541e-10	Ethylene-responsive transcription factor RAP2-3	P:GO:0006355; P:GO:0023052; F:GO:0003677; F:GO:0140110; C:GO:0005634	P:regulation of DNA-templated transcription; P:signaling; F:DNA binding; F:transcription regulator activity; C:nucleus
	Glyma.19G033900.1	3.89165	0.00566303	cytochrome P450 85A	P:GO:0006629; F:GO:0016491	P:lipid metabolic process; F:oxidoreductase activity
	Glyma.18G127900.1	3.89138	0.0180741	TMV resistance protein N	P:GO:0023052	P:signaling
	Glyma.02G089500.1	3.89001	1.01589e-11	uncharacterized protein LOC100527161
	Glyma.09G040400.1	3.8873	1.23934e-06	pathogenesis-related protein class 10	P:GO:0023052; F:GO:0008289; F:GO:0016787; F:GO:0060089; F:GO:0098772; F:GO:0140096; C:GO:0005634	P:signaling; F:lipid binding; F:hydrolase activity; F:molecular transducer activity; F:molecular function regulator activity; F:catalytic activity, acting on a protein; C:nucleus
	Glyma.08G091500.1	3.88335	2.33525e-08	glutamate decarboxylase 1-like	P:GO:0006520; F:GO:0016829; C:GO:0005829	P:amino acid metabolic process; F:lyase activity; C:cytosol
	Glyma.18G172100.1	3.88059	0.00402065	vesicle-associated membrane protein 722	P:GO:0016192	P:vesicle-mediated transport
	Glyma.02G055000.1	3.86522	4.8529e-08	hypothetical protein GLYMA_02G055000
	Glyma.08G010400.1	3.86315	0.00470785	auxin-responsive protein SAUR71	P:GO:0023052	P:signaling
	Glyma.20G164600.1	3.85964	3.83887e-05	Acidic endochitinase	P:GO:0005975; F:GO:0016787; C:GO:0005576	P:carbohydrate metabolic process; F:hydrolase activity; C:extracellular region
	Glyma.02G005600.1	3.84076	1.41913e-09	transcription factor MYB13
	Glyma.13G073900.1	3.84032	1.03167e-05	serine/threonine-protein kinase PBL2 isoform X1	F:GO:0016740; F:GO:0140096	F:transferase activity; F:catalytic activity, acting on a protein
	Glyma.01G037200.1	3.8387	0.00296909	Metalloendoproteinase 2-MMP	P:GO:0030198; F:GO:0016787; F:GO:0140096; C:GO:0031012	P:extracellular matrix organization; F:hydrolase activity; F:catalytic activity, acting on a protein; C:extracellular matrix
	Glyma.19G174200.1	3.83738	0.0125735	zinc finger protein ZAT11	P:GO:0010200	P:response to chitin
	Glyma.17G245100.1	3.83506	2.29283e-11	TKY57776.1vitellogenin-2 protein
	Glyma.09G054100.1	3.82903	0.000401125	Ankyrin repeat-containing protein	F:GO:0005515; C:GO:0016020	F:protein binding; C:membrane
	Glyma.08G109500.1	3.82815	1.46977e-12	chalcone synthase 1	F:GO:0016740; F:GO:0140096	F:transferase activity; F:catalytic activity, acting on a protein
	Glyma.20G010200.1	3.81961	1.07314e-09	homeobox protein 9	F:GO:0004180	F:carboxypeptidase activity
	Glyma.11G236600.1	3.81404	4.84404e-05	E3 ubiquitin-protein ligase XERICO	C:GO:0016020	C:membrane
	Glyma.17G227500.1	3.81236	1.75725e-05	cytochrome P450 711A1 isoform X2	P:GO:0006355; P:GO:0055085; F:GO:0003677; F:GO:0005215; F:GO:0016491; F:GO:0016740; F:GO:0016853; F:GO:0140110; C:GO:0005739	P:regulation of DNA-templated transcription; P:transmembrane transport; F:DNA binding; F:transporter activity; F:oxidoreductase activity; F:transferase activity; F:isomerase activity; F:transcription regulator activity; C:mitochondrion
	Glyma.05G153200.1	3.81225	5.86725e-12	chalcone synthase 1	F:GO:0016740; F:GO:0140096	F:transferase activity; F:catalytic activity, acting on a protein
	Glyma.20G137800.1	3.80449	3.54261e-06	receptor-like protein kinase At4g00960	F:GO:0016740; F:GO:0140096; C:GO:0005886	F:transferase activity; F:catalytic activity, acting on a protein; C:plasma membrane
	Glyma.13G173500.1	3.80159	5.00824e-12	isoflavone synthase 2	F:GO:0016491; C:GO:0005783	F:oxidoreductase activity; C:endoplasmic reticulum
	Glyma.17G117800.1	3.80144	0.0224499	receptor-like protein kinase At5g20050	F:GO:0016740; F:GO:0140096	F:transferase activity; F:catalytic activity, acting on a protein
	Glyma.13G293700.1	3.79922	5.97629e-06	glutaredoxin-C9	F:GO:0097573	F:obsolete glutathione oxidoreductase activity
	Glyma.11G198300.1	3.7958	1.31257e-12	oxalate--CoA ligase-like	P:GO:0006629; F:GO:0016787; F:GO:0016874; F:GO:0140657	P:lipid metabolic process; F:hydrolase activity; F:ligase activity; F:ATP-dependent activity
	Glyma.12G188900.1	3.79212	2.13158e-10	E3 ubiquitin-protein ligase PUB23	F:GO:0016740; F:GO:0140096	F:transferase activity; F:catalytic activity, acting on a protein
	Glyma.10G046900.1	3.78623	0.000120702	uncharacterized protein LOC100804490	C:GO:0016020	C:membrane
	Glyma.13G129000.1	3.78596	2.0439e-06	glutathione S-transferase isoform X2	P:GO:0006575; P:GO:0006790; F:GO:0016740; C:GO:0005576	P:cellular modified amino acid metabolic process; P:sulfur compound metabolic process; F:transferase activity; C:extracellular region
	Glyma.19G255500.1	3.77744	3.07946e-06	Cyclic nucleotide-gated ion channel 1	P:GO:0055085; F:GO:0005215	P:transmembrane transport; F:transporter activity
	Glyma.19G014600.1	3.77732	0.0121988	cytochrome P450 82A3	P:GO:0098542; F:GO:0016491	P:defense response to other organism; F:oxidoreductase activity
	Glyma.02G234200.1	3.77101	6.81391e-07	peroxidase 4	F:GO:0016209; F:GO:0016491; C:GO:0005576	F:antioxidant activity; F:oxidoreductase activity; C:extracellular region
	Glyma.02G243300.1	3.77055	6.68559e-06	nuclear pore complex protein	C:GO:0016020	C:membrane
	Glyma.20G203700.1	3.76734	3.02111e-08	ethylene-responsive transcription factor 1B	P:GO:0006355; P:GO:0023052; F:GO:0003677; F:GO:0140110; C:GO:0005634	P:regulation of DNA-templated transcription; P:signaling; F:DNA binding; F:transcription regulator activity; C:nucleus
	Glyma.13G186600.1	3.75631	2.89175e-12	protein ZINC INDUCED FACILITATOR-LIKE 1 isoform X1	P:GO:0055085; F:GO:0005215; C:GO:0005773; C:GO:0005886	P:transmembrane transport; F:transporter activity; C:vacuole; C:plasma membrane
	Glyma.07G243700.1	3.75557	3.98521e-12	pathogenesis-related protein 2	P:GO:0023052; F:GO:0008289; F:GO:0060089; F:GO:0098772; C:GO:0005634	P:signaling; F:lipid binding; F:molecular transducer activity; F:molecular function regulator activity; C:nucleus
	Glyma.13G123100.1	3.75294	6.10964e-08	Ethylene-responsive transcription factor 1B	P:GO:0006355; P:GO:0023052; F:GO:0003677; F:GO:0140110; C:GO:0005634	P:regulation of DNA-templated transcription; P:signaling; F:DNA binding; F:transcription regulator activity; C:nucleus
	Glyma.13G227500.1	3.73702	0.00557316	hypothetical protein GLYMA_13G227500
	Glyma.U039400.1	3.73253	1.04312e-06	unknown
	Glyma.10G082500.1	3.72976	2.05012e-08	XP_028183034.1 syntaxin-121-like	P:GO:0006886; P:GO:0016192; P:GO:0061024; F:GO:0060090; C:GO:0005773; C:GO:0005886	P:intracellular protein transport; P:vesicle-mediated transport; P:membrane organization; F:molecular adaptor activity; C:vacuole; C:plasma membrane
	Glyma.06G154700.1	3.72703	0.00036523	Pentatricopeptide repeat-containing protein
	Glyma.15G109500.1	3.71728	0.048506	F-box protein At4g22030	C:GO:0016020	C:membrane
	Glyma.03G130700.1	3.71234	2.48007e-08	hypothetical protein glysoja_025878	C:GO:0016020	C:membrane
	Glyma.12G233100.1	3.70907	2.04609e-10	leucine-rich repeat receptor-like serine/threonine-protein kinase At3g14840	F:GO:0016740; F:GO:0140096; C:GO:0005886	F:transferase activity; F:catalytic activity, acting on a protein; C:plasma membrane
	Glyma.01G024800.1	3.70628	0.00155303	ATP-dependent 6-phosphofructokinase 5, chloroplastic	P:GO:0005975; P:GO:0006091; P:GO:1901135; F:GO:0016491; F:GO:0016740; F:GO:0016829; F:GO:0016853	P:carbohydrate metabolic process; P:generation of precursor metabolites and energy; P:carbohydrate derivative metabolic process; F:oxidoreductase activity; F:transferase activity; F:lyase activity; F:isomerase activity
	Glyma.05G063600.1	3.70436	0.00801444	ethylene-responsive transcription factor 1A	P:GO:0006355; P:GO:0023052; F:GO:0003677; F:GO:0140110; C:GO:0005634	P:regulation of DNA-templated transcription; P:signaling; F:DNA binding; F:transcription regulator activity; C:nucleus
	Glyma.17G224500.1	3.69438	2.12667e-05	L-type lectin-domain containing receptor kinase IX.1	P:GO:0023052; P:GO:0098542; F:GO:0016740; F:GO:0060089; F:GO:0140096; C:GO:0005886	P:signaling; P:defense response to other organism; F:transferase activity; F:molecular transducer activity; F:catalytic activity, acting on a protein; C:plasma membrane
	Glyma.01G129100.1	3.69427	0.0011334	protein LURP-one-related 15	C:GO:0016020	C:membrane
	Glyma.20G064500.1	3.69275	5.25895e-08	VQ motif-containing protein 22	F:GO:0016787; F:GO:0140096	F:hydrolase activity; F:catalytic activity, acting on a protein
	Glyma.03G192800.1	3.68963	6.0937e-05	ABC transporter G family member 39	P:GO:0055085; F:GO:0005215; F:GO:0140657	P:transmembrane transport; F:transporter activity; F:ATP-dependent activity
	Glyma.20G183800.1	3.68832	0.000773052	hypothetical protein GLYMA_20G183800	C:GO:0016020	C:membrane
	Glyma.03G173300.1	3.67975	9.52457e-06	Zinc finger protein ZAT11	P:GO:0010200	P:response to chitin
	Glyma.02G028200.1	3.67402	0.0243891	metalloendoproteinase 5-MMP	P:GO:0030198; F:GO:0016787; F:GO:0140096; C:GO:0031012	P:extracellular matrix organization; F:hydrolase activity; F:catalytic activity, acting on a protein; C:extracellular matrix
	Glyma.13G218400.1	3.67009	0.0101381	TKY71967.1Modulating plastid sigma factor
	Glyma.08G180300.1	3.66331	1.48875e-06	chaperone protein dnaJ 20, chloroplastic	P:GO:0006457; C:GO:0009536	P:protein folding; C:plastid
	Glyma.13G370100.1	3.66144	1.39708e-09	WRKY transcription factor 40	P:GO:0006355; F:GO:0003677; F:GO:0140110; C:GO:0005634	P:regulation of DNA-templated transcription; F:DNA binding; F:transcription regulator activity; C:nucleus
	Glyma.07G105700.1	3.65356	0.0011874	mitogen-activated protein kinase kinase 9	P:GO:0023052; F:GO:0016740; F:GO:0140096	P:signaling; F:transferase activity; F:catalytic activity, acting on a protein
	Glyma.04G099200.1	3.65062	0.00752917	uncharacterized serine-rich protein C215.13	C:GO:0016020; C:GO:0016020	C:membrane; C:membrane
	Glyma.14G121200.1	3.64789	4.38787e-10	alcohol dehydrogenase 1	P:GO:0098754; F:GO:0016491; C:GO:0005829	P:detoxification; F:oxidoreductase activity; C:cytosol
	Glyma.05G125200.1	3.64766	0.00349981	berberine bridge enzyme-like 26	F:GO:0016491	F:oxidoreductase activity
	Glyma.18G294300.1	3.63814	1.21373e-05	glutamine amidotransferase GAT1_2.1	P:GO:0006520; F:GO:0016740; F:GO:0016787; F:GO:0140096; C:GO:0005829	P:amino acid metabolic process; F:transferase activity; F:hydrolase activity; F:catalytic activity, acting on a protein; C:cytosol
	Glyma.01G036600.1	3.63713	3.71324e-07	zinc finger protein 5	P:GO:0006355; P:GO:0023052; P:GO:0030154; P:GO:0048856; F:GO:0003677; F:GO:0140110; C:GO:0005634	P:regulation of DNA-templated transcription; P:signaling; P:cell differentiation; P:anatomical structure development; F:DNA binding; F:transcription regulator activity; C:nucleus
	Glyma.14G052000.1	3.63468	0.0150766	Glycine-rich protein
	Glyma.08G109300.1	3.62945	5.52667e-05	chalcone synthase 1	F:GO:0016740; F:GO:0140096	F:transferase activity; F:catalytic activity, acting on a protein
	Glyma.19G094100.1	3.62816	2.9667e-06	WRKY transcription factor 75	P:GO:0006355; F:GO:0003677; F:GO:0140110; C:GO:0005634	P:regulation of DNA-templated transcription; F:DNA binding; F:transcription regulator activity; C:nucleus
	Glyma.02G028700.1	3.62805	2.67794e-12	metalloendoproteinase 5-MMP	P:GO:0030198; F:GO:0016787; F:GO:0140096; C:GO:0031012	P:extracellular matrix organization; F:hydrolase activity; F:catalytic activity, acting on a protein; C:extracellular matrix
	Glyma.19G231800.1	3.62787	5.66821e-07	Epoxide hydrolase 2	F:GO:0016787	F:hydrolase activity
	Glyma.19G188100.1	3.62725	2.93801e-12	protein DMR6-LIKE OXYGENASE 1	F:GO:0016491	F:oxidoreductase activity
	Glyma.01G157700.1	3.62642	0.000238061	protein PIN-LIKES 7	P:GO:0023052; P:GO:0055085	P:signaling; P:transmembrane transport
	Glyma.05G202500.1	3.62431	0.0154145	protein S-acyltransferase 5	P:GO:0006886; F:GO:0016740; F:GO:0140096; C:GO:0005773; C:GO:0005783; C:GO:0005794; C:GO:0005886	P:intracellular protein transport; F:transferase activity; F:catalytic activity, acting on a protein; C:vacuole; C:endoplasmic reticulum; C:Golgi apparatus; C:plasma membrane
	Glyma.01G074600.1	3.62359	9.56443e-11	hydroquinone glucosyltransferase	F:GO:0016740	F:transferase activity
	Glyma.03G250600.1	3.6233	0.0287952	transcription factor MYB4
	Glyma.17G145400.1	3.62247	0.000372549	ethylene-responsive transcription factor 1A	P:GO:0006355; P:GO:0023052; F:GO:0003677; F:GO:0140110; C:GO:0005634	P:regulation of DNA-templated transcription; P:signaling; F:DNA binding; F:transcription regulator activity; C:nucleus
	Glyma.19G137800.1	3.62208	2.0439e-06	Heat stress transcription factor B-3	P:GO:0006355; F:GO:0003677; F:GO:0016740; F:GO:0140110; C:GO:0005634	P:regulation of DNA-templated transcription; F:DNA binding; F:transferase activity; F:transcription regulator activity; C:nucleus
	Glyma.13G046300.1	3.61878	3.70314e-10	LOB domain-containing protein 41	P:GO:0010468	P:regulation of gene expression
	Glyma.16G017500.1	3.60805	1.41223e-07	protein DMR6-LIKE OXYGENASE 2	F:GO:0016491	F:oxidoreductase activity
	Glyma.04G149300.1	3.60498	1.37556e-06	3-ketoacyl-CoA synthase 11	P:GO:0006629; F:GO:0016740	P:lipid metabolic process; F:transferase activity
	Glyma.07G083900.1	3.59577	3.01953e-07	Bark storage protein A	P:GO:0055086; P:GO:1901135; F:GO:0016787	P:nucleobase-containing small molecule metabolic process; P:carbohydrate derivative metabolic process; F:hydrolase activity
	Glyma.07G191400.1	3.59481	1.16628e-05	Retrovirus-related Pol polyprotein from transposon RE1	F:GO:0016740; F:GO:0140097	F:transferase activity; F:catalytic activity, acting on DNA
	Glyma.13G152900.1	3.57598	1.87902e-09	butyrate--CoA ligase AAE11, peroxisomal	F:GO:0016874	F:ligase activity
	Glyma.19G239000.1	3.575	6.54919e-05	sugar transporter ERD6-like 5 isoform X1	P:GO:0055085; F:GO:0005215	P:transmembrane transport; F:transporter activity
	Glyma.18G009800.1	3.56999	6.10964e-08	TKY47735.1NADH-ubiquinone reductase complex 1 MLRQ subunit	C:GO:0016020	C:membrane
	Glyma.09G205700.1	3.56942	3.58674e-12	cinnamoyl-CoA reductase-like SNL6	P:GO:0006629; F:GO:0016491	P:lipid metabolic process; F:oxidoreductase activity
	Glyma.07G153800.1	3.56569	3.34983e-06	ammonium transporter 2	P:GO:0055085; F:GO:0005215; C:GO:0005886	P:transmembrane transport; F:transporter activity; C:plasma membrane
	Glyma.18G234600.1	3.56515	5.70871e-12	OAS-TL3 cysteine synthase	P:GO:0006520; P:GO:0006790; F:GO:0016740; F:GO:0016829; C:GO:0005739	P:amino acid metabolic process; P:sulfur compound metabolic process; F:transferase activity; F:lyase activity; C:mitochondrion
	Glyma.16G146700.1	3.55563	2.1535e-10	mitochondrial phosphate carrier protein 3, mitochondrial	P:GO:0055085; F:GO:0003723; F:GO:0005215; F:GO:0016740; C:GO:0005739	P:transmembrane transport; F:RNA binding; F:transporter activity; F:transferase activity; C:mitochondrion
	Glyma.13G045700.1	3.55292	0.00657075	mannose-6-phosphate isomerase 1	P:GO:0005975; P:GO:0055086; P:GO:1901135; F:GO:0016853; C:GO:0005829	P:carbohydrate metabolic process; P:nucleobase-containing small molecule metabolic process; P:carbohydrate derivative metabolic process; F:isomerase activity; C:cytosol
	Glyma.08G091400.1	3.55088	1.50282e-08	glutamate decarboxylase 1-like	P:GO:0006520; F:GO:0016829; C:GO:0005829	P:amino acid metabolic process; F:lyase activity; C:cytosol
	Glyma.11G181200.1	3.54461	8.40375e-09	F-box protein At2g27310	F:GO:0005515; C:GO:0016020	F:protein binding; C:membrane
	Glyma.15G223900.1	3.5378	0.00390732	12-oxophytodienoate reductase 11	F:GO:0016491	F:oxidoreductase activity
	Glyma.20G220900.1	3.53699	1.40756e-11	germin-like protein subfamily 1 member 7	F:GO:0045735; C:GO:0005576; C:GO:0005618; C:GO:0005773; C:GO:0005783	F:nutrient reservoir activity; C:extracellular region; C:cell wall; C:vacuole; C:endoplasmic reticulum
	Glyma.14G014700.1	3.52417	0.0229068	serine acetyltransferase 1, chloroplastic	P:GO:0006520; P:GO:0006790; F:GO:0016740; C:GO:0005829	P:amino acid metabolic process; P:sulfur compound metabolic process; F:transferase activity; C:cytosol
	Glyma.11G230600.1	3.52287	0.00235176	serine/threonine-protein kinase-like protein CCR3	F:GO:0016740; F:GO:0140096	F:transferase activity; F:catalytic activity, acting on a protein
	Glyma.13G032000.1	3.51977	6.30741e-07	receptor-like protein kinase At1g11050	F:GO:0016740; F:GO:0060089; F:GO:0140096; C:GO:0005886	F:transferase activity; F:molecular transducer activity; F:catalytic activity, acting on a protein; C:plasma membrane
	Glyma.10G273300.1	3.51618	0.0153772	VQ motif-containing protein 8, chloroplastic	C:GO:0005634	C:nucleus
	Glyma.09G196400.1	3.51485	0.0001672	O-acyltransferase WSD1 isoform X1	P:GO:0005975; P:GO:0006091; P:GO:0006520; P:GO:0006575; P:GO:0006629; P:GO:0006766; P:GO:0055086; P:GO:1901135; F:GO:0016740; C:GO:0005886	P:carbohydrate metabolic process; P:generation of precursor metabolites and energy; P:amino acid metabolic process; P:cellular modified amino acid metabolic process; P:lipid metabolic process; P:vitamin metabolic process; P:nucleobase-containing small molecule metabolic process; P:carbohydrate derivative metabolic process; F:transferase activity; C:plasma membrane
	Glyma.01G056100.1	3.49058	3.92249e-11	protein SRG1	F:GO:0016491; F:GO:0016740	F:oxidoreductase activity; F:transferase activity
	Glyma.16G184100.1	3.48798	1.03413e-05	low-temperature-induced 65 kDa protein	C:GO:0005886	C:plasma membrane
	Glyma.04G044900.1	3.484	2.71296e-11	zinc finger protein ZAT10	P:GO:0006355; F:GO:0003677; F:GO:0140110	P:regulation of DNA-templated transcription; F:DNA binding; F:transcription regulator activity
	Glyma.04G040200.1	3.48028	0.000486881	uncharacterized acetyltransferase At3g50280	F:GO:0016740	F:transferase activity
	Glyma.09G282600.1	3.479	0.000969887	KEH40918.1 transmembrane protein,	C:GO:0016020	C:membrane
	Glyma.04G121700.1	3.47862	3.08647e-11	Polyphenol oxidase A1, chloroplastic	F:GO:0016491	F:oxidoreductase activity
	Glyma.15G198900.1	3.476	1.17536e-07	KEH32154.1 plant/F18G18-20 protein
	Glyma.13G284600.1	3.46892	0.019466	indole-3-acetic acid-amido synthetase GH3.6	F:GO:0016874	F:ligase activity
	Glyma.03G201500.1	3.46598	4.88056e-06	NDR1/HIN1-like protein 10	P:GO:0098542	P:defense response to other organism
	Glyma.08G058000.1	3.46269	0.000614208	internal alternative NAD(P)H-ubiquinone oxidoreductase A2, mitochondrial	F:GO:0016491; C:GO:0005739; C:GO:0005777	F:oxidoreductase activity; C:mitochondrion; C:peroxisome
	Glyma.04G040300.1	3.45719	0.0383298	uncharacterized acetyltransferase At3g50280	F:GO:0016740	F:transferase activity
	Glyma.19G205600.1	3.45577	1.91079e-06	uncharacterized protein LOC102659645
	Glyma.01G097400.1	3.45313	0.0277971	Phosphoenolpyruvate carboxykinase (ATP)	P:GO:0005975; F:GO:0016740; F:GO:0016829; C:GO:0005829	P:carbohydrate metabolic process; F:transferase activity; F:lyase activity; C:cytosol
	Glyma.20G070100.1	3.45198	1.83563e-07	Ethylene-responsive transcription factor ERF106	P:GO:0006355; P:GO:0023052; F:GO:0003677; F:GO:0140110; C:GO:0005634	P:regulation of DNA-templated transcription; P:signaling; F:DNA binding; F:transcription regulator activity; C:nucleus
	Glyma.03G109900.1	3.44987	2.80154e-11	uclacyanin-3	P:GO:0006091; F:GO:0016491; C:GO:0005886	P:generation of precursor metabolites and energy; F:oxidoreductase activity; C:plasma membrane
	Glyma.05G209000.1	3.44706	0.000202921	BTB/POZ domain-containing protein At5g41330	P:GO:0065003	P:protein-containing complex assembly
	Glyma.01G210400.1	3.44085	0.000130839	L-lactate dehydrogenase B	F:GO:0016491	F:oxidoreductase activity
	Glyma.03G042700.1	3.42953	1.13178e-06	WRKY transcription factor 33	P:GO:0006355; F:GO:0003677; F:GO:0140110; C:GO:0005634	P:regulation of DNA-templated transcription; F:DNA binding; F:transcription regulator activity; C:nucleus
	Glyma.15G062400.1	3.42136	1.11776e-10	pathogenesis-related protein 1-like	C:GO:0005615	C:extracellular space
	Glyma.04G230400.1	3.41898	1.58024e-10	unknown	C:GO:0016020	C:membrane
	Glyma.10G070500.1	3.4124	1.75402e-05	GDSL esterase/lipase At5g03610	F:GO:0016787	F:hydrolase activity
	Glyma.02G052700.1	3.39764	1.31192e-06	peroxidase 72	F:GO:0016209; F:GO:0016491; C:GO:0005576	F:antioxidant activity; F:oxidoreductase activity; C:extracellular region
	Glyma.02G166800.1	3.39691	6.14486e-05	carboxylesterase 15	F:GO:0016787	F:hydrolase activity
	Glyma.06G286800.1	3.39444	0.00536737	MLO-like protein 12	P:GO:0006952; P:GO:0009607; F:GO:0005516; C:GO:0016020	P:defense response; P:response to biotic stimulus; F:calmodulin binding; C:membrane
	Glyma.04G042500.1	3.39338	1.46163e-06	receptor protein kinase ZmPK1	F:GO:0016740; F:GO:0140096	F:transferase activity; F:catalytic activity, acting on a protein
	Glyma.14G177400.1	3.38893	0.000186404	unknown
	Glyma.14G102900.1	3.37946	9.19622e-06	WRKY transcription factor 40	P:GO:0006355; F:GO:0003677; F:GO:0140110; C:GO:0005634	P:regulation of DNA-templated transcription; F:DNA binding; F:transcription regulator activity; C:nucleus
	Glyma.02G148200.1	3.37907	1.64241e-07	basic 7S globulin	F:GO:0016787; F:GO:0140096	F:hydrolase activity; F:catalytic activity, acting on a protein
	Glyma.19G259300.1	3.37445	0.0134248	L-gulonolactone oxidase 6	P:GO:0005975; P:GO:0006766; F:GO:0016491	P:carbohydrate metabolic process; P:vitamin metabolic process; F:oxidoreductase activity
	Glyma.19G187600.1	3.37171	0.0358361	UDP-glycosyltransferase 73C6-like	F:GO:0016740	F:transferase activity
	Glyma.18G041600.1	3.36471	4.53819e-08	Centromere protein V	F:GO:0016829	F:lyase activity
	Glyma.02G128800.1	3.3547	9.42299e-10	KEH26721.1 DUF1262 family protein
	Glyma.03G173100.1	3.3532	4.54667e-05	zinc finger protein ZAT11	P:GO:0010200	P:response to chitin
	Glyma.03G046000.1	3.34983	2.29066e-07	dirigent protein 19	C:GO:0005576	C:extracellular region
	Glyma.07G209900.1	3.34833	0.00491828	peroxidase 10	F:GO:0016209; F:GO:0016491; C:GO:0005576	F:antioxidant activity; F:oxidoreductase activity; C:extracellular region
	Glyma.13G109800.1	3.34749	2.44743e-11	12-oxophytodienoate reductase 3	P:GO:0006629; F:GO:0016491; C:GO:0005777	P:lipid metabolic process; F:oxidoreductase activity; C:peroxisome
	Glyma.19G218800.1	3.34744	0.00206322	Transcription factor MYB2	P:GO:0006355; F:GO:0003677; F:GO:0140110; C:GO:0005634	P:regulation of DNA-templated transcription; F:DNA binding; F:transcription regulator activity; C:nucleus
	Glyma.07G155500.1	3.34733	2.64657e-05	abscisic acid receptor PYL4	P:GO:0023052; F:GO:0008289; F:GO:0016787; F:GO:0060089; F:GO:0098772; F:GO:0140096; C:GO:0005634; C:GO:0005886	P:signaling; F:lipid binding; F:hydrolase activity; F:molecular transducer activity; F:molecular function regulator activity; F:catalytic activity, acting on a protein; C:nucleus; C:plasma membrane
	Glyma.08G096500.1	3.34117	3.78807e-06	protein TIFY 5A	P:GO:0023052; C:GO:0005634	P:signaling; C:nucleus
	Glyma.15G012000.1	3.34056	2.05701e-11	pleiotropic drug resistance protein 1	P:GO:0055085; F:GO:0005215; F:GO:0016787; F:GO:0140657	P:transmembrane transport; F:transporter activity; F:hydrolase activity; F:ATP-dependent activity
	Glyma.12G207400.1	3.33827	9.75429e-07	glutaredoxin-C9	F:GO:0097573	F:obsolete glutathione oxidoreductase activity
	Glyma.14G121400.1	3.32823	2.25708e-08	mutant stearoyl-ACP desaturase C	P:GO:0006629; F:GO:0016491; C:GO:0009536	P:lipid metabolic process; F:oxidoreductase activity; C:plastid
	Glyma.19G003700.1	3.32561	5.6547e-06	Altered inheritance of mitochondria protein 32	F:GO:0016787	F:hydrolase activity
	Glyma.01G230900.1	3.32222	5.62066e-11	cytochrome c	P:GO:0006091; P:GO:0055085; P:GO:0055086; P:GO:1901135; F:GO:0016491; C:GO:0005739	P:generation of precursor metabolites and energy; P:transmembrane transport; P:nucleobase-containing small molecule metabolic process; P:carbohydrate derivative metabolic process; F:oxidoreductase activity; C:mitochondrion
	Glyma.15G062500.1	3.32044	4.98176e-11	pathogenesis-related protein 1 precursor	C:GO:0005615	C:extracellular space
	Glyma.01G224800.1	3.32034	1.50344e-06	WRKY transcription factor 41	P:GO:0006355; F:GO:0003677; F:GO:0140110; C:GO:0005634	P:regulation of DNA-templated transcription; F:DNA binding; F:transcription regulator activity; C:nucleus
	Glyma.14G048900.1	3.31421	0.00833565	1-aminocyclopropane-1-carboxylate oxidase	F:GO:0016491	F:oxidoreductase activity
	Glyma.10G253700.1	3.31137	2.04707e-07	Cysteine-rich receptor-like protein kinase 29	F:GO:0016740; F:GO:0140096; C:GO:0005886	F:transferase activity; F:catalytic activity, acting on a protein; C:plasma membrane
	Glyma.16G162400.1	3.31107	1.04265e-10	tryptophan aminotransferase-related protein 4	P:GO:0006520; F:GO:0016740; F:GO:0016829	P:amino acid metabolic process; F:transferase activity; F:lyase activity
	Glyma.03G132700.1	3.31036	1.85598e-11	glucan endo-1,3-beta-glucosidase	P:GO:0005975; F:GO:0016787; C:GO:0005618; C:GO:0005773; C:GO:0005886	P:carbohydrate metabolic process; F:hydrolase activity; C:cell wall; C:vacuole; C:plasma membrane
	Glyma.10G165800.1	3.30829	2.45832e-05	transcription factor MYB4
	Glyma.18G080400.1	3.3061	7.45211e-05	Cytochrome P450 71D9	F:GO:0016491	F:oxidoreductase activity
	Glyma.20G117000.1	3.30439	0.00047234	Transcription factor MYB62	P:GO:0006355; F:GO:0003677; F:GO:0003824; F:GO:0140110; C:GO:0005634	P:regulation of DNA-templated transcription; F:DNA binding; F:catalytic activity; F:transcription regulator activity; C:nucleus
	Glyma.11G087300.1	3.30246	3.67612e-09	protein PIN-LIKES 7	P:GO:0023052; P:GO:0055085	P:signaling; P:transmembrane transport
	Glyma.11G210300.1	3.29981	5.53253e-05	glycinol 4-dimethylallyltransferase-like isoform X1	F:GO:0016740; C:GO:0009536	F:transferase activity; C:plastid
	Glyma.11G156100.1	3.29748	4.78477e-09	hypothetical protein D0Y65_030376	C:GO:0016020	C:membrane
	Glyma.16G043200.1	3.28857	2.06952e-05	NAC transcription factor 47	P:GO:0006355; P:GO:0006790; P:GO:0022414; P:GO:0048856; F:GO:0003677; C:GO:0005634	P:regulation of DNA-templated transcription; P:sulfur compound metabolic process; P:reproductive process; P:anatomical structure development; F:DNA binding; C:nucleus
	Glyma.06G303100.1	3.28672	4.13596e-11	Transcription factor CPC	P:GO:0030154; F:GO:0003677; C:GO:0005634	P:cell differentiation; F:DNA binding; C:nucleus
	Glyma.16G174100.1	3.2829	0.00355005	receptor-like protein EIX2	F:GO:0005515; C:GO:0016020	F:protein binding; C:membrane
	Glyma.14G103100.1	3.28204	1.27134e-10	WRKY transcription factor 40	P:GO:0006355; F:GO:0003677; F:GO:0140110; C:GO:0005634	P:regulation of DNA-templated transcription; F:DNA binding; F:transcription regulator activity; C:nucleus
	Glyma.01G011600.1	3.27625	0.00115317	Sn1-specific diacylglycerol lipase alpha	P:GO:0006629	P:lipid metabolic process
	Glyma.12G161400.1	3.27574	0.0001672	NAD(P)H dehydrogenase (quinone) FQR1	F:GO:0016491	F:oxidoreductase activity
	Glyma.05G184500.1	3.27545	2.41877e-10	WRKY transcription factor 51	P:GO:0006355; F:GO:0003677; F:GO:0140110; C:GO:0005634	P:regulation of DNA-templated transcription; F:DNA binding; F:transcription regulator activity; C:nucleus
	Glyma.13G312800.1	3.26854	1.9559e-08	E3 ubiquitin-protein ligase PUB23	F:GO:0016740; F:GO:0140096	F:transferase activity; F:catalytic activity, acting on a protein
	Glyma.20G061100.1	3.26672	0.0130057	endoglucanase 12	P:GO:0005975; F:GO:0016787	P:carbohydrate metabolic process; F:hydrolase activity
	Glyma.11G062600.1	3.26028	5.41314e-11	cytochrome P450 71D8	F:GO:0016491	F:oxidoreductase activity
	Glyma.06G143000.1	3.2593	1.34514e-11	chalcone--flavonone isomerase 3	F:GO:0016853	F:isomerase activity
	Glyma.04G107500.1	3.25238	1.88746e-10	glutathione S-transferase	P:GO:0006575; P:GO:0006790; F:GO:0016740	P:cellular modified amino acid metabolic process; P:sulfur compound metabolic process; F:transferase activity
	Glyma.02G089400.1	3.25093	0.00283676	hypothetical protein GLYMA_02G089400	C:GO:0016020	C:membrane
	Glyma.12G019900.1	3.2504	1.63655e-11	cinnamoyl-CoA reductase 1	F:GO:0016491	F:oxidoreductase activity
	Glyma.03G263000.1	3.24901	0.026881	RING-H2 finger protein ATL3	P:GO:0030163; F:GO:0016740; F:GO:0140096	P:protein catabolic process; F:transferase activity; F:catalytic activity, acting on a protein
	Glyma.U009600.1	3.24575	1.17667e-06	E3 ubiquitin-protein ligase PUB24	F:GO:0016740; F:GO:0016874; F:GO:0140096	F:transferase activity; F:ligase activity; F:catalytic activity, acting on a protein
	Glyma.17G238200.1	3.24417	9.31964e-06	isoaspartyl peptidase/L-asparaginase 2	P:GO:0051604; F:GO:0016787; F:GO:0140096	P:protein maturation; F:hydrolase activity; F:catalytic activity, acting on a protein
	Glyma.18G056600.1	3.23274	1.40361e-06	WRKY transcription factor WRKY24	P:GO:0006355; F:GO:0003677; F:GO:0140110; C:GO:0005634	P:regulation of DNA-templated transcription; F:DNA binding; F:transcription regulator activity; C:nucleus
	Glyma.15G055700.1	3.22935	2.82536e-09	bifunctional riboflavin biosynthesis protein RIBA 1, chloroplastic	P:GO:0006766; F:GO:0016787; F:GO:0016829; C:GO:0009536	P:vitamin metabolic process; F:hydrolase activity; F:lyase activity; C:plastid
	Glyma.11G235000.1	3.22916	9.85634e-09	KAE9608042.1 hypoxia induced protein	P:GO:0007005; P:GO:0065003; C:GO:0005739	P:mitochondrion organization; P:protein-containing complex assembly; C:mitochondrion
	Glyma.01G134600.1	3.22887	2.00789e-09	Glycinol 4-dimethylallyltransferase isoform B	F:GO:0016740; C:GO:0009536	F:transferase activity; C:plastid
	Glyma.08G307400.1	3.22836	5.97353e-07	G-type lectin S-receptor-like serine/threonine-protein kinase LECRK4	F:GO:0016740; F:GO:0140096	F:transferase activity; F:catalytic activity, acting on a protein
	Glyma.20G098500.1	3.22699	0.00193565	photosynthetic NDH subunit of lumenal location 1, chloroplastic	P:GO:0015979; C:GO:0009579	P:photosynthesis; C:thylakoid
	Glyma.06G149100.1	3.22623	1.43782e-10	citrate-binding protein	F:GO:0030246; C:GO:0016020	F:carbohydrate binding; C:membrane
	Glyma.08G134200.1	3.22358	0.000376426	hypothetical protein GLYMA_08G134200	C:GO:0016020	C:membrane
	Glyma.16G054400.1	3.22298	2.0439e-06	WRKY transcription factor 75	P:GO:0006355; F:GO:0003677; F:GO:0140110; C:GO:0005634	P:regulation of DNA-templated transcription; F:DNA binding; F:transcription regulator activity; C:nucleus
	Glyma.11G026300.1	3.22225	0.00093858	protein DETOXIFICATION 49	P:GO:0055085; P:GO:0098754; F:GO:0005215	P:transmembrane transport; P:detoxification; F:transporter activity
	Glyma.03G038700.1	3.221	0.000245473	peroxidase P7	F:GO:0016209; F:GO:0016491; C:GO:0005576	F:antioxidant activity; F:oxidoreductase activity; C:extracellular region
	Glyma.09G269600.1	3.22076	3.11564e-08	vestitone reductase	F:GO:0016491	F:oxidoreductase activity
	Glyma.12G049300.1	3.21897	3.13416e-09	transmembrane protein,	P:GO:0006952; C:GO:0016020	P:defense response; C:membrane
	Glyma.07G186000.1	3.21846	9.25348e-07	branched-chain-amino-acid aminotransferase 7	P:GO:0006520; F:GO:0016740	P:amino acid metabolic process; F:transferase activity
	Glyma.10G180800.1	3.21023	3.48376e-11	myb-related protein Myb4-like
	Glyma.03G143700.1	3.20729	4.88542e-11	Cytochrome P450 93A3	F:GO:0016491	F:oxidoreductase activity
	Glyma.04G034400.1	3.2041	0.00683453	elongation of fatty acids protein 3-like	P:GO:0006629; F:GO:0016740; F:GO:0016874; C:GO:0005773; C:GO:0005783; C:GO:0005886	P:lipid metabolic process; F:transferase activity; F:ligase activity; C:vacuole; C:endoplasmic reticulum; C:plasma membrane
	Glyma.10G272000.1	3.20333	0.00125888	glycosyltransferase BC10	F:GO:0016740	F:transferase activity
	Glyma.17G030000.1	3.203	4.88542e-11	pathogenesis-related protein STH-2	P:GO:0023052; F:GO:0008289; F:GO:0016787; F:GO:0060089; F:GO:0098772; F:GO:0140096; C:GO:0005634	P:signaling; F:lipid binding; F:hydrolase activity; F:molecular transducer activity; F:molecular function regulator activity; F:catalytic activity, acting on a protein; C:nucleus
	Glyma.16G078900.1	3.19444	4.13123e-07	Receptor-like protein kinase HSL1	F:GO:0016740; F:GO:0140096	F:transferase activity; F:catalytic activity, acting on a protein
	Glyma.08G330700.1	3.19176	6.48887e-11	cellulose synthase-like protein E1	P:GO:0000910; P:GO:0005975; P:GO:0061024; P:GO:0071554; P:GO:0140014; F:GO:0016740; C:GO:0005773; C:GO:0005794; C:GO:0005886	P:cytokinesis; P:carbohydrate metabolic process; P:membrane organization; P:cell wall organization or biogenesis; P:mitotic nuclear division; F:transferase activity; C:vacuole; C:Golgi apparatus; C:plasma membrane
	Glyma.09G278000.1	3.18945	0.00108485	non-specific lipid-transfer protein 1-like	F:GO:0008289	F:lipid binding
	Glyma.07G243500.1	3.18793	1.18416e-09	pathogenesis-related protein 2	P:GO:0023052; F:GO:0008289; F:GO:0016787; F:GO:0060089; F:GO:0098772; F:GO:0140096; C:GO:0005634	P:signaling; F:lipid binding; F:hydrolase activity; F:molecular transducer activity; F:molecular function regulator activity; F:catalytic activity, acting on a protein; C:nucleus
	Glyma.08G057900.1	3.18594	2.5151e-08	Retrovirus-related Pol polyprotein from transposon RE1	F:GO:0016740; F:GO:0140097	F:transferase activity; F:catalytic activity, acting on DNA
	Glyma.15G170500.1	3.1791	6.11936e-09	transcription factor bHLH041 isoform X1	C:GO:0005634	C:nucleus
	Glyma.05G161600.1	3.17594	7.05051e-10	glutathione S-transferase	P:GO:0006575; P:GO:0006790; F:GO:0016740	P:cellular modified amino acid metabolic process; P:sulfur compound metabolic process; F:transferase activity
	Glyma.19G264200.1	3.17185	0.00293957	transcription factor MYB108	P:GO:0006355; F:GO:0003677; F:GO:0140110; C:GO:0005634	P:regulation of DNA-templated transcription; F:DNA binding; F:transcription regulator activity; C:nucleus
	Glyma.09G041500.1	3.17171	6.05943e-11	Ethylene-responsive transcription factor RAP2-3	P:GO:0006355; P:GO:0023052; F:GO:0003677; F:GO:0003824; F:GO:0140110; C:GO:0005634	P:regulation of DNA-templated transcription; P:signaling; F:DNA binding; F:catalytic activity; F:transcription regulator activity; C:nucleus
	Glyma.15G131300.1	3.17063	0.00537493	TKY72388.1Stress up-regulated Nod 19
	Glyma.17G041200.1	3.1686	3.58631e-10	ABC transporter B family member 11	P:GO:0055085; F:GO:0005215; F:GO:0016787; F:GO:0140657; C:GO:0005886	P:transmembrane transport; F:transporter activity; F:hydrolase activity; F:ATP-dependent activity; C:plasma membrane
	Glyma.04G137100.1	3.15722	1.81151e-05	transmembrane protein,	C:GO:0016020	C:membrane
	Glyma.09G048700.1	3.14993	3.98878e-05	Isoflavone 2'-hydroxylase	F:GO:0016491	F:oxidoreductase activity
	Glyma.14G171100.1	3.14104	0.000499682	transport and Golgi organization 2 homolog	F:GO:0016740; F:GO:0140096	F:transferase activity; F:catalytic activity, acting on a protein
	Glyma.12G075300.1	3.13829	0.0341142	Protein SODIUM POTASSIUM ROOT DEFECTIVE 2	F:GO:0046872	F:metal ion binding
	Glyma.20G032500.1	3.13488	8.82334e-11	phosphate transporter PHO1 homolog 3	P:GO:0055085; F:GO:0005215; F:GO:0016787; C:GO:0005773; C:GO:0005794; C:GO:0005886	P:transmembrane transport; F:transporter activity; F:hydrolase activity; C:vacuole; C:Golgi apparatus; C:plasma membrane
	Glyma.16G212400.1	3.13073	1.73203e-07	kunitz trypsin inhibitor 2	F:GO:0098772; C:GO:0005576	F:molecular function regulator activity; C:extracellular region
	Glyma.15G049700.1	3.12813	1.64963e-05	WAT1-related protein At1g68170	P:GO:0055085; F:GO:0005215; C:GO:0005886	P:transmembrane transport; F:transporter activity; C:plasma membrane
	Glyma.07G243900.1	3.11872	1.54113e-10	Pathogenesis-related protein STH-2	P:GO:0023052; F:GO:0008289; F:GO:0016787; F:GO:0060089; F:GO:0098772; F:GO:0140096; C:GO:0005634	P:signaling; F:lipid binding; F:hydrolase activity; F:molecular transducer activity; F:molecular function regulator activity; F:catalytic activity, acting on a protein; C:nucleus
	Glyma.07G178200.1	3.11542	0.000306139	cupredoxin domain-containing protein precursor	P:GO:0006091; F:GO:0016491	P:generation of precursor metabolites and energy; F:oxidoreductase activity
	Glyma.07G186600.1	3.11525	1.33059e-07	Sulfite exporter TauE/SafE family protein 2	P:GO:0016567; P:GO:0044237; C:GO:0016020; C:GO:0031464	P:protein ubiquitination; P:cellular metabolic process; C:membrane; C:Cul4A-RING E3 ubiquitin ligase complex
	Glyma.10G069500.1	3.11309	1.05107e-09	leucine-rich repeat receptor-like protein kinase At5g49770	F:GO:0016740; F:GO:0140096	F:transferase activity; F:catalytic activity, acting on a protein
	Glyma.15G079100.1	3.11198	2.34673e-10	pathogenesis-related genes transcriptional activator PTI5	P:GO:0006355; P:GO:0023052; F:GO:0003677; F:GO:0140110; C:GO:0005634	P:regulation of DNA-templated transcription; P:signaling; F:DNA binding; F:transcription regulator activity; C:nucleus
	Glyma.01G235600.1	3.1074	5.62066e-11	12-oxophytodienoate reductase 2	F:GO:0016491	F:oxidoreductase activity
	Glyma.01G206600.1	3.10422	9.59409e-06	Ethylene-responsive transcription factor 1A	P:GO:0006355; P:GO:0023052; F:GO:0003677; F:GO:0140110; C:GO:0005634	P:regulation of DNA-templated transcription; P:signaling; F:DNA binding; F:transcription regulator activity; C:nucleus
	Glyma.14G002800.1	3.10337	1.79677e-10	VQ motif-containing protein 22
	Glyma.08G177300.1	3.1019	2.12066e-08	bifunctional riboflavin biosynthesis protein RIBA 1, chloroplastic	P:GO:0006766; F:GO:0016787; F:GO:0016829; C:GO:0009536	P:vitamin metabolic process; F:hydrolase activity; F:lyase activity; C:plastid
	Glyma.17G236200.1	3.10167	4.51642e-09	Zinc finger protein ZAT10	P:GO:0006355; F:GO:0003677; F:GO:0140110	P:regulation of DNA-templated transcription; F:DNA binding; F:transcription regulator activity
	Glyma.15G171000.1	3.10162	3.88642e-11	IQ domain-containing protein IQM1	C:GO:0005634	C:nucleus
	Glyma.20G139400.1	3.09889	1.53768e-05	Cysteine-rich receptor-like protein kinase 25	P:GO:0098542; F:GO:0016740; F:GO:0140096; C:GO:0005886	P:defense response to other organism; F:transferase activity; F:catalytic activity, acting on a protein; C:plasma membrane
	Glyma.17G008000.1	3.09801	5.32187e-11	cytochrome b561 and DOMON domain-containing protein At5g47530	F:GO:0046872; C:GO:0016020	F:metal ion binding; C:membrane
	Glyma.09G151400.1	3.0976	4.39358e-06	cysteine-rich receptor-like protein kinase 4 isoform X1	P:GO:0098542; F:GO:0016740; F:GO:0140096; C:GO:0005886	P:defense response to other organism; F:transferase activity; F:catalytic activity, acting on a protein; C:plasma membrane
	Glyma.14G080200.1	3.09634	4.38787e-10	TKY57776.1vitellogenin-2 protein
	Glyma.07G011900.1	3.09603	6.33976e-09	inorganic pyrophosphatase 2	F:GO:0016787	F:hydrolase activity
	Glyma.09G053700.1	3.08358	2.01833e-10	KHN24824.1 Ankyrin-1	F:GO:0005515; C:GO:0016020	F:protein binding; C:membrane
	Glyma.16G119200.1	3.07854	1.13937e-09	RZB60696.1 Endochitinase	P:GO:0005975; P:GO:0071554; P:GO:0098542; P:GO:1901135; F:GO:0016787	P:carbohydrate metabolic process; P:cell wall organization or biogenesis; P:defense response to other organism; P:carbohydrate derivative metabolic process; F:hydrolase activity
	Glyma.07G092800.1	3.07519	2.53851e-05	Transcription factor MYB62	P:GO:0006355; F:GO:0003677; F:GO:0140110; C:GO:0005634	P:regulation of DNA-templated transcription; F:DNA binding; F:transcription regulator activity; C:nucleus
	Glyma.20G051700.1	3.07379	3.56466e-09	L-ascorbate oxidase	F:GO:0016491; C:GO:0005576	F:oxidoreductase activity; C:extracellular region
	Glyma.18G213200.1	3.07019	7.68573e-11	WRKY transcription factor 70	P:GO:0006355; F:GO:0003677; F:GO:0140110; C:GO:0005634	P:regulation of DNA-templated transcription; F:DNA binding; F:transcription regulator activity; C:nucleus
	Glyma.09G269500.1	3.06996	1.10943e-10	vestitone reductase	F:GO:0016491	F:oxidoreductase activity
	Glyma.18G265900.1	3.06972	1.12507e-10	UDP-glycosyltransferase 83A1	F:GO:0016740	F:transferase activity
	Glyma.06G273600.1	3.06714	0.0104293	senescence-specific cysteine protease SAG39	P:GO:0030163; F:GO:0016787; F:GO:0140096; C:GO:0005615; C:GO:0005764	P:protein catabolic process; F:hydrolase activity; F:catalytic activity, acting on a protein; C:extracellular space; C:lysosome
	Glyma.19G005700.1	3.06053	0.0267101	cysteine-rich receptor-like protein kinase 42	F:GO:0016740; F:GO:0140096	F:transferase activity; F:catalytic activity, acting on a protein
	Glyma.05G147000.1	3.04383	1.64528e-08	flavonoid 3',5'-methyltransferase-like	F:GO:0016740	F:transferase activity
	Glyma.05G005800.1	3.04349	0.00261431	polygalacturonase At1g48100	P:GO:0005975; F:GO:0016787	P:carbohydrate metabolic process; F:hydrolase activity
	Glyma.17G258200.1	3.04072	0.00086138	gibberellin-regulated protein 29 precursor
	Glyma.16G188800.1	3.03919	1.47563e-08	protein YLS3	C:GO:0005886	C:plasma membrane
	Glyma.18G285800.1	3.0382	1.04265e-10	NAD(P)H-dependent 6'-deoxychalcone synthase	F:GO:0016491; F:GO:0016740; C:GO:0005829	F:oxidoreductase activity; F:transferase activity; C:cytosol
	Glyma.13G095800.1	3.03074	0.00533752	beta-1,3-galactosyltransferase 6	P:GO:0006486; F:GO:0016740; C:GO:0005773; C:GO:0005794; C:GO:0005886	P:protein glycosylation; F:transferase activity; C:vacuole; C:Golgi apparatus; C:plasma membrane
	Glyma.16G220900.1	3.02575	4.39828e-05	acid phosphatase 1	F:GO:0016787; F:GO:0045735	F:hydrolase activity; F:nutrient reservoir activity
	Glyma.11G129500.1	3.0253	0.000900079	cyanogenic beta-glucosidase	P:GO:0005975; P:GO:0006790; P:GO:1901135; F:GO:0016787	P:carbohydrate metabolic process; P:sulfur compound metabolic process; P:carbohydrate derivative metabolic process; F:hydrolase activity
	Glyma.20G241600.1	3.02363	2.41697e-10	chalcone--flavonone isomerase 1B-1	F:GO:0016853	F:isomerase activity
	Glyma.07G256300.1	3.02351	0.00142734	transmembrane protein 45B	C:GO:0016020	C:membrane
	Glyma.08G042100.1	3.02048	1.28541e-08	MYB transcription factor MYB184	P:GO:0006355; F:GO:0003677; F:GO:0140110; C:GO:0005634	P:regulation of DNA-templated transcription; F:DNA binding; F:transcription regulator activity; C:nucleus
	Glyma.18G040500.1	3.0201	4.11112e-10	Sn1-specific diacylglycerol lipase alpha	P:GO:0006629; F:GO:0016787	P:lipid metabolic process; F:hydrolase activity
	Glyma.04G209200.1	3.01587	4.26507e-07	amino acid permease 3 isoform X1	P:GO:0023052; P:GO:0055085; F:GO:0005215; C:GO:0005886	P:signaling; P:transmembrane transport; F:transporter activity; C:plasma membrane
	Glyma.08G352300.1	3.01493	0.00615097	G-type lectin S-receptor-like serine/threonine-protein kinase At1g11300	F:GO:0016740; F:GO:0140096; C:GO:0005886	F:transferase activity; F:catalytic activity, acting on a protein; C:plasma membrane
	Glyma.11G082700.1	3.01379	2.77967e-10	lysine histidine transporter-like 8	P:GO:0023052; P:GO:0055085; F:GO:0005215; C:GO:0005886	P:signaling; P:transmembrane transport; F:transporter activity; C:plasma membrane
	Glyma.13G108800.1	3.00753	0.000223882	stress-response A/B barrel domain-containing protein UP3	F:GO:0016787; F:GO:0140096	F:hydrolase activity; F:catalytic activity, acting on a protein
	Glyma.16G103900.1	3.00724	6.02993e-10	isoflavone reductase homolog	F:GO:0016491	F:oxidoreductase activity
	Glyma.02G243600.1	3.00581	0.0496738	Aspartic proteinase nepenthesin-1	F:GO:0016787; F:GO:0140096	F:hydrolase activity; F:catalytic activity, acting on a protein
	Glyma.13G048800.1	2.98918	3.46923e-06	endo-1,3(4)-beta-glucanase ARB_01444	F:GO:0016787	F:hydrolase activity
	Glyma.08G339500.1	2.98312	2.32865e-09	hypothetical protein glysoja_028509
	Glyma.11G011500.1	2.98126	2.18164e-10	chalcone synthase	F:GO:0016740	F:transferase activity
	Glyma.05G236300.1	2.98069	1.80559e-10	Protein PLANT CADMIUM RESISTANCE 2	C:GO:0016020	C:membrane
	Glyma.20G220200.1	2.97374	1.33059e-07	F-box protein PP2-B10	F:GO:0005515	F:protein binding
	Glyma.04G238300.1	2.97021	0.0246253	WRKY transcription factor 53	P:GO:0006355; F:GO:0003677; F:GO:0140110; C:GO:0005634	P:regulation of DNA-templated transcription; F:DNA binding; F:transcription regulator activity; C:nucleus
	Glyma.16G020300.1	2.96292	0.0241755	ATP-synthase-associated protein	P:GO:0055085	P:transmembrane transport
	Glyma.01G007500.1	2.96253	2.30187e-06	receptor-like protein kinase HSL1	P:GO:0023052; F:GO:0016740; F:GO:0140096; C:GO:0005886	P:signaling; F:transferase activity; F:catalytic activity, acting on a protein; C:plasma membrane
	Glyma.03G126000.1	2.95307	0.00569155	auxin efflux carrier component 1b	P:GO:0023052; P:GO:0055085; F:GO:0005215; C:GO:0005773; C:GO:0005783; C:GO:0005886	P:signaling; P:transmembrane transport; F:transporter activity; C:vacuole; C:endoplasmic reticulum; C:plasma membrane
	Glyma.18G212500.1	2.9476	0.00475912	adenine/guanine permease AZG1	P:GO:0055085; F:GO:0005215; C:GO:0005886	P:transmembrane transport; F:transporter activity; C:plasma membrane
	Glyma.11G062700.1	2.94685	0.00502466	Cytochrome P450 71D8	F:GO:0016491	F:oxidoreductase activity
	Glyma.17G137300.1	2.94601	5.45775e-07	lipid transfer-like protein VAS	F:GO:0008289; C:GO:0005886	F:lipid binding; C:plasma membrane
	Glyma.20G080700.1	2.94583	0.0392144	receptor-like protein EIX2	F:GO:0016740; F:GO:0140096	F:transferase activity; F:catalytic activity, acting on a protein
	Glyma.U035800.1	2.94362	0.00372558	transcription factor bHLH162	P:GO:0006355; F:GO:0003677; F:GO:0140110; C:GO:0005634	P:regulation of DNA-templated transcription; F:DNA binding; F:transcription regulator activity; C:nucleus
	Glyma.05G103600.1	2.94131	1.58024e-10	peroxidase 73	F:GO:0016209; F:GO:0016491; C:GO:0005576	F:antioxidant activity; F:oxidoreductase activity; C:extracellular region
	Glyma.05G234600.1	2.94037	6.15313e-10	MYB transcription factor MYB184	P:GO:0006355; F:GO:0003677; F:GO:0140110; C:GO:0005634	P:regulation of DNA-templated transcription; F:DNA binding; F:transcription regulator activity; C:nucleus
	Glyma.09G210600.1	2.93972	1.51039e-07	disease resistance protein RPM1	P:GO:0098542; F:GO:0016787	P:defense response to other organism; F:hydrolase activity
	Glyma.04G246900.1	2.93817	2.7987e-07	F-box only protein 11-like
	Glyma.07G048900.1	2.9354	1.27773e-10	anthranilate N-methyltransferase	F:GO:0016740	F:transferase activity
	Glyma.11G043100.1	2.93035	0.000493895	AT-hook motif nuclear-localized protein 23	P:GO:0006355; F:GO:0003677; F:GO:0140110; C:GO:0005634	P:regulation of DNA-templated transcription; F:DNA binding; F:transcription regulator activity; C:nucleus
	Glyma.18G294800.1	2.9265	2.11248e-06	LEAF RUST 10 DISEASE-RESISTANCE LOCUS RECEPTOR-LIKE PROTEIN KINASE-like 1.4	F:GO:0016740; F:GO:0140096	F:transferase activity; F:catalytic activity, acting on a protein
	Glyma.03G247500.1	2.92619	7.07683e-10	pathogenesis-related protein PR-4	P:GO:0098542; F:GO:0016787; F:GO:0140098	P:defense response to other organism; F:hydrolase activity; F:catalytic activity, acting on RNA
	Glyma.11G243900.1	2.92564	5.23815e-10	protein-tyrosine-phosphatase MKP1 isoform X3	P:GO:0005975; F:GO:0016740; F:GO:0016787; F:GO:0140096	P:carbohydrate metabolic process; F:transferase activity; F:hydrolase activity; F:catalytic activity, acting on a protein
	Glyma.07G173000.1	2.92377	4.50738e-10	G-type lectin S-receptor-like serine/threonine-protein kinase At1g34300	F:GO:0016740; F:GO:0140096	F:transferase activity; F:catalytic activity, acting on a protein
	Glyma.11G163300.1	2.92349	2.513e-09	WRKY transcription factor WRKY24	P:GO:0006355; F:GO:0003677; F:GO:0140110; C:GO:0005634	P:regulation of DNA-templated transcription; F:DNA binding; F:transcription regulator activity; C:nucleus
	Glyma.18G201900.1	2.92348	0.0437734	2-oxoglutarate-dependent dioxygenase At5g05600	F:GO:0016491	F:oxidoreductase activity
	Glyma.07G039700.1	2.92293	1.55508e-06	receptor-like protein kinase At1g72540	F:GO:0016740; F:GO:0140096	F:transferase activity; F:catalytic activity, acting on a protein
	Glyma.08G083300.1	2.91907	0.00348472	LRR receptor-like serine/threonine-protein kinase FLS2	F:GO:0016740; F:GO:0140096; C:GO:0005886	F:transferase activity; F:catalytic activity, acting on a protein; C:plasma membrane
	Glyma.07G243600.1	2.91761	7.84897e-06	stress-induced protein SAM22	P:GO:0023052; F:GO:0008289; F:GO:0016787; F:GO:0060089; F:GO:0098772; F:GO:0140096; C:GO:0005634	P:signaling; F:lipid binding; F:hydrolase activity; F:molecular transducer activity; F:molecular function regulator activity; F:catalytic activity, acting on a protein; C:nucleus
	Glyma.16G164200.1	2.91567	2.49379e-08	peroxidase 12-like	F:GO:0016209; F:GO:0016491; C:GO:0005576; C:GO:0005618	F:antioxidant activity; F:oxidoreductase activity; C:extracellular region; C:cell wall
	Glyma.06G105600.1	2.90688	2.64455e-06	2,3-bisphosphoglycerate-dependent phosphoglycerate mutase-like	P:GO:0005975; P:GO:0006091; F:GO:0016853	P:carbohydrate metabolic process; P:generation of precursor metabolites and energy; F:isomerase activity
	Glyma.03G201100.1	2.90532	5.09538e-05	NDR1/HIN1-like protein 10	P:GO:0098542; C:GO:0005886	P:defense response to other organism; C:plasma membrane
	Glyma.06G147100.1	2.90393	1.79251e-05	WRKY transcription factor 51	P:GO:0006355; P:GO:0023052; P:GO:0098542; F:GO:0003677; F:GO:0140110; C:GO:0005634	P:regulation of DNA-templated transcription; P:signaling; P:defense response to other organism; F:DNA binding; F:transcription regulator activity; C:nucleus
	Glyma.02G187200.1	2.89859	1.00578e-06	glutathione S-transferase	P:GO:0006575; P:GO:0006790; F:GO:0016740	P:cellular modified amino acid metabolic process; P:sulfur compound metabolic process; F:transferase activity
	Glyma.12G056800.1	2.8933	0.0345391	cytochrome c-type biogenesis protein CcmE homolog, mitochondrial	P:GO:0005975; P:GO:0065003; F:GO:0016787; C:GO:0005886	P:carbohydrate metabolic process; P:protein-containing complex assembly; F:hydrolase activity; C:plasma membrane
	Glyma.10G156500.1	2.8922	5.9651e-10	E3 ubiquitin-protein ligase ATL6	C:GO:0016020	C:membrane
	Glyma.06G003100.1	2.89111	0.0333839	TKY50751.1Phospholipase protein
	Glyma.13G032600.1	2.88989	0.00038525	Rust resistance kinase Lr10 isoform B	F:GO:0016740; F:GO:0060089; F:GO:0140096	F:transferase activity; F:molecular transducer activity; F:catalytic activity, acting on a protein
	Glyma.15G232200.1	2.88561	2.10483e-06	sigma factor binding protein 2, chloroplastic	P:GO:0006355	P:regulation of DNA-templated transcription
	Glyma.01G126600.1	2.88249	6.10327e-08	Dirigent protein 19	C:GO:0005576	C:extracellular region
	Glyma.17G159600.1	2.87407	5.24574e-05	VQ motif-containing protein 29
	Glyma.11G218900.1	2.86625	0.00187489	Receptor-like cytoplasmic kinase 176	F:GO:0016740; F:GO:0140096	F:transferase activity; F:catalytic activity, acting on a protein
	Glyma.06G258000.1	2.86623	1.72189e-07	calcium-binding protein PBP1-like	F:GO:0005509	F:calcium ion binding
	Glyma.16G055900.1	2.85749	1.23532e-05	peroxidase 55	F:GO:0016209; F:GO:0016491; C:GO:0005576	F:antioxidant activity; F:oxidoreductase activity; C:extracellular region
	Glyma.02G134700.1	2.85726	3.25439e-05	TKY59119.1electron carrier	P:GO:0006091; F:GO:0016491	P:generation of precursor metabolites and energy; F:oxidoreductase activity
	Glyma.03G102800.1	2.85235	1.91347e-09	dynamin-related protein 1E	F:GO:0003924; F:GO:0008092; C:GO:0005856	F:GTPase activity; F:cytoskeletal protein binding; C:cytoskeleton
	Glyma.09G237600.1	2.85144	1.38961e-05	protein NRT1/ PTR FAMILY 7.3	P:GO:0055085; F:GO:0005215	P:transmembrane transport; F:transporter activity
	Glyma.19G221800.1	2.8499	1.14839e-08	Chitinase 10	P:GO:0005975; P:GO:0071554; P:GO:1901135; F:GO:0016787	P:carbohydrate metabolic process; P:cell wall organization or biogenesis; P:carbohydrate derivative metabolic process; F:hydrolase activity
	Glyma.08G175200.1	2.84893	2.87861e-08	2,4-D inducible glutathione S-transferase	P:GO:0006575; P:GO:0006790; F:GO:0016740	P:cellular modified amino acid metabolic process; P:sulfur compound metabolic process; F:transferase activity
	Glyma.02G256900.1	2.84204	0.00562574	uncharacterized protein LOC100781838 isoform X2	C:GO:0016020	C:membrane
	Glyma.01G216600.1	2.83713	0.000287155	protein DETOXIFICATION 49	P:GO:0055085; P:GO:0098754; F:GO:0005215	P:transmembrane transport; P:detoxification; F:transporter activity
	Glyma.20G134000.1	2.83526	9.25822e-05	TKY51038.1beta-D-xylosidase 5	F:GO:0016740	F:transferase activity
	Glyma.09G022400.1	2.83494	9.78992e-10	peroxidase 15	F:GO:0016209; F:GO:0016491; C:GO:0005576	F:antioxidant activity; F:oxidoreductase activity; C:extracellular region
	Glyma.20G140200.1	2.83265	2.58273e-06	Cysteine-rich receptor-like protein kinase 25	P:GO:0098542; F:GO:0016740; F:GO:0140096; C:GO:0005886	P:defense response to other organism; F:transferase activity; F:catalytic activity, acting on a protein; C:plasma membrane
	Glyma.19G162100.1	2.83262	0.0029534	cytochrome P450 94A1	F:GO:0016491	F:oxidoreductase activity
	Glyma.19G025200.1	2.82797	1.12206e-07	UDP-glycosyltransferase 74G1	F:GO:0016740	F:transferase activity
	Glyma.14G222400.1	2.82719	8.47132e-09	syringolide-induced protein 14-1-1
	Glyma.11G095100.1	2.82645	1.02336e-09	glucan endo-1,3-beta-glucosidase	P:GO:0005975; F:GO:0016787; C:GO:0005886	P:carbohydrate metabolic process; F:hydrolase activity; C:plasma membrane
	Glyma.03G202600.1	2.8229	0.000413912	E3 ubiquitin-protein ligase PUB22	F:GO:0016740; F:GO:0016874; F:GO:0140096	F:transferase activity; F:ligase activity; F:catalytic activity, acting on a protein
	Glyma.08G021900.1	2.82032	5.75479e-09	WRKY transcription factor 41	P:GO:0006355; F:GO:0003677; F:GO:0140110; C:GO:0005634	P:regulation of DNA-templated transcription; F:DNA binding; F:transcription regulator activity; C:nucleus
	Glyma.11G070600.1	2.81977	4.38787e-10	isoflavone reductase	F:GO:0016491	F:oxidoreductase activity
	Glyma.16G019900.1	2.81815	1.4416e-08	L-gulonolactone oxidase 6	P:GO:0005975; P:GO:0006766; F:GO:0016491	P:carbohydrate metabolic process; P:vitamin metabolic process; F:oxidoreductase activity
	Glyma.09G051900.1	2.81737	4.84291e-05	TKY72679.1VQ motif-containing protein 22
	Glyma.08G094400.1	2.81487	0.00111764	LEAF RUST 10 DISEASE-RESISTANCE LOCUS RECEPTOR-LIKE PROTEIN KINASE-like 1.2	F:GO:0016740; F:GO:0140096	F:transferase activity; F:catalytic activity, acting on a protein
	Glyma.13G196500.1	2.81383	1.95823e-08	NADPH:quinone oxidoreductase	F:GO:0016491; C:GO:0005829	F:oxidoreductase activity; C:cytosol
	Glyma.08G292000.1	2.81356	2.16356e-07	IAA-amino acid hydrolase ILR1-like 4	F:GO:0016787; C:GO:0005773; C:GO:0005783; C:GO:0005886	F:hydrolase activity; C:vacuole; C:endoplasmic reticulum; C:plasma membrane
	Glyma.09G069900.1	2.81254	0.000503011	serine/threonine-protein kinase RIPK	F:GO:0016740; F:GO:0140096	F:transferase activity; F:catalytic activity, acting on a protein
	Glyma.01G182200.1	2.80991	9.20591e-05	Calcium-binding protein CML37	F:GO:0005509	F:calcium ion binding
	Glyma.19G046300.1	2.80971	1.54072e-06	LOB domain-containing protein 41	P:GO:0010468	P:regulation of gene expression
	Glyma.05G204600.1	2.80768	5.1199e-10	protein P21-like	C:GO:0005576	C:extracellular region
	Glyma.10G281600.1	2.80719	1.24294e-07	TKY50751.1Phospholipase protein
	Glyma.13G193800.1	2.80551	3.25764e-08	Sigma factor binding protein 2, chloroplastic	P:GO:0006355	P:regulation of DNA-templated transcription
	Glyma.06G125600.1	2.80542	0.0243321	WRKY transcription factor 53	P:GO:0006355; F:GO:0003677; F:GO:0140110; C:GO:0005634	P:regulation of DNA-templated transcription; F:DNA binding; F:transcription regulator activity; C:nucleus
	Glyma.13G231900.1	2.80294	0.00126373	XP_028189034.1 signaling peptide TAXIMIN 1-like	C:GO:0016020	C:membrane
	Glyma.12G187400.1	2.79769	0.00719582	CCR4-associated factor 1 homolog 11	P:GO:0016071; F:GO:0016787; F:GO:0140098; C:GO:0005634	P:mRNA metabolic process; F:hydrolase activity; F:catalytic activity, acting on RNA; C:nucleus
	Glyma.02G239800.1	2.79545	0.0158074	OS3-like protein
	Glyma.18G064100.1	2.79541	1.44344e-05	calmodulin-binding receptor-like cytoplasmic kinase 2	F:GO:0016740; F:GO:0060089; F:GO:0140096; C:GO:0005886	F:transferase activity; F:molecular transducer activity; F:catalytic activity, acting on a protein; C:plasma membrane
	Glyma.12G007400.1	2.79486	0.00167506	RecName: Full=Protein PROPEP914; Short=GmPROPEP914; Contains: RecName: Full=Peptide GmPep914; Flags: Precursor	P:GO:0006952	P:defense response
	Glyma.09G130400.1	2.79419	1.57966e-09	heavy metal-associated isoprenylated plant protein 39	F:GO:0046872	F:metal ion binding
	Glyma.13G302500.1	2.79019	1.49192e-05	coumaroyl-CoA:anthocyanidin 3-O-glucoside-6''-O-coumaroyltransferase 2	F:GO:0016740	F:transferase activity
	Glyma.11G010500.1	2.78785	8.14141e-06	4-coumarate--CoA ligase 3	F:GO:0016874	F:ligase activity
	Glyma.12G206700.1	2.78273	2.88168e-06	XP_028188621.1 signaling peptide TAXIMIN 2-like	C:GO:0016020	C:membrane
	Glyma.09G159000.1	2.78064	1.72208e-05	KEH16999.1 plant/F12B17-70 protein	C:GO:0016020	C:membrane
	Glyma.14G005700.1	2.77707	1.65323e-09	NAD(P)H-dependent 6'-deoxychalcone synthase	F:GO:0016491; F:GO:0016740; C:GO:0005829	F:oxidoreductase activity; F:transferase activity; C:cytosol
	Glyma.03G129300.1	2.77649	7.36822e-10	methyltransferase DDB_G0268948	F:GO:0016740	F:transferase activity
	Glyma.04G208300.1	2.773	4.31942e-08	NAC domain-containing protein 2	P:GO:0006355; F:GO:0003677	P:regulation of DNA-templated transcription; F:DNA binding
	Glyma.16G135200.1	2.77277	1.13893e-06	TMV resistance protein N	P:GO:0023052; F:GO:0016787; F:GO:0140098	P:signaling; F:hydrolase activity; F:catalytic activity, acting on RNA
	Glyma.12G073000.1	2.77104	4.38787e-10	mitogen-activated protein kinase 3	P:GO:0006790; P:GO:0022414; P:GO:0023052; P:GO:0048856; P:GO:0098542; F:GO:0016740; F:GO:0140096; C:GO:0005634	P:sulfur compound metabolic process; P:reproductive process; P:signaling; P:anatomical structure development; P:defense response to other organism; F:transferase activity; F:catalytic activity, acting on a protein; C:nucleus
	Glyma.11G223200.1	2.76937	2.56208e-08	Wall-associated receptor kinase-like 20	P:GO:0023052; F:GO:0016740; F:GO:0140096; C:GO:0005886	P:signaling; F:transferase activity; F:catalytic activity, acting on a protein; C:plasma membrane
	Glyma.14G073300.1	2.76814	2.59826e-05	F-box protein PP2-B10-like	F:GO:0005515	F:protein binding
	Glyma.18G050600.1	2.76793	2.69684e-06	60S ribosomal protein L10	P:GO:0042254; P:GO:0065003; F:GO:0005198; C:GO:0005829; C:GO:0005840	P:ribosome biogenesis; P:protein-containing complex assembly; F:structural molecule activity; C:cytosol; C:ribosome
	Glyma.07G087200.1	2.76541	8.62783e-06	Arabinogalactan peptide 20	C:GO:0016020	C:membrane
	Glyma.16G207700.1	2.76532	8.17597e-07	4,5-DOPA dioxygenase extradiol	F:GO:0016491	F:oxidoreductase activity
	Glyma.18G033500.1	2.76473	6.10641e-07	Cucumisin isoform B	F:GO:0016787; F:GO:0140096	F:hydrolase activity; F:catalytic activity, acting on a protein
	Glyma.02G099500.1	2.76427	5.35335e-08	AP2/ERF and B3 domain-containing transcription repressor TEM1	P:GO:0006355; F:GO:0003677; F:GO:0140110; C:GO:0005634	P:regulation of DNA-templated transcription; F:DNA binding; F:transcription regulator activity; C:nucleus
	Glyma.07G199000.1	2.76313	0.00269388	Squamosa promoter-binding protein 1	P:GO:0006355; P:GO:0022414; P:GO:0048856; F:GO:0003677; F:GO:0140110; C:GO:0005634	P:regulation of DNA-templated transcription; P:reproductive process; P:anatomical structure development; F:DNA binding; F:transcription regulator activity; C:nucleus
	Glyma.10G107900.1	2.76306	1.71896e-05	zeatin O-glucosyltransferase	F:GO:0016740	F:transferase activity
	Glyma.20G137900.1	2.75995	6.6133e-10	receptor-like protein kinase At4g00960	F:GO:0016740; F:GO:0140096; C:GO:0005886	F:transferase activity; F:catalytic activity, acting on a protein; C:plasma membrane
	Glyma.04G086300.1	2.75969	1.66658e-09	NADP-dependent malic enzyme isoform X1	F:GO:0016491; F:GO:0016829; C:GO:0009536	F:oxidoreductase activity; F:lyase activity; C:plastid
	Glyma.02G213500.1	2.75817	0.000536942	AT-hook motif nuclear-localized protein 17-like	P:GO:0006355; F:GO:0003677; F:GO:0140110; C:GO:0005634	P:regulation of DNA-templated transcription; F:DNA binding; F:transcription regulator activity; C:nucleus
	Glyma.01G004800.1	2.75742	1.04861e-08	LRR receptor-like serine/threonine-protein kinase At4g29180 isoform X1	F:GO:0016740; F:GO:0140096	F:transferase activity; F:catalytic activity, acting on a protein
	Glyma.18G220600.1	2.75736	1.10711e-09	2'-hydroxydihydrodaidzein reductase	F:GO:0016491	F:oxidoreductase activity
	Glyma.04G127100.1	2.75681	4.36035e-07	Cysteine-rich receptor-like protein kinase 10	F:GO:0016740; F:GO:0140096; C:GO:0005886	F:transferase activity; F:catalytic activity, acting on a protein; C:plasma membrane
	Glyma.10G073600.1	2.75669	1.50155e-05	RHN79545.1 calcium/calmodulin-dependent protein kinase	F:GO:0016740	F:transferase activity
	Glyma.02G299100.1	2.75494	2.55096e-09	serine acetyltransferase 1, chloroplastic	P:GO:0006520; P:GO:0006790; F:GO:0016740; C:GO:0005829	P:amino acid metabolic process; P:sulfur compound metabolic process; F:transferase activity; C:cytosol
	Glyma.05G009000.1	2.75293	6.77786e-06	Early nodulin-93	C:GO:0016020	C:membrane
	Glyma.06G061900.1	2.74976	0.00421453	WRKY transcription factor 40	P:GO:0006355; F:GO:0003677; F:GO:0140110; C:GO:0005634	P:regulation of DNA-templated transcription; F:DNA binding; F:transcription regulator activity; C:nucleus
	Glyma.01G228700.1	2.74683	3.32209e-09	chalcone synthase	F:GO:0016740	F:transferase activity
	Glyma.07G121900.1	2.73772	1.28541e-08	ABC transporter C family member 15	P:GO:0055085; F:GO:0005215; F:GO:0016787; F:GO:0140657; C:GO:0005773	P:transmembrane transport; F:transporter activity; F:hydrolase activity; F:ATP-dependent activity; C:vacuole
	Glyma.07G088200.1	2.7374	8.90829e-05	sulfate transporter 3.5	P:GO:0055085; F:GO:0005215; C:GO:0005886	P:transmembrane transport; F:transporter activity; C:plasma membrane
	Glyma.15G158200.1	2.73594	1.99317e-08	TKY72679.1VQ motif-containing protein 22
	Glyma.08G187400.1	2.72876	0.0113642	receptor-like protein kinase At1g11050	F:GO:0016740; F:GO:0140096; C:GO:0005886	F:transferase activity; F:catalytic activity, acting on a protein; C:plasma membrane
	Glyma.07G177600.1	2.72861	9.44342e-05	KAE8707239.1Serine carboxypeptidase-like 26	F:GO:0004180	F:carboxypeptidase activity
	Glyma.04G119700.1	2.72812	2.10483e-06	trehalose-phosphate phosphatase A	P:GO:0005975; F:GO:0016740; F:GO:0016787	P:carbohydrate metabolic process; F:transferase activity; F:hydrolase activity
	Glyma.02G001100.1	2.72649	1.80949e-09	benzyl alcohol O-benzoyltransferase	F:GO:0016740	F:transferase activity
	Glyma.13G233000.1	2.72532	0.00109499	glutamate receptor 2.7 isoform X1	P:GO:0006399; P:GO:0055085; F:GO:0003723; F:GO:0005215; F:GO:0016787; F:GO:0060089; F:GO:0140098; C:GO:0005886	P:tRNA metabolic process; P:transmembrane transport; F:RNA binding; F:transporter activity; F:hydrolase activity; F:molecular transducer activity; F:catalytic activity, acting on RNA; C:plasma membrane
	Glyma.10G204400.1	2.72367	5.23769e-07	AP2/ERF and B3 domain-containing transcription repressor TEM1	P:GO:0006355; F:GO:0003677; F:GO:0140110; C:GO:0005634	P:regulation of DNA-templated transcription; F:DNA binding; F:transcription regulator activity; C:nucleus
	Glyma.01G215100.1	2.71967	7.88521e-10	Phospholipase D beta 1	P:GO:0006629; F:GO:0016787; C:GO:0005886	P:lipid metabolic process; F:hydrolase activity; C:plasma membrane
	Glyma.17G030400.1	2.71853	5.17755e-09	XP_028209485.1 stress-induced protein SAM22-like	P:GO:0023052; F:GO:0008289; F:GO:0016787; F:GO:0060089; F:GO:0098772; F:GO:0140096; C:GO:0005634	P:signaling; F:lipid binding; F:hydrolase activity; F:molecular transducer activity; F:molecular function regulator activity; F:catalytic activity, acting on a protein; C:nucleus
	Glyma.04G098400.1	2.7147	7.4683e-05	transcription factor bHLH94	P:GO:0006355; F:GO:0003677; F:GO:0140110; C:GO:0005634	P:regulation of DNA-templated transcription; F:DNA binding; F:transcription regulator activity; C:nucleus
	Glyma.16G132500.1	2.71365	1.43536e-06	RZC23504.1 Epoxide hydrolase A	P:GO:0055085; F:GO:0005215; F:GO:0016787; C:GO:0005773	P:transmembrane transport; F:transporter activity; F:hydrolase activity; C:vacuole
	Glyma.20G009300.1	2.71143	0.041584	protein DMR6-LIKE OXYGENASE 2	F:GO:0016491	F:oxidoreductase activity
	Glyma.06G099800.1	2.71077	0.000810378	RING-H2 finger protein ATL11	C:GO:0016020	C:membrane
	Glyma.12G156600.1	2.71047	5.73584e-09	acidic endochitinase	P:GO:0005975; P:GO:1901135; F:GO:0016787; C:GO:0005615	P:carbohydrate metabolic process; P:carbohydrate derivative metabolic process; F:hydrolase activity; C:extracellular space
	Glyma.04G248700.1	2.70844	1.11825e-05	aspartic proteinase Asp1	F:GO:0016787; F:GO:0140096	F:hydrolase activity; F:catalytic activity, acting on a protein
	Glyma.09G236800.1	2.70578	2.30279e-05	calcium-binding protein CML45	F:GO:0005509; C:GO:0016020	F:calcium ion binding; C:membrane
	Glyma.13G285300.1	2.70438	1.05107e-09	cytochrome P450 82A4	P:GO:0098542; F:GO:0016491	P:defense response to other organism; F:oxidoreductase activity
	Glyma.14G221200.1	2.69812	6.01611e-05	cinnamyl alcohol dehydrogenase 6	F:GO:0016491	F:oxidoreductase activity
	Glyma.15G052700.1	2.69537	5.27224e-07	cationic peroxidase 2	F:GO:0016209; F:GO:0016491; C:GO:0005576; C:GO:0005618	F:antioxidant activity; F:oxidoreductase activity; C:extracellular region; C:cell wall
	Glyma.03G101000.1	2.69255	2.46776e-07	ABC transporter C family member 15	P:GO:0055085; F:GO:0005215; F:GO:0016787; F:GO:0140657; C:GO:0005773	P:transmembrane transport; F:transporter activity; F:hydrolase activity; F:ATP-dependent activity; C:vacuole
	Glyma.08G338200.1	2.69099	1.24887e-05	hydroquinone glucosyltransferase	F:GO:0016740	F:transferase activity
	Glyma.06G258200.1	2.68992	0.00331859	G-type lectin S-receptor-like serine/threonine-protein kinase At4g27290 isoform X1	P:GO:0007018; F:GO:0003774; F:GO:0008092; F:GO:0016740; F:GO:0140096; F:GO:0140657; C:GO:0005886	P:microtubule-based movement; F:cytoskeletal motor activity; F:cytoskeletal protein binding; F:transferase activity; F:catalytic activity, acting on a protein; F:ATP-dependent activity; C:plasma membrane
	Glyma.01G206400.1	2.68679	0.00924198	G-type lectin S-receptor-like serine/threonine-protein kinase LECRK3	F:GO:0016740; F:GO:0140096	F:transferase activity; F:catalytic activity, acting on a protein
	Glyma.01G161100.1	2.68416	1.97262e-09	lysine histidine transporter-like 8	P:GO:0023052; P:GO:0055085; F:GO:0005215; C:GO:0005886	P:signaling; P:transmembrane transport; F:transporter activity; C:plasma membrane
	Glyma.03G168000.1	2.68097	1.38961e-05	Pleiotropic drug resistance protein 1	P:GO:0055085; F:GO:0005215; F:GO:0016787; F:GO:0140657	P:transmembrane transport; F:transporter activity; F:hydrolase activity; F:ATP-dependent activity
	Glyma.20G010000.1	2.67887	1.12186e-08	cupredoxin domain-containing protein precursor	P:GO:0006091; F:GO:0016491	P:generation of precursor metabolites and energy; F:oxidoreductase activity
	Glyma.01G108700.1	2.67626	8.63814e-07	PAR1 protein precursor
	Glyma.01G004200.1	2.67422	2.81405e-07	caffeoyl-CoA O-methyltransferase At4g26220	F:GO:0016740	F:transferase activity
	Glyma.20G220800.1	2.67403	0.0384426	Germin-like protein subfamily 1 member 7	F:GO:0045735; C:GO:0005576; C:GO:0005618; C:GO:0005773; C:GO:0005783	F:nutrient reservoir activity; C:extracellular region; C:cell wall; C:vacuole; C:endoplasmic reticulum
	Glyma.01G202000.1	2.6677	9.28343e-10	haloacid dehalogenase-like hydrolase domain-containing protein Sgpp isoform X1	F:GO:0016787	F:hydrolase activity
	Glyma.15G036900.1	2.66382	2.22099e-05	scarecrow-like protein 11	P:GO:0006355; F:GO:0003677; F:GO:0140110; C:GO:0005634	P:regulation of DNA-templated transcription; F:DNA binding; F:transcription regulator activity; C:nucleus
	Glyma.08G118700.1	2.66241	1.11881e-08	glutathione S-transferase	P:GO:0006575; P:GO:0006790; F:GO:0016740	P:cellular modified amino acid metabolic process; P:sulfur compound metabolic process; F:transferase activity
	Glyma.02G024200.1	2.66229	0.000258036	KAE9597068.1 actin cross-linking
	Glyma.17G034900.1	2.65892	6.37956e-09	calcium-binding protein CP1	F:GO:0003824; F:GO:0098772; C:GO:0005829	F:catalytic activity; F:molecular function regulator activity; C:cytosol
	Glyma.14G212400.1	2.65827	9.72409e-06	ribosome biogenesis protein NSA2	C:GO:0016020	C:membrane
	Glyma.05G124900.1	2.65807	0.000165687	CO dehydrogenase flavoprotein-like	F:GO:0016491	F:oxidoreductase activity
	Glyma.02G197300.1	2.65775	0.0241586	uncharacterized protein LOC100812853
	Glyma.09G027000.1	2.65663	4.41212e-06	berberine bridge enzyme-like 21	F:GO:0016491	F:oxidoreductase activity
	Glyma.09G272100.1	2.65411	1.1253e-09	Receptor-like protein 12	F:GO:0016740	F:transferase activity
	Glyma.07G261500.1	2.65288	1.52455e-05	5'-adenylylsulfate reductase 3, chloroplastic	P:GO:0006790; F:GO:0016491	P:sulfur compound metabolic process; F:oxidoreductase activity
	Glyma.03G116200.1	2.64822	0.0462358	hydroquinone glucosyltransferase	F:GO:0016740	F:transferase activity
	Glyma.18G265800.1	2.64472	2.15454e-05	UDP-glycosyltransferase 83A1	F:GO:0016740	F:transferase activity
	Glyma.18G256900.1	2.63675	4.15036e-05	Quinohemoprotein ethanol dehydrogenase type-1	P:GO:0006355; F:GO:0003677; F:GO:0140110; C:GO:0005634	P:regulation of DNA-templated transcription; F:DNA binding; F:transcription regulator activity; C:nucleus
	Glyma.10G267700.1	2.63576	1.65646e-08	protein DETOXIFICATION 12	P:GO:0055085; P:GO:0098754; F:GO:0005215	P:transmembrane transport; P:detoxification; F:transporter activity
	Glyma.10G267600.1	2.63468	0.00126029	protein DETOXIFICATION 12	P:GO:0055085; P:GO:0098754; F:GO:0005215	P:transmembrane transport; P:detoxification; F:transporter activity
	Glyma.14G049200.1	2.63408	1.56894e-08	1-aminocyclopropane-1-carboxylate oxidase	F:GO:0016491	F:oxidoreductase activity
	Glyma.09G161100.1	2.62678	4.82092e-05	receptor-like protein kinase HSL1	F:GO:0016740; F:GO:0140096	F:transferase activity; F:catalytic activity, acting on a protein
	Glyma.05G174800.1	2.62585	0.0336893	uncharacterized protein LOC100793049 isoform X1	C:GO:0016020	C:membrane
	Glyma.19G255300.1	2.62376	2.83178e-09	Cyclic nucleotide-gated ion channel 1	P:GO:0055085; F:GO:0005215	P:transmembrane transport; F:transporter activity
	Glyma.08G018000.1	2.62246	9.90776e-10	1-aminocyclopropane-1-carboxylate synthase	P:GO:0006520; P:GO:0022414; P:GO:0048856; F:GO:0016740; F:GO:0016829	P:amino acid metabolic process; P:reproductive process; P:anatomical structure development; F:transferase activity; F:lyase activity
	Glyma.U027300.1	2.6214	1.38851e-09	laccase-7	F:GO:0016491; C:GO:0005576	F:oxidoreductase activity; C:extracellular region
	Glyma.02G042500.1	2.6211	3.53014e-09	chitinase class I precursor	P:GO:0005975; P:GO:0071554; P:GO:0098542; P:GO:1901135; F:GO:0016787	P:carbohydrate metabolic process; P:cell wall organization or biogenesis; P:defense response to other organism; P:carbohydrate derivative metabolic process; F:hydrolase activity
	Glyma.02G239100.1	2.62046	5.39483e-07	NDR1/HIN1-like protein 6	C:GO:0005886	C:plasma membrane
	Glyma.12G021300.1	2.61981	9.41214e-08	glucan endo-1,3-beta-glucosidase	P:GO:0005975; F:GO:0016787; C:GO:0005886	P:carbohydrate metabolic process; F:hydrolase activity; C:plasma membrane
	Glyma.15G038500.1	2.6125	0.00022997	ENTH domain-containing protein	P:GO:0016192; P:GO:0061024; F:GO:0008289; C:GO:0005768; C:GO:0005773; C:GO:0005794; C:GO:0005886	P:vesicle-mediated transport; P:membrane organization; F:lipid binding; C:endosome; C:vacuole; C:Golgi apparatus; C:plasma membrane
	Glyma.13G236500.1	2.61247	1.76039e-05	ethylene-responsive transcription factor 4	P:GO:0006355; F:GO:0003677; F:GO:0140110; C:GO:0005634	P:regulation of DNA-templated transcription; F:DNA binding; F:transcription regulator activity; C:nucleus
	Glyma.10G017600.1	2.60594	0.00215742	Indole-3-acetic acid-induced protein ARG2	C:GO:0005739	C:mitochondrion
	Glyma.05G183800.1	2.60091	9.38703e-09	D-aminoacyl-tRNA deacylase	P:GO:0006399; P:GO:0006520; F:GO:0016787; F:GO:0140098	P:tRNA metabolic process; P:amino acid metabolic process; F:hydrolase activity; F:catalytic activity, acting on RNA
	Glyma.20G245100.1	2.59695	1.54072e-06	glycinol 4-dimethylallyltransferase-like	F:GO:0016740; C:GO:0009536	F:transferase activity; C:plastid
	Glyma.19G098500.1	2.59559	1.32307e-06	glycerophosphodiester phosphodiesterase GDPD1, chloroplastic	P:GO:0005975; P:GO:0006629; F:GO:0016787	P:carbohydrate metabolic process; P:lipid metabolic process; F:hydrolase activity
	Glyma.07G096000.1	2.59343	1.39273e-05	LEAF RUST 10 DISEASE-RESISTANCE LOCUS RECEPTOR-LIKE PROTEIN KINASE-like 1.2	F:GO:0016740; F:GO:0140096	F:transferase activity; F:catalytic activity, acting on a protein
	Glyma.16G214500.1	2.58908	5.97353e-07	TMV resistance protein N	P:GO:0023052	P:signaling
	Glyma.18G290300.1	2.58897	3.75396e-05	calcium-binding EF-hand protein	F:GO:0005509	F:calcium ion binding
	Glyma.08G218600.1	2.58805	1.03846e-07	WRKY transcription factor 40 isoform X1	P:GO:0006091; P:GO:0006355; P:GO:0015979; F:GO:0003677; F:GO:0140110; C:GO:0005634; C:GO:0009536	P:generation of precursor metabolites and energy; P:regulation of DNA-templated transcription; P:photosynthesis; F:DNA binding; F:transcription regulator activity; C:nucleus; C:plastid
	Glyma.09G153900.1	2.57893	5.02951e-09	enolase	P:GO:0005975; P:GO:0006091; P:GO:0055086; P:GO:1901135; F:GO:0016829; C:GO:0005829	P:carbohydrate metabolic process; P:generation of precursor metabolites and energy; P:nucleobase-containing small molecule metabolic process; P:carbohydrate derivative metabolic process; F:lyase activity; C:cytosol
	Glyma.10G292200.1	2.57777	7.33962e-08	chalcone isomerase	F:GO:0016853	F:isomerase activity
	Glyma.20G148900.1	2.57337	7.38049e-05	Homocysteine S-methyltransferase 3	P:GO:0006520; P:GO:0006575; P:GO:0006790; F:GO:0016740	P:amino acid metabolic process; P:cellular modified amino acid metabolic process; P:sulfur compound metabolic process; F:transferase activity
	Glyma.12G141900.1	2.57176	5.84851e-05	NAD(P)H dehydrogenase (quinone) FQR1	F:GO:0016491	F:oxidoreductase activity
	Glyma.20G241500.1	2.56703	8.1827e-09	chalcone isomerase RNA	F:GO:0016853	F:isomerase activity
	Glyma.18G223900.1	2.56426	0.000598033	cucumber peeling cupredoxin	P:GO:0006091; F:GO:0016491; C:GO:0005886	P:generation of precursor metabolites and energy; F:oxidoreductase activity; C:plasma membrane
	Glyma.18G026900.1	2.56338	2.0308e-06	serine/threonine-protein kinase-like protein CCR3	F:GO:0016740; F:GO:0140096	F:transferase activity; F:catalytic activity, acting on a protein
	Glyma.17G016600.1	2.55928	5.18991e-05	basic 7S globulin	F:GO:0016787; F:GO:0140096	F:hydrolase activity; F:catalytic activity, acting on a protein
	Glyma.03G187700.1	2.55512	1.35241e-06	UDP-glycosyltransferase 73C6-like	F:GO:0016740	F:transferase activity
	Glyma.08G118900.1	2.55224	1.50277e-07	tau class glutathione S-transferase	P:GO:0006575; P:GO:0006790; F:GO:0016740; F:GO:0016787; F:GO:0140098	P:cellular modified amino acid metabolic process; P:sulfur compound metabolic process; F:transferase activity; F:hydrolase activity; F:catalytic activity, acting on RNA
	Glyma.13G093300.1	2.55175	1.57377e-06	glutamate receptor 2.8	P:GO:0055085; F:GO:0005215; F:GO:0060089; C:GO:0005886	P:transmembrane transport; F:transporter activity; F:molecular transducer activity; C:plasma membrane
	Glyma.09G198900.1	2.54828	6.53894e-09	Dirigent protein 19	F:GO:0016740; F:GO:0140096; C:GO:0005576	F:transferase activity; F:catalytic activity, acting on a protein; C:extracellular region
	Glyma.15G211500.1	2.54785	5.83094e-09	alpha-amylase/subtilisin inhibitor	F:GO:0098772	F:molecular function regulator activity
	Glyma.15G252200.1	2.54427	2.11295e-09	glutathione S-transferase 3	P:GO:0006575; P:GO:0006790; F:GO:0016740; F:GO:0016829	P:cellular modified amino acid metabolic process; P:sulfur compound metabolic process; F:transferase activity; F:lyase activity
	Glyma.10G045400.1	2.54006	1.90207e-05	zinc finger protein ZAT11	P:GO:0016192; P:GO:0065003; F:GO:0008289; C:GO:0005794; C:GO:0005886; C:GO:0031410	P:vesicle-mediated transport; P:protein-containing complex assembly; F:lipid binding; C:Golgi apparatus; C:plasma membrane; C:cytoplasmic vesicle
	Glyma.07G140000.1	2.5399	4.79536e-07	glutathione S-transferase	P:GO:0006575; P:GO:0006790; F:GO:0016740	P:cellular modified amino acid metabolic process; P:sulfur compound metabolic process; F:transferase activity
	Glyma.06G132700.1	2.53783	1.46871e-05	AAA-ATPase At2g46620	F:GO:0016787; F:GO:0140657	F:hydrolase activity; F:ATP-dependent activity
	Glyma.18G046400.1	2.53424	0.000187897	Cysteine-rich receptor-like protein kinase 2	F:GO:0016740; F:GO:0060089; F:GO:0140096; C:GO:0005886	F:transferase activity; F:molecular transducer activity; F:catalytic activity, acting on a protein; C:plasma membrane
	Glyma.08G351800.1	2.53169	0.00298698	1-aminocyclopropane-1-carboxylate oxidase like 12	F:GO:0016491	F:oxidoreductase activity
	Glyma.08G072200.1	2.53164	8.63558e-09	alternative oxidase 3, mitochondrial	P:GO:0006091; F:GO:0016491; C:GO:0005739; C:GO:0009536	P:generation of precursor metabolites and energy; F:oxidoreductase activity; C:mitochondrion; C:plastid
	Glyma.07G165900.1	2.5316	0.0136836	uncharacterized protein LOC100809914	F:GO:0004491; C:GO:0016020; C:GO:0016020	F:methylmalonate-semialdehyde dehydrogenase (acylating) activity; C:membrane; C:membrane
	Glyma.15G275400.1	2.53053	0.0282897	polygalacturonase QRT2	P:GO:0005975; P:GO:0022414; P:GO:0048856; F:GO:0016787	P:carbohydrate metabolic process; P:reproductive process; P:anatomical structure development; F:hydrolase activity
	Glyma.04G086700.1	2.52869	8.08415e-06	receptor-like protein kinase HSL1	F:GO:0016740; F:GO:0140096	F:transferase activity; F:catalytic activity, acting on a protein
	Glyma.10G046000.1	2.52857	8.24376e-06	exocyst complex component EXO70H1	P:GO:0016192; P:GO:0061024; F:GO:0008289	P:vesicle-mediated transport; P:membrane organization; F:lipid binding
	Glyma.08G044400.1	2.52805	7.23853e-08	protein SAR DEFICIENT 1	P:GO:0006355; F:GO:0003677; F:GO:0140110; C:GO:0005634	P:regulation of DNA-templated transcription; F:DNA binding; F:transcription regulator activity; C:nucleus
	Glyma.17G103400.1	2.52573	2.23976e-07	LRR receptor-like serine/threonine-protein kinase At1g74360	F:GO:0016740; F:GO:0140096; C:GO:0005886	F:transferase activity; F:catalytic activity, acting on a protein; C:plasma membrane
	Glyma.06G144000.1	2.52573	0.0242537	hypothetical protein glysoja_038315
	Glyma.13G001800.1	2.52559	1.03944e-07	hypothetical protein glysoja_047309	C:GO:0016020; C:GO:0016020	C:membrane; C:membrane
	Glyma.05G022600.1	2.52231	8.13678e-08	UDP-glucose 6-dehydrogenase 1	P:GO:0055086; P:GO:1901135; F:GO:0016491; C:GO:0005634; C:GO:0005829	P:nucleobase-containing small molecule metabolic process; P:carbohydrate derivative metabolic process; F:oxidoreductase activity; C:nucleus; C:cytosol
	Glyma.06G157400.1	2.52047	3.47467e-06	NAC domain-containing protein 2	P:GO:0006355; F:GO:0003677	P:regulation of DNA-templated transcription; F:DNA binding
	Glyma.11G074700.1	2.51975	0.000494467	vinorine synthase-like	P:GO:0009836	P:fruit ripening, climacteric
	Glyma.18G220500.1	2.51972	4.8529e-08	vestitone reductase	F:GO:0016491	F:oxidoreductase activity
	Glyma.10G072400.1	2.51926	0.000139138	uncharacterized protein LOC100780937
	Glyma.04G182600.1	2.51864	5.00403e-05	transcription factor bHLH162	P:GO:0006355; F:GO:0003677; F:GO:0140110; C:GO:0005634	P:regulation of DNA-templated transcription; F:DNA binding; F:transcription regulator activity; C:nucleus
	Glyma.09G281900.1	2.51418	1.46163e-06	isoliquiritigenin 2'-O-methyltransferase	F:GO:0016740	F:transferase activity
	Glyma.10G228000.1	2.51278	0.0114902	receptor-like protein EIX2	F:GO:0016740; F:GO:0140096	F:transferase activity; F:catalytic activity, acting on a protein
	Glyma.05G080900.1	2.51213	0.00464636	mitogen-activated protein kinase kinase kinase 5 isoform X1	P:GO:0023052; F:GO:0016740; F:GO:0140096	P:signaling; F:transferase activity; F:catalytic activity, acting on a protein
	Glyma.07G215500.1	2.51125	0.0024217	abscisate beta-glucosyltransferase	F:GO:0016740	F:transferase activity
	Glyma.03G073200.1	2.49522	0.0419491	uncharacterized protein LOC100775432
	Glyma.02G052300.1	2.49493	1.79251e-05	RZC23504.1 Epoxide hydrolase A	P:GO:0055085; F:GO:0005215; F:GO:0016787; C:GO:0005773	P:transmembrane transport; F:transporter activity; F:hydrolase activity; C:vacuole
	Glyma.01G238800.1	2.49347	1.48053e-08	sugar transport protein 13	P:GO:0055085; F:GO:0005215	P:transmembrane transport; F:transporter activity
	Glyma.10G230600.1	2.49344	6.77004e-06	heavy-metal-associated domain-containing protein	F:GO:0046872	F:metal ion binding
	Glyma.06G297800.1	2.49312	0.00020235	uncharacterized protein LOC100778894 isoform X1
	Glyma.10G005800.1	2.48899	4.51207e-05	uncharacterized protein LOC100527111	C:GO:0016020	C:membrane
	Glyma.18G208800.1	2.48543	3.13752e-06	WRKY transcription factor 33 isoform X1	P:GO:0006355; F:GO:0003677; F:GO:0140110; C:GO:0005634	P:regulation of DNA-templated transcription; F:DNA binding; F:transcription regulator activity; C:nucleus
	Glyma.07G229100.1	2.48232	0.00243539	NAC transcription factor 29	P:GO:0006355; F:GO:0003677	P:regulation of DNA-templated transcription; F:DNA binding
	Glyma.06G294100.1	2.4796	1.51806e-08	protein ACCELERATED CELL DEATH 6	F:GO:0016740; F:GO:0016787; F:GO:0098772; F:GO:0140096; C:GO:0005886	F:transferase activity; F:hydrolase activity; F:molecular function regulator activity; F:catalytic activity, acting on a protein; C:plasma membrane
	Glyma.20G013400.1	2.47952	0.000258634	KEH30890.1 plastid movement impaired protein
	Glyma.17G030300.1	2.47908	1.58026e-07	stress-induced protein SAM22	P:GO:0023052; F:GO:0008289; F:GO:0016787; F:GO:0060089; F:GO:0098772; F:GO:0140096; C:GO:0005634	P:signaling; F:lipid binding; F:hydrolase activity; F:molecular transducer activity; F:molecular function regulator activity; F:catalytic activity, acting on a protein; C:nucleus
	Glyma.03G181700.1	2.47868	1.99692e-07	phenylalanine ammonia-lyase 1	P:GO:0006520; F:GO:0016829	P:amino acid metabolic process; F:lyase activity
	Glyma.13G361100.1	2.47768	1.24869e-05	Auxin-induced protein 22C	P:GO:0006355; P:GO:0023052; C:GO:0005634	P:regulation of DNA-templated transcription; P:signaling; C:nucleus
	Glyma.12G061900.1	2.47382	4.02084e-07	scarecrow-like protein 14	P:GO:0006355; F:GO:0003677; F:GO:0140110; C:GO:0005634	P:regulation of DNA-templated transcription; F:DNA binding; F:transcription regulator activity; C:nucleus
	Glyma.08G142400.1	2.47236	1.83951e-06	WRKY transcription factor 51	P:GO:0006355; F:GO:0003677; F:GO:0140110; C:GO:0005634	P:regulation of DNA-templated transcription; F:DNA binding; F:transcription regulator activity; C:nucleus
	Glyma.08G074200.1	2.47177	0.00798071	Chaperone protein dnaJ 20, chloroplastic	P:GO:0006457; C:GO:0009536	P:protein folding; C:plastid
	Glyma.08G045300.1	2.47003	0.0236259	hypothetical protein glysoja_023456
	Glyma.08G015700.1	2.46953	0.000113928	BTB/POZ domain-containing protein At5g41330	P:GO:0065003	P:protein-containing complex assembly
	Glyma.09G066800.1	2.46786	0.000115441	uncharacterized protein LOC100791750 isoform X1	C:GO:0016020	C:membrane
	Glyma.12G093100.1	2.46646	0.000369777	CCR4-associated factor 1 homolog 11	P:GO:0016071; F:GO:0016787; F:GO:0140098; C:GO:0005634	P:mRNA metabolic process; F:hydrolase activity; F:catalytic activity, acting on RNA; C:nucleus
	Glyma.14G118500.1	2.46411	0.000128285	KEH40474.1 transmembrane protein,	C:GO:0016020	C:membrane
	Glyma.02G286400.1	2.46403	0.0136524	GDSL esterase/lipase	F:GO:0016787	F:hydrolase activity
	Glyma.18G035100.1	2.46092	3.81594e-08	tropinone reductase homolog At5g06060	F:GO:0016491	F:oxidoreductase activity
	Glyma.02G124700.1	2.45372	1.45344e-06	protein SRG1	F:GO:0016491; F:GO:0016740	F:oxidoreductase activity; F:transferase activity
	Glyma.06G265500.1	2.45088	6.88006e-05	scarecrow-like protein 21	P:GO:0006355; F:GO:0003677; F:GO:0140110; C:GO:0005634	P:regulation of DNA-templated transcription; F:DNA binding; F:transcription regulator activity; C:nucleus
	Glyma.18G052600.1	2.44633	1.9559e-08	non-specific lipid-transfer protein 1	F:GO:0008289	F:lipid binding
	Glyma.13G005100.1	2.44538	2.58273e-06	VQ motif-containing protein 22
	Glyma.06G162400.1	2.44524	1.43689e-07	uncharacterized protein LOC100527144
	Glyma.08G307600.1	2.44376	3.79942e-08	aspartyl protease family protein 2	F:GO:0005198; F:GO:0016740; F:GO:0016787; F:GO:0140096; C:GO:0005840	F:structural molecule activity; F:transferase activity; F:hydrolase activity; F:catalytic activity, acting on a protein; C:ribosome
	Glyma.19G115600.1	2.43815	0.00682081	plant cysteine oxidase 2	F:GO:0016491	F:oxidoreductase activity
	Glyma.12G110100.1	2.43603	0.000314583	uncharacterized protein LOC100527140
	Glyma.08G355000.1	2.43422	0.00133622	receptor protein kinase ZmPK1	F:GO:0016740; F:GO:0060089; F:GO:0140096	F:transferase activity; F:molecular transducer activity; F:catalytic activity, acting on a protein
	Glyma.13G234500.1	2.43239	0.000209805	glutaredoxin-C9	F:GO:0097573	F:obsolete glutathione oxidoreductase activity
	Glyma.17G224800.1	2.42921	0.000809115	WRKY transcription factor 50	P:GO:0006355; F:GO:0003677; F:GO:0140110; C:GO:0005634	P:regulation of DNA-templated transcription; F:DNA binding; F:transcription regulator activity; C:nucleus
	Glyma.09G216400.1	2.42802	0.0118468	LRR receptor-like serine/threonine-protein kinase At3g47570 isoform X2	F:GO:0016740; F:GO:0140096	F:transferase activity; F:catalytic activity, acting on a protein
	Glyma.02G257700.1	2.42668	0.00199045	2-oxoglutarate-dependent dioxygenase At5g05600	F:GO:0016491	F:oxidoreductase activity
	Glyma.08G330100.1	2.42658	2.11901e-07	nudix hydrolase 2	F:GO:0016787	F:hydrolase activity
	Glyma.10G229400.1	2.42595	2.44673e-05	Fidgetin-like protein 1	F:GO:0016787; F:GO:0140657; C:GO:0005739	F:hydrolase activity; F:ATP-dependent activity; C:mitochondrion
	Glyma.11G058100.1	2.42459	4.85854e-05	peroxidase 10	F:GO:0016209; F:GO:0016491; C:GO:0005576	F:antioxidant activity; F:oxidoreductase activity; C:extracellular region
	Glyma.10G005400.1	2.42302	0.000284843	protein NRT1/ PTR FAMILY 5.2	P:GO:0055085; F:GO:0005215	P:transmembrane transport; F:transporter activity
	Glyma.19G248100.1	2.42198	0.00731355	transcription factor MYB4
	Glyma.11G196600.1	2.41999	0.0013006	alpha carbonic anhydrase 7	F:GO:0016491; F:GO:0016829; C:GO:0009536	F:oxidoreductase activity; F:lyase activity; C:plastid
	Glyma.15G064900.1	2.41587	0.00814723	G-type lectin S-receptor-like serine/threonine-protein kinase At4g27290 isoform X2	F:GO:0016740; F:GO:0140096; C:GO:0005886	F:transferase activity; F:catalytic activity, acting on a protein; C:plasma membrane
	Glyma.02G148400.1	2.41022	1.16183e-05	KHN18891.1 isomerase BH0283	F:GO:0016853	F:isomerase activity
	Glyma.18G198800.1	2.40961	8.85507e-06	leucine-rich repeat receptor-like protein kinase	P:GO:0023052; F:GO:0016740; F:GO:0140096; C:GO:0005886	P:signaling; F:transferase activity; F:catalytic activity, acting on a protein; C:plasma membrane
	Glyma.02G016100.1	2.40519	2.76302e-08	Ethylene-responsive transcription factor RAP2-3	P:GO:0006355; P:GO:0023052; F:GO:0003677; F:GO:0140110; C:GO:0005634	P:regulation of DNA-templated transcription; P:signaling; F:DNA binding; F:transcription regulator activity; C:nucleus
	Glyma.02G002100.1	2.40301	0.0035421	Calmodulin-like protein 8	F:GO:0003824; F:GO:0098772	F:catalytic activity; F:molecular function regulator activity
	Glyma.10G192900.1	2.3972	1.08788e-05	glutathione S-transferase	P:GO:0006575; P:GO:0006790; F:GO:0016209; F:GO:0016491; F:GO:0016740	P:cellular modified amino acid metabolic process; P:sulfur compound metabolic process; F:antioxidant activity; F:oxidoreductase activity; F:transferase activity
	Glyma.12G045300.1	2.39588	0.00384148	NAD(P)H dehydrogenase (quinone) FQR1-like 2	F:GO:0016491	F:oxidoreductase activity
	Glyma.08G338800.1	2.392	0.00112573	hydroquinone glucosyltransferase	F:GO:0016740	F:transferase activity
	Glyma.18G038500.1	2.39153	7.52273e-05	receptor-like cytoplasmic kinase 176	F:GO:0016740; F:GO:0140096	F:transferase activity; F:catalytic activity, acting on a protein
	Glyma.05G024000.1	2.38925	0.0373111	LRR receptor-like serine/threonine-protein kinase At1g74360	F:GO:0016740; F:GO:0140096; C:GO:0005886	F:transferase activity; F:catalytic activity, acting on a protein; C:plasma membrane
	Glyma.04G165400.1	2.38767	0.00256544	LRR receptor-like serine/threonine-protein kinase At1g74360	P:GO:0023052; F:GO:0016740; F:GO:0060089; F:GO:0140096; C:GO:0005886	P:signaling; F:transferase activity; F:molecular transducer activity; F:catalytic activity, acting on a protein; C:plasma membrane
	Glyma.02G022200.1	2.38695	0.000136777	protein NRT1/ PTR FAMILY 4.6	P:GO:0055085; F:GO:0005215	P:transmembrane transport; F:transporter activity
	Glyma.08G151100.1	2.38554	6.34297e-06	protein QUIRKY-like
	Glyma.09G182200.1	2.38497	0.00121316	LEAF RUST 10 DISEASE-RESISTANCE LOCUS RECEPTOR-LIKE PROTEIN KINASE-like 2.4 isoform X2	F:GO:0016740; F:GO:0060089; F:GO:0140096	F:transferase activity; F:molecular transducer activity; F:catalytic activity, acting on a protein
	Glyma.11G198500.1	2.38424	8.66545e-08	glutathione S-transferase parA	P:GO:0006575; P:GO:0006790; F:GO:0016740	P:cellular modified amino acid metabolic process; P:sulfur compound metabolic process; F:transferase activity
	Glyma.04G052800.1	2.38336	7.38294e-07	TKY74892.1ATP-dependent DNA helicase Q 1
	Glyma.13G361900.1	2.38117	2.46342e-08	pleiotropic drug resistance protein 1	P:GO:0055085; F:GO:0005215; F:GO:0016787; F:GO:0140657	P:transmembrane transport; F:transporter activity; F:hydrolase activity; F:ATP-dependent activity
	Glyma.13G087400.1	2.38038	9.32565e-06	glucan 1,3-beta-glucosidase A	P:GO:0007010; P:GO:0007163; P:GO:0048870; F:GO:0008092; F:GO:0016787; C:GO:0005576; C:GO:0005856	P:cytoskeleton organization; P:establishment or maintenance of cell polarity; P:cell motility; F:cytoskeletal protein binding; F:hydrolase activity; C:extracellular region; C:cytoskeleton
	Glyma.16G008500.1	2.38025	3.71324e-07	receptor-like protein kinase At1g72540	F:GO:0016740; F:GO:0140096	F:transferase activity; F:catalytic activity, acting on a protein
	Glyma.02G023900.1	2.37754	0.00528079	TMV resistance protein N	P:GO:0023052	P:signaling
	Glyma.17G175600.1	2.37589	0.000869821	uncharacterized membrane protein At3g27390	C:GO:0016020	C:membrane
	Glyma.06G045400.1	2.37398	1.54038e-06	zinc finger protein ZAT10	P:GO:0006355; F:GO:0003677; F:GO:0140110	P:regulation of DNA-templated transcription; F:DNA binding; F:transcription regulator activity
	Glyma.02G007400.1	2.37297	0.0449572	chitinase 10	P:GO:0005975; P:GO:0071554; P:GO:1901135; F:GO:0016787	P:carbohydrate metabolic process; P:cell wall organization or biogenesis; P:carbohydrate derivative metabolic process; F:hydrolase activity
	Glyma.17G222300.1	2.3696	0.00841593	WRKY transcription factor 40	P:GO:0006355; F:GO:0003677; F:GO:0140110; C:GO:0005634	P:regulation of DNA-templated transcription; F:DNA binding; F:transcription regulator activity; C:nucleus
	Glyma.04G020700.1	2.36958	0.00898085	syringolide-induced protein 14-1-1
	Glyma.14G212700.1	2.36844	0.00495057	aspartic proteinase PCS1	F:GO:0016787; F:GO:0140096	F:hydrolase activity; F:catalytic activity, acting on a protein
	Glyma.17G238300.1	2.36744	8.24827e-09	UPF0481 protein At3g47200	C:GO:0016020	C:membrane
	Glyma.06G262700.1	2.36511	2.70241e-05	Receptor-like serine/threonine-protein kinase SD1-8	F:GO:0016740; F:GO:0140096; C:GO:0005886	F:transferase activity; F:catalytic activity, acting on a protein; C:plasma membrane
	Glyma.06G262000.1	2.35996	0.000217973	Receptor-like serine/threonine-protein kinase SD1-8	F:GO:0016740; F:GO:0140096; C:GO:0005886	F:transferase activity; F:catalytic activity, acting on a protein; C:plasma membrane
	Glyma.08G195100.1	2.35964	0.0400715	inorganic pyrophosphatase 2	F:GO:0016787	F:hydrolase activity
	Glyma.10G151300.1	2.35934	5.83826e-08	AES61408.1 hypoxia-responsive family protein	P:GO:0007005; P:GO:0065003; C:GO:0005739	P:mitochondrion organization; P:protein-containing complex assembly; C:mitochondrion
	Glyma.15G247500.1	2.3592	0.00186705	Receptor-like protein EIX2	F:GO:0016740; F:GO:0140096	F:transferase activity; F:catalytic activity, acting on a protein
	Glyma.13G188900.1	2.35749	0.000419989	Cysteine-rich receptor-like protein kinase 25	F:GO:0016740; F:GO:0140096; C:GO:0005886	F:transferase activity; F:catalytic activity, acting on a protein; C:plasma membrane
	Glyma.19G144700.1	2.35245	1.42057e-07	Cytochrome P450 93A3	F:GO:0016491	F:oxidoreductase activity
	Glyma.02G029400.1	2.35048	1.30897e-08	zinc finger protein 5	P:GO:0006355; P:GO:0023052; P:GO:0030154; P:GO:0048856; F:GO:0003677; F:GO:0140110; C:GO:0005634	P:regulation of DNA-templated transcription; P:signaling; P:cell differentiation; P:anatomical structure development; F:DNA binding; F:transcription regulator activity; C:nucleus
	Glyma.03G236300.1	2.35044	1.41932e-08	respiratory burst oxidase homolog protein B	F:GO:0016209; F:GO:0016491; C:GO:0005886	F:antioxidant activity; F:oxidoreductase activity; C:plasma membrane
	Glyma.06G295400.1	2.34741	8.36017e-06	uncharacterized protein LOC100305963
	Glyma.12G100600.1	2.34622	0.000737128	Transcription factor CPC	P:GO:0030154; F:GO:0003677; C:GO:0005634	P:cell differentiation; F:DNA binding; C:nucleus
	Glyma.13G248000.1	2.34473	4.53165e-07	zinc finger protein CONSTANS-LIKE 4	F:GO:0008270	F:zinc ion binding
	Glyma.16G175200.1	2.34436	0.0075277	UDP-glycosyltransferase 1	F:GO:0016740	F:transferase activity
	Glyma.05G042800.1	2.34354	7.29346e-05	Cytochrome P450 71A9	F:GO:0016491	F:oxidoreductase activity
	Glyma.01G022400.1	2.34235	0.000152893	receptor-like cytosolic serine/threonine-protein kinase RBK1	F:GO:0016740; F:GO:0140096	F:transferase activity; F:catalytic activity, acting on a protein
	Glyma.15G160300.1	2.3359	1.08816e-07	Serine/threonine-protein phosphatase 6 regulatory ankyrin repeat subunit C	F:GO:0005515; C:GO:0016020	F:protein binding; C:membrane
	Glyma.05G037500.1	2.33508	1.14681e-08	1-deoxy-D-xylulose 5-phosphate reductoisomerase, chloroplastic	P:GO:0006629; P:GO:1901135; F:GO:0016491; F:GO:0016853	P:lipid metabolic process; P:carbohydrate derivative metabolic process; F:oxidoreductase activity; F:isomerase activity
	Glyma.18G029300.1	2.3333	0.00026515	nematode resistance protein-like HSPRO2	P:GO:0006520	P:amino acid metabolic process
	Glyma.11G097000.1	2.32954	1.16787e-07	Lysine histidine transporter-like 8	P:GO:0023052; P:GO:0055085; F:GO:0005215; C:GO:0005886	P:signaling; P:transmembrane transport; F:transporter activity; C:plasma membrane
	Glyma.14G208000.1	2.32897	8.48395e-05	NDR1/HIN1-like protein 6	C:GO:0005886	C:plasma membrane
	Glyma.19G006200.1	2.32699	0.000130839	polygalacturonase At1g48100	P:GO:0005975; F:GO:0016787	P:carbohydrate metabolic process; F:hydrolase activity
	Glyma.13G306900.1	2.32561	5.95556e-05	Peroxidase 3	F:GO:0016209; F:GO:0016491; C:GO:0005576; C:GO:0005618	F:antioxidant activity; F:oxidoreductase activity; C:extracellular region; C:cell wall
	Glyma.11G228100.1	2.32432	1.54038e-06	nematode resistance protein-like HSPRO2	P:GO:0006520	P:amino acid metabolic process
	Glyma.04G232200.1	2.3182	4.64056e-07	AAA-ATPase At2g46620	F:GO:0016787; F:GO:0140657	F:hydrolase activity; F:ATP-dependent activity
	Glyma.18G252300.1	2.3172	0.0419292	ethylene-responsive transcription factor 1	P:GO:0006355; P:GO:0023052; F:GO:0003677; F:GO:0140110; C:GO:0005634	P:regulation of DNA-templated transcription; P:signaling; F:DNA binding; F:transcription regulator activity; C:nucleus
	Glyma.15G110300.1	2.31625	1.31728e-07	WRKY transcription factor 31	P:GO:0006355; F:GO:0003677; F:GO:0140110; C:GO:0005634	P:regulation of DNA-templated transcription; F:DNA binding; F:transcription regulator activity; C:nucleus
	Glyma.18G249100.1	2.31507	6.16579e-07	PRA1 family protein F2-like	P:GO:0016192; C:GO:0005783; C:GO:0005794	P:vesicle-mediated transport; C:endoplasmic reticulum; C:Golgi apparatus
	Glyma.07G093900.1	2.31351	0.0397062	protein SAR DEFICIENT 1	P:GO:0006355; F:GO:0003677; F:GO:0140110; C:GO:0005634	P:regulation of DNA-templated transcription; F:DNA binding; F:transcription regulator activity; C:nucleus
	Glyma.12G094100.1	2.31306	8.49302e-05	apoptosis-inducing factor homolog A	P:GO:0006091; F:GO:0016491	P:generation of precursor metabolites and energy; F:oxidoreductase activity
	Glyma.16G026400.1	2.31144	1.44008e-07	WRKY transcription factor 46	P:GO:0006355; F:GO:0003677; F:GO:0140110; C:GO:0005634	P:regulation of DNA-templated transcription; F:DNA binding; F:transcription regulator activity; C:nucleus
	Glyma.01G131100.1	2.31054	2.56416e-05	aspartate aminotransferase, mitochondrial	P:GO:0006520; F:GO:0016740; C:GO:0005739	P:amino acid metabolic process; F:transferase activity; C:mitochondrion
	Glyma.02G125600.1	2.31034	2.9667e-06	indole-3-acetic acid-amido synthetase GH3.1	F:GO:0016874	F:ligase activity
	Glyma.15G028400.1	2.30978	0.00123915	KEH39494.1 transmembrane protein,	C:GO:0016020	C:membrane
	Glyma.20G125200.1	2.30678	0.0456818	ribose-5-phosphate isomerase 2	P:GO:0006091; P:GO:0055086; P:GO:1901135; F:GO:0016853	P:generation of precursor metabolites and energy; P:nucleobase-containing small molecule metabolic process; P:carbohydrate derivative metabolic process; F:isomerase activity
	Glyma.20G247900.1	2.30591	0.0301335	hypothetical protein GLYMA_20G247900
	Glyma.02G158700.1	2.30562	5.98085e-08	dihydroflavonol-4-reductase DFR1	F:GO:0016491	F:oxidoreductase activity
	Glyma.09G003100.1	2.30405	0.0167613	G-type lectin S-receptor-like serine/threonine-protein kinase LECRK3	F:GO:0016740; F:GO:0140096	F:transferase activity; F:catalytic activity, acting on a protein
	Glyma.16G164400.1	2.303	1.24096e-05	Peroxidase 12	F:GO:0016209; F:GO:0016491; C:GO:0005576; C:GO:0005618	F:antioxidant activity; F:oxidoreductase activity; C:extracellular region; C:cell wall
	Glyma.11G252700.1	2.30135	0.00253164	MACPF domain-containing protein At1g14780	P:GO:0002376; P:GO:0012501; P:GO:0023052; P:GO:0098542; C:GO:0005886	P:immune system process; P:programmed cell death; P:signaling; P:defense response to other organism; C:plasma membrane
	Glyma.18G242300.1	2.29772	6.07803e-08	isopentenyl-diphosphate Delta-isomerase I	P:GO:0006629; F:GO:0016853	P:lipid metabolic process; F:isomerase activity
	Glyma.U021800.1	2.29725	2.19226e-08	mitogen-activated protein kinase 3	P:GO:0006790; P:GO:0022414; P:GO:0023052; P:GO:0048856; P:GO:0098542; F:GO:0016740; F:GO:0140096; C:GO:0005634	P:sulfur compound metabolic process; P:reproductive process; P:signaling; P:anatomical structure development; P:defense response to other organism; F:transferase activity; F:catalytic activity, acting on a protein; C:nucleus
	Glyma.15G256300.1	2.29708	0.000135131	cysteine-rich and transmembrane domain-containing protein WIH1-like	C:GO:0005886	C:plasma membrane
	Glyma.18G110200.1	2.29674	1.84191e-05	aspartyl protease family protein 2	F:GO:0005198; F:GO:0016740; F:GO:0016787; F:GO:0140096; C:GO:0005840	F:structural molecule activity; F:transferase activity; F:hydrolase activity; F:catalytic activity, acting on a protein; C:ribosome
	Glyma.13G253300.1	2.29645	4.21143e-06	Receptor-like protein kinase HAIKU2	F:GO:0016740; F:GO:0140096; C:GO:0005886	F:transferase activity; F:catalytic activity, acting on a protein; C:plasma membrane
	Glyma.20G236200.1	2.29551	1.6236e-06	respiratory burst oxidase homolog protein B	F:GO:0016209; F:GO:0016491; C:GO:0005886	F:antioxidant activity; F:oxidoreductase activity; C:plasma membrane
	Glyma.14G200200.1	2.28826	2.04137e-08	WRKY transcription factor WRKY24	P:GO:0006355; F:GO:0003677; F:GO:0140110; C:GO:0005634	P:regulation of DNA-templated transcription; F:DNA binding; F:transcription regulator activity; C:nucleus
	Glyma.04G017200.1	2.28813	3.69984e-07	serine/threonine-protein kinase PIX13 isoform X1	F:GO:0016740; F:GO:0140096	F:transferase activity; F:catalytic activity, acting on a protein
	Glyma.08G339000.1	2.28762	0.00611497	TKY66283.1Histidine phosphatase superfamily, clade-1	F:GO:0003824	F:catalytic activity
	Glyma.15G268200.1	2.28695	5.61353e-05	TKY49505.1formate--tetrahydrofolate ligase	C:GO:0016020	C:membrane
	Glyma.05G008400.1	2.28143	1.71896e-05	zinc finger CCCH domain-containing protein 39	F:GO:0003677; F:GO:0003723	F:DNA binding; F:RNA binding
	Glyma.10G194200.1	2.27697	0.036237	ethylene-responsive transcription factor ERF107	P:GO:0006355; P:GO:0023052; F:GO:0003677; F:GO:0140110; C:GO:0005634	P:regulation of DNA-templated transcription; P:signaling; F:DNA binding; F:transcription regulator activity; C:nucleus
	Glyma.03G208400.1	2.27666	0.000642497	uncharacterized protein LOC102660901
	Glyma.13G065300.1	2.27603	8.38433e-07	cytochrome c oxidase-like subunit III	C:GO:0016020	C:membrane
	Glyma.02G053600.1	2.27578	7.68935e-06	AAA-ATPase At3g50940	F:GO:0016787; F:GO:0140657	F:hydrolase activity; F:ATP-dependent activity
	Glyma.03G253200.1	2.27269	1.6236e-06	Indole-3-acetic acid-induced protein ARG2	C:GO:0005739	C:mitochondrion
	Glyma.09G092100.1	2.25932	0.000127975	KAE8700180.1Calcium binding atopy-related autoantigen
	Glyma.15G011900.1	2.25918	7.80357e-08	pleiotropic drug resistance protein 1	P:GO:0055085; F:GO:0005215; F:GO:0016787; F:GO:0140657	P:transmembrane transport; F:transporter activity; F:hydrolase activity; F:ATP-dependent activity
	Glyma.13G294200.1	2.25898	0.0176875	XP_028188621.1 signaling peptide TAXIMIN 2-like	C:GO:0016020	C:membrane
	Glyma.04G123800.1	2.25501	0.000913059	ubiquinol oxidase 1, mitochondrial	P:GO:0006091; F:GO:0016491; C:GO:0005739	P:generation of precursor metabolites and energy; F:oxidoreductase activity; C:mitochondrion
	Glyma.04G134200.1	2.25196	2.08575e-06	Sigma factor binding protein 1, chloroplastic	P:GO:0006355	P:regulation of DNA-templated transcription
	Glyma.20G124200.1	2.25095	0.00901365	AES62821.1 DUF4228 domain protein
	Glyma.05G119200.1	2.25054	0.0186649	chaperone protein dnaJ 20, chloroplastic	P:GO:0006457; C:GO:0009536	P:protein folding; C:plastid
	Glyma.20G139500.1	2.24903	0.00070965	Cysteine-rich receptor-like protein kinase 25	P:GO:0098542; F:GO:0016740; F:GO:0140096; C:GO:0005886	P:defense response to other organism; F:transferase activity; F:catalytic activity, acting on a protein; C:plasma membrane
	Glyma.05G067800.1	2.24576	0.0266181	serine/threonine-protein kinase PBL19	F:GO:0016740; F:GO:0140096	F:transferase activity; F:catalytic activity, acting on a protein
	Glyma.20G231900.1	2.24376	0.000659653	E3 ubiquitin-protein ligase ATL6	C:GO:0016020	C:membrane
	Glyma.02G227700.1	2.24087	6.00012e-08	internal alternative NAD(P)H-ubiquinone oxidoreductase A2, mitochondrial	F:GO:0016491; C:GO:0005739; C:GO:0005777	F:oxidoreductase activity; C:mitochondrion; C:peroxisome
	Glyma.05G137800.1	2.24056	0.0228843	protein SRG1-like	F:GO:0016491; F:GO:0016740	F:oxidoreductase activity; F:transferase activity
	Glyma.02G232600.1	2.23974	5.35335e-08	WRKY transcription factor WRKY24	P:GO:0006355; F:GO:0003677; F:GO:0140110; C:GO:0005634	P:regulation of DNA-templated transcription; F:DNA binding; F:transcription regulator activity; C:nucleus
	Glyma.08G182900.1	2.23888	1.16202e-07	WAT1-related protein At1g68170	P:GO:0055085; F:GO:0005215; C:GO:0005886	P:transmembrane transport; F:transporter activity; C:plasma membrane
	Glyma.13G056100.1	2.23683	3.27242e-07	phenolic glucoside malonyltransferase 1-like	F:GO:0016740	F:transferase activity
	Glyma.06G100000.1	2.23562	1.13178e-06	transcription factor bHLH94	P:GO:0006355; F:GO:0003677; F:GO:0140110; C:GO:0005634	P:regulation of DNA-templated transcription; F:DNA binding; F:transcription regulator activity; C:nucleus
	Glyma.02G284800.1	2.23475	1.64775e-06	Aspartic proteinase nepenthesin-1	F:GO:0005198; F:GO:0016787; F:GO:0140096; C:GO:0005840	F:structural molecule activity; F:hydrolase activity; F:catalytic activity, acting on a protein; C:ribosome
	Glyma.14G201800.1	2.23396	7.50165e-08	peroxidase 4	F:GO:0016209; F:GO:0016491; C:GO:0005576	F:antioxidant activity; F:oxidoreductase activity; C:extracellular region
	Glyma.06G142000.1	2.22866	2.29066e-07	WRKY transcription factor 70	P:GO:0006355; F:GO:0003677; F:GO:0140110; C:GO:0005634	P:regulation of DNA-templated transcription; F:DNA binding; F:transcription regulator activity; C:nucleus
	Glyma.05G237200.1	2.22534	0.000192558	protein SAR DEFICIENT 1	P:GO:0006355; F:GO:0003677; F:GO:0140110; C:GO:0005634	P:regulation of DNA-templated transcription; F:DNA binding; F:transcription regulator activity; C:nucleus
	Glyma.12G007300.1	2.22325	0.00162704	MDIS1-interacting receptor like kinase 2	P:GO:0023052; F:GO:0016740; F:GO:0140096; C:GO:0005886	P:signaling; F:transferase activity; F:catalytic activity, acting on a protein; C:plasma membrane
	Glyma.08G293200.1	2.22284	0.000919421	glycosyltransferase family 92 protein RCOM_0530710	F:GO:0016740	F:transferase activity
	Glyma.10G204100.1	2.22109	1.13472e-06	lysine histidine transporter-like 6	P:GO:0023052; P:GO:0055085; F:GO:0005215; C:GO:0005886	P:signaling; P:transmembrane transport; F:transporter activity; C:plasma membrane
	Glyma.07G081400.1	2.22083	0.000400987	protein kinase	P:GO:0023052; F:GO:0003677; F:GO:0016491; F:GO:0016740	P:signaling; F:DNA binding; F:oxidoreductase activity; F:transferase activity
	Glyma.20G241700.1	2.21966	3.91407e-06	chalcone--flavonone isomerase-like	F:GO:0016853	F:isomerase activity
	Glyma.06G186200.1	2.21508	1.24681e-05	KEH35073.1 UVI1,
	Glyma.11G000500.1	2.2112	5.02708e-05	scopoletin glucosyltransferase-like	F:GO:0016740	F:transferase activity
	Glyma.16G215100.1	2.21091	4.37353e-06	TMV resistance protein N	P:GO:0023052	P:signaling
	Glyma.15G012700.1	2.21078	0.000603521	Auxin-responsive protein IAA17	P:GO:0006355; P:GO:0023052; C:GO:0005634	P:regulation of DNA-templated transcription; P:signaling; C:nucleus
	Glyma.18G287000.1	2.20739	0.000419178	disease resistance protein RPP13	P:GO:0098542	P:defense response to other organism
	Glyma.14G194300.1	2.20506	4.24208e-06	omega-3 fatty acid desaturase, endoplasmic reticulum	P:GO:0005975; P:GO:0006091; P:GO:0006520; P:GO:0006629; P:GO:0006790; P:GO:0055086; P:GO:1901135; F:GO:0016491; C:GO:0005783	P:carbohydrate metabolic process; P:generation of precursor metabolites and energy; P:amino acid metabolic process; P:lipid metabolic process; P:sulfur compound metabolic process; P:nucleobase-containing small molecule metabolic process; P:carbohydrate derivative metabolic process; F:oxidoreductase activity; C:endoplasmic reticulum
	Glyma.01G036000.1	2.20386	0.00234851	UDP-glycosyltransferase 74B1	F:GO:0016740	F:transferase activity
	Glyma.09G238100.1	2.20376	0.0123472	amino acid transporter AVT1I	P:GO:0023052; P:GO:0055085; F:GO:0005215; C:GO:0005886	P:signaling; P:transmembrane transport; F:transporter activity; C:plasma membrane
	Glyma.20G032400.1	2.20367	1.15303e-05	phosphate transporter PHO1 homolog 3	P:GO:0055085; F:GO:0005215; F:GO:0016787; C:GO:0005773; C:GO:0005794; C:GO:0005886	P:transmembrane transport; F:transporter activity; F:hydrolase activity; C:vacuole; C:Golgi apparatus; C:plasma membrane
	Glyma.19G151300.1	2.19863	0.01749	dirigent protein 22-like	C:GO:0005576	C:extracellular region
	Glyma.09G027500.1	2.19833	0.000258036	wall-associated receptor kinase-like 8	P:GO:0023052; F:GO:0016740; F:GO:0140096; C:GO:0005886	P:signaling; F:transferase activity; F:catalytic activity, acting on a protein; C:plasma membrane
	Glyma.02G023800.1	2.19627	6.14486e-05	toll/interleukin-1 receptor-like protein	P:GO:0023052	P:signaling
	Glyma.16G142300.1	2.19517	5.18991e-05	vacuolar amino acid transporter YPQ2	C:GO:0016020	C:membrane
	Glyma.11G212100.1	2.19396	0.00126939	IQ domain-containing protein IQM3	C:GO:0005634	C:nucleus
	Glyma.06G187200.1	2.19325	0.000569152	protein EDS1	P:GO:0006629; F:GO:0016787; C:GO:0005634	P:lipid metabolic process; F:hydrolase activity; C:nucleus
	Glyma.11G070200.1	2.19083	2.06707e-07	isoflavone reductase-like protein	F:GO:0016491	F:oxidoreductase activity
	Glyma.12G229000.1	2.1858	1.75874e-06	AAA-ATPase At3g50940	F:GO:0016787; F:GO:0140657	F:hydrolase activity; F:ATP-dependent activity
	Glyma.13G032100.1	2.18419	4.56186e-06	receptor-like protein kinase At1g11050	F:GO:0016740; F:GO:0060089; F:GO:0140096; C:GO:0005886	F:transferase activity; F:molecular transducer activity; F:catalytic activity, acting on a protein; C:plasma membrane
	Glyma.13G035800.1	2.18355	2.89807e-07	wall-associated receptor kinase-like 16	P:GO:0023052; F:GO:0016740; F:GO:0140096; C:GO:0005886	P:signaling; F:transferase activity; F:catalytic activity, acting on a protein; C:plasma membrane
	Glyma.20G188800.1	2.18076	3.33932e-05	GABA transporter 1	P:GO:0023052; P:GO:0055085; F:GO:0005215; C:GO:0005886	P:signaling; P:transmembrane transport; F:transporter activity; C:plasma membrane
	Glyma.11G060500.1	2.17976	0.00830915	Calcium-binding protein CML37	F:GO:0005509	F:calcium ion binding
	Glyma.13G085900.1	2.17787	0.00315464	uncharacterized protein LOC112998750	C:GO:0016020; C:GO:0016020	C:membrane; C:membrane
	Glyma.09G163700.1	2.17392	0.0013509	Miraculin	F:GO:0098772; C:GO:0005576	F:molecular function regulator activity; C:extracellular region
	Glyma.20G231200.1	2.17212	0.000260653	phosphoglycerate mutase-like protein AT74	F:GO:0016787	F:hydrolase activity
	Glyma.07G021300.1	2.1719	2.3942e-05	uncharacterized protein LOC100808320 isoform X2
	Glyma.15G077000.1	2.1717	0.00332453	ethylene-responsive transcription factor 12	P:GO:0006355; F:GO:0003677; F:GO:0140110; C:GO:0005634	P:regulation of DNA-templated transcription; F:DNA binding; F:transcription regulator activity; C:nucleus
	Glyma.07G073400.1	2.17006	0.0121988	protein O-glucosyltransferase 1	F:GO:0016740	F:transferase activity
	Glyma.10G201100.1	2.16898	4.23161e-08	pyruvate kinase 1, cytosolic	P:GO:0005975; P:GO:0006091; P:GO:0055086; P:GO:1901135; F:GO:0016491; F:GO:0016740; F:GO:0016829; F:GO:0016853; C:GO:0043226	P:carbohydrate metabolic process; P:generation of precursor metabolites and energy; P:nucleobase-containing small molecule metabolic process; P:carbohydrate derivative metabolic process; F:oxidoreductase activity; F:transferase activity; F:lyase activity; F:isomerase activity; C:organelle
	Glyma.02G238800.1	2.16781	1.43331e-07	2-hydroxyacyl-CoA lyase	P:GO:0006629; F:GO:0016829; C:GO:0005777	P:lipid metabolic process; F:lyase activity; C:peroxisome
	Glyma.04G104900.1	2.16119	0.000150966	acetyl-CoA carboxylase 1	P:GO:0006629; P:GO:0006790; P:GO:0055086; P:GO:1901135; F:GO:0016874; C:GO:0009536	P:lipid metabolic process; P:sulfur compound metabolic process; P:nucleobase-containing small molecule metabolic process; P:carbohydrate derivative metabolic process; F:ligase activity; C:plastid
	Glyma.12G011400.1	2.15681	0.000303681	cytokinin dehydrogenase 6	F:GO:0016491	F:oxidoreductase activity
	Glyma.11G152400.1	2.15509	6.05255e-07	NADPH:quinone oxidoreductase	F:GO:0016491; C:GO:0005829	F:oxidoreductase activity; C:cytosol
	Glyma.14G083600.1	2.1548	6.41504e-06	TKY57826.1Lipase protein	P:GO:0006629; F:GO:0016787	P:lipid metabolic process; F:hydrolase activity
	Glyma.16G215000.1	2.14829	0.000435783	TMV resistance protein N	P:GO:0023052	P:signaling
	Glyma.16G170900.1	2.14803	0.00176768	receptor-like protein EIX2	F:GO:0016740; F:GO:0140096	F:transferase activity; F:catalytic activity, acting on a protein
	Glyma.11G230300.1	2.14603	0.0341517	serine/threonine-protein kinase-like protein CCR3	F:GO:0016740; F:GO:0140096	F:transferase activity; F:catalytic activity, acting on a protein
	Glyma.17G031800.1	2.14395	4.42281e-05	acetate/butyrate--CoA ligase AAE7, peroxisomal	F:GO:0016874	F:ligase activity
	Glyma.08G178100.1	2.1424	1.00158e-06	KHN26756.1 nitronate monooxygenase	F:GO:0016491	F:oxidoreductase activity
	Glyma.18G158400.1	2.14043	4.10449e-05	ABC transporter C family member 3	P:GO:0055085; F:GO:0005215; F:GO:0016787; F:GO:0140657; C:GO:0005773	P:transmembrane transport; F:transporter activity; F:hydrolase activity; F:ATP-dependent activity; C:vacuole
	Glyma.06G045100.1	2.13934	7.03036e-06	subtilisin-like protease SBT1.7	F:GO:0016787; F:GO:0140096; C:GO:0005576	F:hydrolase activity; F:catalytic activity, acting on a protein; C:extracellular region
	Glyma.08G352200.1	2.1383	0.00186188	G-type lectin S-receptor-like serine/threonine-protein kinase At1g11300	F:GO:0016740; F:GO:0140096; C:GO:0005886	F:transferase activity; F:catalytic activity, acting on a protein; C:plasma membrane
	Glyma.10G261200.1	2.13651	0.00244972	BSP domain-containing protein precursor
	Glyma.13G116900.1	2.13591	0.000493895	protein NRT1/ PTR FAMILY 4.5	P:GO:0006629; P:GO:0055085; P:GO:1901135; F:GO:0005215; F:GO:0016740	P:lipid metabolic process; P:transmembrane transport; P:carbohydrate derivative metabolic process; F:transporter activity; F:transferase activity
	Glyma.07G178300.1	2.13237	0.00250185	cupredoxin domain-containing protein precursor	P:GO:0006091; F:GO:0016491	P:generation of precursor metabolites and energy; F:oxidoreductase activity
	Glyma.12G059100.1	2.13201	9.90253e-08	tropinone reductase	F:GO:0016491	F:oxidoreductase activity
	Glyma.19G164300.1	2.12667	1.79564e-06	inorganic phosphate transporter 1-4	P:GO:0055085; F:GO:0005215; F:GO:0016787	P:transmembrane transport; F:transporter activity; F:hydrolase activity
	Glyma.20G101100.1	2.11935	5.54776e-07	glutathione S-transferase	P:GO:0006575; P:GO:0006790; F:GO:0016740	P:cellular modified amino acid metabolic process; P:sulfur compound metabolic process; F:transferase activity
	Glyma.06G299000.1	2.11868	0.00161247	uncharacterized protein LOC100778894 isoform X1
	Glyma.18G199000.1	2.11744	0.00151721	leucine-rich repeat receptor-like protein kinase	P:GO:0023052; F:GO:0016740; F:GO:0140096; C:GO:0005886	P:signaling; F:transferase activity; F:catalytic activity, acting on a protein; C:plasma membrane
	Glyma.U040600.1	2.1155	6.47263e-05	L-ascorbate oxidase	F:GO:0016491; C:GO:0005576	F:oxidoreductase activity; C:extracellular region
	Glyma.02G159900.1	2.11543	8.38074e-06	Pleiotropic drug resistance protein 2	P:GO:0055085; F:GO:0005215; F:GO:0016787; F:GO:0140657	P:transmembrane transport; F:transporter activity; F:hydrolase activity; F:ATP-dependent activity
	Glyma.18G055800.1	2.11521	0.000468317	uncharacterized protein LOC100305696 isoform X1	P:GO:0006355; F:GO:0003677; F:GO:0140110; C:GO:0005634	P:regulation of DNA-templated transcription; F:DNA binding; F:transcription regulator activity; C:nucleus
	Glyma.10G194500.1	2.11193	2.59027e-05	E3 ubiquitin-protein ligase LIN-1	P:GO:0048856; F:GO:0016740; F:GO:0140096	P:anatomical structure development; F:transferase activity; F:catalytic activity, acting on a protein
	Glyma.18G287800.1	2.11161	1.38801e-05	Heat shock cognate 70 kDa protein	F:GO:0016787; F:GO:0044183; F:GO:0140657; C:GO:0005783	F:hydrolase activity; F:protein folding chaperone; F:ATP-dependent activity; C:endoplasmic reticulum
	Glyma.20G135700.1	2.11043	4.86412e-05	phytosulfokines 3	P:GO:0016071; P:GO:0030154; F:GO:0048018; C:GO:0005576; C:GO:0005634	P:mRNA metabolic process; P:cell differentiation; F:receptor ligand activity; C:extracellular region; C:nucleus
	Glyma.03G171500.1	2.10615	9.47848e-05	cation/H(+) antiporter 20	P:GO:0055085; F:GO:0005215; C:GO:0005773; C:GO:0005886	P:transmembrane transport; F:transporter activity; C:vacuole; C:plasma membrane
	Glyma.03G128700.1	2.10241	0.0359206	KAE9599773.1 cysteine-rich transmembrane CYSTM domain-containing protein	C:GO:0005886	C:plasma membrane
	Glyma.07G087400.1	2.1013	0.00131471	aldehyde dehydrogenase family 2 member C4	F:GO:0016491	F:oxidoreductase activity
	Glyma.06G302800.1	2.09985	7.44777e-06	protein translation factor SUI1 homolog	F:GO:0003723; F:GO:0016740; F:GO:0045182	F:RNA binding; F:transferase activity; F:translation regulator activity
	Glyma.18G047800.1	2.09865	2.40331e-05	NDR1/HIN1-like protein 6	C:GO:0005886	C:plasma membrane
	Glyma.17G233700.1	2.0961	2.86849e-05	uncharacterized protein LOC100793150
	Glyma.17G123800.1	2.09365	7.83739e-06	phospholipid-transporting ATPase 9	P:GO:0061024; F:GO:0005215; F:GO:0016787; F:GO:0140657; C:GO:0005886	P:membrane organization; F:transporter activity; F:hydrolase activity; F:ATP-dependent activity; C:plasma membrane
	Glyma.13G133100.1	2.09294	0.00585706	zinc finger protein ZAT11	P:GO:0016192; P:GO:0065003; F:GO:0008289; C:GO:0005794; C:GO:0005886; C:GO:0031410	P:vesicle-mediated transport; P:protein-containing complex assembly; F:lipid binding; C:Golgi apparatus; C:plasma membrane; C:cytoplasmic vesicle
	Glyma.04G091600.1	2.08946	1.2576e-06	AT-hook motif nuclear-localized protein 17	P:GO:0006355; F:GO:0003677; F:GO:0140110; C:GO:0005634	P:regulation of DNA-templated transcription; F:DNA binding; F:transcription regulator activity; C:nucleus
	Glyma.08G306800.1	2.08896	2.44634e-07	phi class glutathione S-transferase	F:GO:0016740; C:GO:0005829	F:transferase activity; C:cytosol
	Glyma.11G216900.1	2.08371	6.10641e-07	protein C2-DOMAIN ABA-RELATED 4	P:GO:0023052; C:GO:0005634; C:GO:0005886	P:signaling; C:nucleus; C:plasma membrane
	Glyma.04G135200.1	2.0836	0.000276817	hypothetical protein D0Y65_009620	C:GO:0016020	C:membrane
	Glyma.06G187300.1	2.08098	1.40361e-06	protein EDS1L	P:GO:0006629; C:GO:0005634	P:lipid metabolic process; C:nucleus
	Glyma.02G309300.1	2.07418	1.46965e-07	phenylalanine ammonia-lyase class 3	P:GO:0006520; F:GO:0016829	P:amino acid metabolic process; F:lyase activity
	Glyma.05G101300.1	2.07362	0.00109694	indole-3-acetic acid-amido synthetase GH3.1	F:GO:0016874	F:ligase activity
	Glyma.17G163200.1	2.07248	3.18095e-07	peroxidase 73	F:GO:0016209; F:GO:0016491; C:GO:0005576	F:antioxidant activity; F:oxidoreductase activity; C:extracellular region
	Glyma.20G140300.1	2.07071	1.4245e-05	Cysteine-rich receptor-like protein kinase 25	F:GO:0016740	F:transferase activity
	Glyma.05G006600.1	2.07058	0.000209641	cinnamoyl-CoA reductase-like SNL6	P:GO:0006629; F:GO:0016491	P:lipid metabolic process; F:oxidoreductase activity
	Glyma.08G091900.1	2.07053	1.43331e-07	potassium transporter 17	P:GO:0055085; F:GO:0005215; C:GO:0005886	P:transmembrane transport; F:transporter activity; C:plasma membrane
	Glyma.U029900.1	2.07051	9.15823e-05	uncharacterized protein LOC100798910
	Glyma.04G223300.1	2.06816	5.59262e-07	WRKY transcription factor 70	P:GO:0006355; F:GO:0003677; F:GO:0140110; C:GO:0005634	P:regulation of DNA-templated transcription; F:DNA binding; F:transcription regulator activity; C:nucleus
	Glyma.03G165800.1	2.06643	0.000377663	MDIS1-interacting receptor like kinase 2	P:GO:0023052; F:GO:0016740; F:GO:0140096; C:GO:0005886	P:signaling; F:transferase activity; F:catalytic activity, acting on a protein; C:plasma membrane
	Glyma.10G061800.1	2.06549	0.0188589	thaumatin-like protein 1b	F:GO:0016740; F:GO:0016829; C:GO:0005576	F:transferase activity; F:lyase activity; C:extracellular region
	Glyma.20G046800.1	2.06479	0.000301678	4-diphosphocytidyl-2-C-methyl-D-erythritol kinase, chloroplastic/chromoplastic	P:GO:0006629; F:GO:0016740; C:GO:0005783; C:GO:0005886; C:GO:0009536	P:lipid metabolic process; F:transferase activity; C:endoplasmic reticulum; C:plasma membrane; C:plastid
	Glyma.17G185000.1	2.06133	2.00486e-06	NAC domain-containing protein 83-like	P:GO:0006355; F:GO:0003677	P:regulation of DNA-templated transcription; F:DNA binding
	Glyma.18G281700.1	2.05818	3.25655e-05	ubiquitin-like-specific protease 2B	F:GO:0016787; F:GO:0140096	F:hydrolase activity; F:catalytic activity, acting on a protein
	Glyma.11G242100.1	2.05677	0.0222713	uncharacterized protein LOC100780058
	Glyma.08G307300.1	2.05577	0.00841107	G-type lectin S-receptor-like serine/threonine-protein kinase LECRK2	F:GO:0016740; F:GO:0140096	F:transferase activity; F:catalytic activity, acting on a protein
	Glyma.07G142000.1	2.05026	4.30399e-07	phosphatidylinositol:ceramide inositolphosphotransferase 1	P:GO:0006629; F:GO:0016740; C:GO:0005773; C:GO:0005783; C:GO:0005794; C:GO:0005886	P:lipid metabolic process; F:transferase activity; C:vacuole; C:endoplasmic reticulum; C:Golgi apparatus; C:plasma membrane
	Glyma.15G003300.1	2.04913	1.05809e-05	WRKY transcription factor 40	P:GO:0006355; F:GO:0003677; F:GO:0140110; C:GO:0005634	P:regulation of DNA-templated transcription; F:DNA binding; F:transcription regulator activity; C:nucleus
	Glyma.08G277000.1	2.04436	2.72201e-07	1-deoxy-D-xylulose-5-phosphate synthase 2, chloroplastic	P:GO:0006629; P:GO:0006766; P:GO:0006790; P:GO:1901135; F:GO:0016740	P:lipid metabolic process; P:vitamin metabolic process; P:sulfur compound metabolic process; P:carbohydrate derivative metabolic process; F:transferase activity
	Glyma.18G201300.1	2.04106	0.000172929	GDSL esterase/lipase CPRD49	F:GO:0016787	F:hydrolase activity
	Glyma.02G129500.1	2.04067	0.000446686	phospholipid-transporting ATPase 9	P:GO:0061024; F:GO:0005215; F:GO:0016787; F:GO:0140657; C:GO:0005886	P:membrane organization; F:transporter activity; F:hydrolase activity; F:ATP-dependent activity; C:plasma membrane
	Glyma.02G227000.1	2.04028	7.65847e-05	zinc finger CCCH domain-containing protein 66	P:GO:0051171; P:GO:0060255; P:GO:0080090; F:GO:0005515; F:GO:0046872	P:regulation of nitrogen compound metabolic process; P:regulation of macromolecule metabolic process; P:regulation of primary metabolic process; F:protein binding; F:metal ion binding
	Glyma.05G158200.1	2.03529	0.0442877	cyclic dof factor 4	P:GO:0006355; F:GO:0003677; F:GO:0140110; C:GO:0005634	P:regulation of DNA-templated transcription; F:DNA binding; F:transcription regulator activity; C:nucleus
	Glyma.18G045100.1	2.03116	2.95764e-07	polyamine oxidase 4	F:GO:0016491; C:GO:0005777	F:oxidoreductase activity; C:peroxisome
	Glyma.02G261900.1	2.03075	5.44108e-05	abscisic acid receptor PYL4	P:GO:0023052; F:GO:0008289; F:GO:0016209; F:GO:0016491; F:GO:0016787; F:GO:0060089; F:GO:0098772; F:GO:0140096; C:GO:0005634; C:GO:0005886	P:signaling; F:lipid binding; F:antioxidant activity; F:oxidoreductase activity; F:hydrolase activity; F:molecular transducer activity; F:molecular function regulator activity; F:catalytic activity, acting on a protein; C:nucleus; C:plasma membrane
	Glyma.06G310100.1	2.02772	1.2576e-06	carboxylesterase 15	F:GO:0016787	F:hydrolase activity
	Glyma.07G136800.1	2.02542	4.21143e-06	legume-specific protein
	Glyma.05G231000.1	2.0254	0.0152441	TKY60894.1ATP-dependent RNA helicase DDX11
	Glyma.18G274800.1	2.02157	0.00565979	F-box/kelch-repeat protein At3g23880	F:GO:0005515	F:protein binding
	Glyma.11G211100.1	2.02114	5.6127e-06	leucine-rich repeat receptor-like protein kinase At5g49770	F:GO:0016740; F:GO:0140096	F:transferase activity; F:catalytic activity, acting on a protein
	Glyma.01G244000.1	2.02099	0.00200843	hypothetical protein GLYMA_01G244000	C:GO:0016020	C:membrane
	Glyma.15G124400.1	2.02015	9.47848e-05	transmembrane protein 64	C:GO:0016020	C:membrane
	Glyma.04G029600.1	2.01933	0.00219658	bZIP transcription factor 44-like	P:GO:0006355; F:GO:0003677; F:GO:0140110; C:GO:0005634	P:regulation of DNA-templated transcription; F:DNA binding; F:transcription regulator activity; C:nucleus
	Glyma.01G171400.1	2.01919	1.62317e-05	AAA-ATPase At5g17760 isoform X1	F:GO:0016787; F:GO:0140657	F:hydrolase activity; F:ATP-dependent activity
	Glyma.07G264200.1	2.01682	0.000120737	1-aminocyclopropane-1-carboxylate oxidase	F:GO:0016491	F:oxidoreductase activity
	Glyma.19G057500.1	2.01678	1.44194e-05	12-oxophytodienoate reductase 2	F:GO:0016491	F:oxidoreductase activity
	Glyma.05G055100.1	2.01435	5.71269e-07	lipid transfer-like protein VAS	F:GO:0008289; C:GO:0005886	F:lipid binding; C:plasma membrane
	Glyma.04G095900.1	2.0123	6.12202e-07	TKY74428.1anaphase-promoting complex subunit 7	F:GO:0005515; C:GO:0016020	F:protein binding; C:membrane
[truncated: 105 more rows]

## Sheet: Wi8-W8
	Supplementary Table S2: List of soybean differentially expressed genes (DEGs). Comparisons were performed between untreated Génesis 5601 versus untreated Williams (G-W), and D. caulivora inoculated versus control plants of both genotypes at the indicated time points (Gi8-G8; Gi48-G48; Wi8-W8; Wi48-W48).
[truncated: 514 more rows]

[truncated: 1 more sheets: Wi48-W48]
