# Supplementary material for: Comparative analysis of soybean transcriptional profiles reveals defense mechanisms involved in resistance against Diaporthe caulivora
Source: Sci Rep. 2023 Aug 11;13:13061. doi: 10.1038/s41598-023-39695-1 (PMC10421924; doi:10.1038/s41598-023-39695-1)
Supplement: Supplementary file 7 — Supplementary Table S3. [file 41598_2023_39695_MOESM7_ESM.xlsx]

## Sheet: Total KEGGs
	Supplementary Table : KEGG pathway analysis of upregulated genes in soybean plants inoculated with D. caulivora, Kyoto Encyclopedia of Genes and Genomes
	Pathway ID	Name of pathway	Number of genes	Genes
	ko00940	Phenylpropanoid biosynthesis	103	Beta-Glucosidase (Ec:3.2.1.21), Shikimate O-Hydroxycinnamoyltransferase (Ec:2.3.1.133), Cinnamoyl-CoA Reductase (Ec:1.2.1.44), 4-Coumarate---CoA Ligase (Ec:6.2.1.12), Phenylalanine Ammonia-Lyase (Ec:4.3.1.24), Phenylalanine/Tyrosine Ammonia-Lyase (Ec:4.3.1.25), Cinnamyl-Alcohol Dehydrogenase (Ec:1.1.1.195), Caffeoyl-CoA O-Methyltransferase (Ec:2.1.1.104), Caffeate O-Methyltransferase (Ec:2.1.1.68…
	ko04075	Plant hormone signal transduction	67	SAUR (Ko:K14488), ERF1 (Ko:K14516), ERF2 (Ko:K14517), PR1 (Ko:K13449), GH3 (Ko:K14487), PYL (Ko:K14496), IAA (Ko:K14484), ARR-A (Ko:K14492), TCH4 (Ko:K14504), TGA (Ko:K14431), AUX1, LAX (Ko:K13946), ETR, ERS (Ko:K14509), BAK1 (Ko:K13416), JAR1_4_6 (Ko:K14506), AHK2_3_4 (Ko:K14489), MYC2 (Ko:K13422), PIF3 (Ko:K12126), PIF4 (Ko:K16189), PP2C (Ko:K14497)
	ko04016	MAPK signaling pathway-plant	67	CALM (Ko:K02183), ERF1 (Ko:K14516), WRKY33 (Ko:K13424), PR1 (Ko:K13449), ACS1_2_6 (Ko:K20772), PYL (Ko:K14496), RBOH (Ko:K13447), CHIB (Ko:K20547), VSP2 (Ko:K20728), FLS2 (Ko:K13420), MPK3 (Ko:K20536), MKK9 (Ko:K20604), ETR, ERS (Ko:K14509), WRKY22 (Ko:K13425), WRKY29 (Ko:K13426), BAK1 (Ko:K13416), TMEM222 (Ko:K20726), MYC2 (Ko:K13422), ER (Ko:K20718), PP2C (Ko:K14497), MEK1, MKK1 (Ko:K20602), MK…
	ko04626	Plant-pathogen interaction	62	CALM (Ko:K02183), WRKY33 (Ko:K13424), CML (Ko:K13448), PR1 (Ko:K13449), RPS2 (Ko:K13459), RPM1, RPS3 (Ko:K13457), RBOH (Ko:K13447), PTI6 (Ko:K13434), KCS (Ko:K15397), CTSF (Ko:K01373),CNGC (Ko:K05391), PTI5 (Ko:K13433), EDS1 (Ko:K18875), FLS2 (Ko:K13420), MPK3 (Ko:K20536), MAP2K1, MEK1 (Ko:K04368), WRKY22 (Ko:K13425), WRKY29 (Ko:K13426), BAK1 (Ko:K13416), SERK4, BKK1 (Ko:K13417), PTI4 (Ko:K13432)
	ko04010	MAPK signaling pathway	44	IRAK4 (Ko:K04733), IRAK1 (Ko:K04730), HSPA1s (Ko:K03283), DUSP, MKP (Ko:K04459), DUSP1 (Ko:K21278), MAP3K3, MEKK3 (Ko:K04421), MAP2K1, MEK1 (Ko:K04368)
	ko00941	Flavonoid biosynthesis	57	Chalcone Synthase (Ec:2.3.1.74), Flavanone 3-Dioxygenase (Ec:1.14.11.9), Shikimate O-Hydroxycinnamoyltransferase (Ec:2.3.1.133), Chalcone Isomerase (Ec:5.5.1.6), Dihydroflavonol 4-Reductase (Ec:1.1.1.219), Anthocyanidin Synthase (Ec:1.14.20.4), Caffeoyl-CoA O-Methyltransferase (Ec:2.1.1.104), Flavonoid 4'-O-Methyltransferase (Ec:2.1.1.231), Flavonol Synthase (Ec:1.14.20.6), CHS (Ko:K00660), E5.5.…
	ko00943	Isoflavonoid biosynthesis	46	3,9-Dihydroxypterocarpan 6a-Monooxygenase (Ec:1.14.14.93), 2'-Hydroxyisoflavone Reductase (Ec:1.3.1.45), Trihydroxypterocarpan Dimethylallyltransferase (Ec:2.5.1.36), Isoflavone 7-O-Methyltransferase (Ec:2.1.1.150), 2-Hydroxyisoflavanone Dehydratase (Ec:4.2.1.105), Isoflavone 7-O-Glucosyltransferase (Ec:2.4.1.170), 2-Hydroxyisoflavanone Synthase (Ec:1.14.14.87), HI4OMT (Ko:K13259), 7-IOMT (Ko:K13…
	ko00140	Steroid hormone biosynthesis	40	3beta-Hydroxy-Delta5-Steroid Dehydrogenase (Ec:1.1.1.145), Unspecific Monooxygenase (Ec:1.14.14.1), Glucuronosyltransferase (Ec:2.4.1.17), CYP17A (Ko:K00512), CYP1A1 (Ko:K07408), UGT (Ko:K00699), CYP1A2 (Ko:K07409)
	ko02010	ABC transporters	13	ABCC2 (Ko:K05666), ABCB1, CD243 (Ko:K05658), ABCC13 (Ko:K05670), ABCC1 (Ko:K05665), ABCG2, CD338 (Ko:K05681), ABCA3 (Ko:K05643)
	ko00944	Flavone and flavonol biosynthesis	10	Quercetin 3-O-Methyltransferase (Ec:2.1.1.76), Flavone 3'-O-Methyltransferase (Ec:2.1.1.42), Flavonoid 3',5'-Methyltransferase (Ec:2.1.1.267), Flavonol-3-O-Glucoside L-Rhamnosyltransferase (Ec:2.4.1.159), IF7MAT (Ko:K13264), CYP75B1 (Ko:K05280),AOMT, CROMT2 (Ko:K13272)
	ko00905	Brasinosteroid biosynthesis	4	CYP734A1, BAS1 (Ko:K15639), CYP85A1, BR6OX1 (Ko:K09590), CYP90C1, ROT3 (Ko:K12637)
	ko00942	Anthocyanin biosynthesis	3	UGT79B1 (Ko:K17193), GT1 (Ko:K12938)

## Sheet: Wi8-W8
	Supplementary Table : KEGG pathway analysis of upregulated genes in soybean plants inoculated with D. caulivora, Kyoto Encyclopedia of Genes and Genomes
	Pathway ID	Name of pathway	Number of genes	Genes
	ko00940	Phenylpropanoid biosynthesis	7	4-Coumarate-CoA Ligase (Ec:6.2.1.12), 4CL (Ko:K01904), E3.2.1.21 (Ko:K01188), E3.2.1.21 (Ko:K01188), CCR (Ko:K09753)
	ko04075	Plant hormone signal transduction	2	PR1 (Ko:K13449), ERF2 (Ko:K14517)
	ko04016	MAPK signaling pathway-plant	7	WRKY33 (Ko:K13424), TMEM222 (Ko:K20726), CALM (Ko:K02183), PR1 (Ko:K13449), FLS2 (Ko:K13420)
	ko04626	Plant-pathogen interaction	8	WRKY33 (Ko:K13424), CALM (Ko:K02183), PTI6 (Ko:K13434), KCS (Ko:K15397), PR1 (Ko:K13449), FLS2 (Ko:K13420)
	ko04010	MAPK signaling pathway	6	IRAK4 (Ko:K04733), DUSP, MKP (Ko:K04459),DUSP1 (Ko:K21278), IRAK1 (Ko:K04730)
	ko00941	Flavonoid biosynthesis	4	CHS (Ko:K00660), CHR (Ko:K08243), E2.3.1.133, HCT (Ko:K13065)
	ko00943	Isoflavonoid biosynthesis	4	2'-Hydroxyisoflavone Reductase (Ec:1.3.1.45), VR (Ko:K13265), CYP81E (Ko:K13260)
	ko00140	Steroid hormone biosynthesis	2	CYP17A (Ko:K00512), CYP1A1 (Ko:K07408)

## Sheet: Gi8-G8
	Supplementary Table : KEGG pathway analysis of upregulated genes in soybean plants inoculated with D. caulivora, Kyoto Encyclopedia of Genes and Genomes
	Pathway ID	Name of pathway	Number of genes	Genes
	ko00940	Phenylpropanoid biosynthesis	24	4-Coumarate-CoA Ligase (Ec:6.2.1.12), Cinnamyl-Alcohol Dehydrogenase (Ec:1.1.1.195), Cinnamoyl-CoA Reductase (Ec:1.2.1.44), E1.11.1.7 (Ko:K00430), E3.2.1.21 (Ko:K01188), K22395 (Ko:K22395), COMT (Ko:K13066), 4CL (Ko:K01904), E2.3.1.133, HCT (Ko:K13065), CCR (Ko:K09753), PAL (Ko:K10775), PTAL (Ko:K13064)
	ko04075	Plant hormone signal transduction	9	ERF1 (Ko:K14516), ERF2 (Ko:K14517), SAUR (Ko:K14488)
	ko04016	MAPK signaling pathway-plant	8	ERF1 (Ko:K14516), CALM (Ko:K02183), WRKY33 (Ko:K13424), ACS1_2_6 (Ko:K20772), FLS2 (Ko:K13420)
	ko04626	Plant-pathogen interaction	10	RPM1, RPS3 (Ko:K13457), RPS2 (Ko:K13459), WRKY33 (Ko:K13424), CTSF (Ko:K01373), KCS (Ko:K15397), FLS2 (Ko:K13420), CALM (Ko:K02183)
	ko04010	MAPK signaling pathway	10	IRAK4 (Ko:K04733), IRAK1 (Ko:K04730), DUSP, MKP (Ko:K04459), DUSP1 (Ko:K21278), HSPA1s (Ko:K03283), MAP3K3, MEKK3 (Ko:K04421)
	ko00941	Flavonoid biosynthesis	7	CHS (Ko:K00660), CHR (Ko:K08243), E2.3.1.133, HCT (Ko:K13065)
	ko00943	Isoflavonoid biosynthesis	13	2'-Hydroxyisoflavone Reductase (Ec:1.3.1.45), CYP81E (Ko:K13260), CYP71D9, F6H (Ko:K13267), HI4OMT (Ko:K13259), 7-IOMT (Ko:K13262), VR (Ko:K13265), HIDH (Ko:K13258), IF7GT (Ko:K13263)
	ko00140	Steroid hormone biosynthesis	10	3beta-Hydroxy-Delta5-Steroid Dehydrogenase (Ec:1.1.1.145), CYP17A (Ko:K00512), CYP1A1 (Ko:K07408), UGT (Ko:K00699)
	ko02010	ABC transporters	2	ABCB1, CD243 (Ko:K05658)
	ko00905	Brasinosteroid biosynthesis	1	CYP734A1, BAS1 (Ko:K15639)

## Sheet: Wi48-W48
	Supplementary Table : KEGG pathway analysis of upregulated genes in soybean plants inoculated with D. caulivora, Kyoto Encyclopedia of Genes and Genomes
	Pathway ID	Name of pathway	Number of genes	Genes
	ko00940	Phenylpropanoid biosynthesis	23	4-Coumarate-CoA Ligase (Ec:6.2.1.12), Cinnamyl-Alcohol Dehydrogenase (Ec:1.1.1.195), Cinnamoyl-CoA Reductase (Ec:1.2.1.44), E1.11.1.7 (Ko:K00430), E3.2.1.21 (Ko:K01188), COMT (Ko:K13066), K22395 (Ko:K22395), E2.3.1.133, HCT (Ko:K13065), CCR (Ko:K09753), 4CL (Ko:K01904), E2.1.1.104 (Ko:K00588)
	ko04075	Plant hormone signal transduction	17	SAUR (Ko:K14488), ERF2 (Ko:K14517), ERF1 (Ko:K14516), MYC2 (Ko:K13422), PYL (Ko:K14496), TGA (Ko:K14431), ETR, ERS (Ko:K14509), TCH4 (Ko:K14504), PR1 (Ko:K13449), BAK1 (Ko:K13416)
	ko04016	MAPK signaling pathway-plant	17	WRKY33 (Ko:K13424), FLS2 (Ko:K13420), CALM (Ko:K02183), ERF1 (Ko:K14516), MYC2 (Ko:K13422), PYL (Ko:K14496), ACS1_2_6 (Ko:K20772), ETR, ERS (Ko:K14509), PR1 (Ko:K13449), BAK1 (Ko:K13416), MKK9 (Ko:K20604)
	ko04626	Plant-pathogen interaction	15	WRKY33 (Ko:K13424), FLS2 (Ko:K13420), CALM (Ko:K02183), PTI4 (Ko:K13432), RPM1, RPS3 (Ko:K13457), EDS1 (Ko:K18875), KCS (Ko:K15397), RPS2 (Ko:K13459), PR1 (Ko:K13449), BAK1 (Ko:K13416)
	ko04010	MAPK signaling pathway	15	IRAK4 (Ko:K04733), IRAK1 (Ko:K04730), DUSP, MKP (Ko:K04459), DUSP1 (Ko:K21278), MAP3K3, MEKK3 (Ko:K04421)
	ko00941	Flavonoid biosynthesis	8	CHS (Ko:K00660), E2.1.1.104 (Ko:K00588), CHR (Ko:K08243), E2.3.1.133, HCT (Ko:K13065)
	ko00943	Isoflavonoid biosynthesis	11	2'-Hydroxyisoflavone Reductase (Ec:1.3.1.45), CYP71D9, F6H (Ko:K13267), VR (Ko:K13265), CYP81E (Ko:K13260), HIDH (Ko:K13258), HI4OMT (Ko:K13259), 7-IOMT (Ko:K13262), CYP93A1 (Ko:K13261)
	ko00140	Steroid hormone biosynthesis	9	3beta-Hydroxy-Delta5-Steroid Dehydrogenase (Ec:1.1.1.145), CYP17A (Ko:K00512), CYP1A1 (Ko:K07408), UGT (Ko:K00699)
	ko02010	ABC transporters	3	ABCB1, CD243 (Ko:K05658), ABCA3 (Ko:K05643), ABCC2 (Ko:K05666)
	ko00944	Flavone and flavonol biosynthesis	1	AOMT, CROMT2 (Ko:K13272)

## Sheet: Gi48-G48
	Supplementary Table S3: Kyoto Encyclopedia of Genes and Genomes (KEGG) pathway analysis of upregulated genes in soybean plants inoculated with D. caulivora.
	Pathway ID	Name of pathway	Number of genes	Genes
	ko00940	Phenylpropanoid biosynthesis	44	Beta-Glucosidase (Ec:3.2.1.21), Shikimate O-Hydroxycinnamoyltransferase (Ec:2.3.1.133), Cinnamoyl-CoA Reductase (Ec:1.2.1.44), Phenylalanine Ammonia-Lyase (Ec:4.3.1.24), Phenylalanine/Tyrosine Ammonia-Lyase (Ec:4.3.1.25), Cinnamyl-Alcohol Dehydrogenase (Ec:1.1.1.195), 4-Coumarate---CoA Ligase (Ec:6.2.1.12), Caffeoyl-CoA O-Methyltransferase (Ec:2.1.1.104), E1.11.1.7 (Ko:K00430), E3.2.1.21 (Ko:K011…
	ko04075	Plant hormone signal transduction	15	PYL (Ko:K14496), ERF1 (Ko:K14516), ERF2 (Ko:K14517), SAUR (Ko:K14488), TGA (Ko:K14431), GH3 (Ko:K14487), ARR-A (Ko:K14492), ETR, ERS (Ko:K14509), TCH4 (Ko:K14504), PR1 (Ko:K13449)
	ko04016	MAPK signaling pathway-plant	17	WRKY33 (Ko:K13424), PYL (Ko:K14496), ERF1 (Ko:K14516), ACS1_2_6 (Ko:K20772), FLS2 (Ko:K13420), CALM (Ko:K02183), ETR, ERS (Ko:K14509), PR1 (Ko:K13449), MKK9 (Ko:K20604)
	ko04626	Plant-pathogen interaction	10	WRKY33 (Ko:K13424), FLS2 (Ko:K13420), RPM1, RPS3 (Ko:K13457), EDS1 (Ko:K18875),KCS (Ko:K15397), CALM (Ko:K02183), PR1 (Ko:K13449)
	ko04010	MAPK signaling pathway	12	Interleukin-1 Receptor-Associated Kinase 4 [EC:2.7.11.1] IRAK4 (Ko:K04733), Interleukin-1 Receptor-Associated Kinase 1 [EC:2.7.11.1] (ko:K04730), Dual Specificity MAP Kinase Phosphatase [EC:3.1.3.16 3.1.3.48] (DUSP, MKP), (Ko:K04459), Dual Specificity Protein Phosphatase 1 [EC:3.1.3.16 3.1.3.48] (DUSP1), (Ko:K21278), Mitogen-Activated Protein Kinase Kinase Kinase 3 [EC:2.7.11.25] (MAP3K3, MEKK3)
	ko00941	Flavonoid biosynthesis	34	Chalcone Synthase (Ec:2.3.1.74), Flavanone 3-Dioxygenase (Ec:1.14.11.9), Shikimate O-Hydroxycinnamoyltransferase (Ec:2.3.1.133), Chalcone Isomerase (Ec:5.5.1.6), 6'-Deoxychalcone Synthase (Ec:2.3.1.170), Caffeoyl-CoA O-Methyltransferase (Ec:2.1.1.104), Dihydroflavonol 4-Reductase (Ec:1.1.1.219), Flavonol Synthase (Ec:1.14.20.6), CHS (Ko:K00660), E2.3.1.133, HCT (Ko:K13065), E2.1.1.104 (Ko:K00588)…
	ko00943	Isoflavonoid biosynthesis	15	3,9-Dihydroxypterocarpan 6a-Monooxygenase (Ec:1.14.14.93), Trihydroxypterocarpan Dimethylallyltransferase (Ec:2.5.1.36), 2'-Hydroxyisoflavone Reductase (Ec:1.3.1.45), Isoflavone 7-O-Glucosyltransferase (Ec:2.4.1.170), 2-Hydroxyisoflavanone Synthase (Ec:1.14.14.87), VR (Ko:K13265), CYP71D9, F6H (Ko:K13267), CYP81E (Ko:K13260), CYP93A1 (Ko:K13261), IF7GT (Ko:K13263)
	ko00140	Steroid hormone biosynthesis	10	3beta-Hydroxy-Delta5-Steroid Dehydrogenase (Ec:1.1.1.145), CYP17A (Ko:K00512), CYP1A1 (Ko:K07408), UGT (Ko:K00699)
	ko02010	ABC transporters	1	ABCB1, CD243 (Ko:K05658)
	ko00944	Flavone and flavonol biosynthesis	4	Quercetin 3-O-Methyltransferase (Ec:2.1.1.76), Flavone 3'-O-Methyltransferase (Ec:2.1.1.42), Flavonoid 3',5'-Methyltransferase (Ec:2.1.1.267), AOMT, CROMT2 (Ko:K13272)
