# Supplementary material for: Comparative analysis of soybean transcriptional profiles reveals defense mechanisms involved in resistance against Diaporthe caulivora
Source: Sci Rep. 2023 Aug 11;13:13061. doi: 10.1038/s41598-023-39695-1 (PMC10421924; doi:10.1038/s41598-023-39695-1)
Supplement: Supplementary file 8 — Supplementary Table S4. [file 41598_2023_39695_MOESM8_ESM.xlsx]

## Sheet: DEGs
	Supplementary Table S4: List of all DEGs in soybean plants inoculated with D. caulivora obtained by hierarchical clustering.
	Gene_id	8 hpi		48 hpi
		Williams	Genesis 5601	Williams	Genesis 5601	Description
	Glyma.14G002800.1	3.70497	0	3.89675	3.10337	VQ motif-containing protein 22
	Glyma.18G041600.1	3.58332	2.54781	3.57898	3.36471	Centromere protein V
	Glyma.14G212400.1	3.50441	0	3.6283	2.65827	ribosome biogenesis protein NSA2
	Glyma.10G230600.1	2.72761	0	3.00029	2.49344	heavy-metal-associated domain-containing protein
	Glyma.13G065300.1	2.59583	0	2.77564	2.27603	cytochrome c oxidase-like subunit III
	Glyma.13G294200.1	2.61183	0	2.5472	2.25898	XP_028188621.1 signaling peptide TAXIMIN 2-like
	Glyma.08G338200.1	3.06599	0	3.10131	2.69099	hydroquinone glucosyltransferase
	Glyma.02G195300.1	5.08292	3.3547	4.98987	4.77654	Syntaxin-121
	Glyma.06G045400.1	2.86143	0	2.56364	2.37398	zinc finger protein ZAT10
	Glyma.08G057900.1	3.60544	0	3.39202	3.18594	Retrovirus-related Pol polyprotein from transposon RE1
	Glyma.20G203700.1	4.23379	2.3853	3.83024	3.76734	ethylene-responsive transcription factor 1B
	Glyma.17G145400.1	4.47478	0	3.62643	3.62247	ethylene-responsive transcription factor 1A
	Glyma.14G005700.1	2.90647	2.47223	2.83737	2.77707	NAD(P)H-dependent 6'-deoxychalcone synthase
	Glyma.15G003300.1	2.82766	0	2.40081	2.04913	WRKY transcription factor 40
	Glyma.13G133100.1	2.25468	0	2.15052	2.09294	zinc finger protein ZAT11
	Glyma.07G191400.1	3.77692	0	3.62082	3.59481	Retrovirus-related Pol polyprotein from transposon RE1
	Glyma.06G157400.1	2.73652	0	2.53903	2.52047	NAC domain-containing protein 2
	Glyma.04G091600.1	2.17456	0	2.03047	2.08946	AT-hook motif nuclear-localized protein 17
	Glyma.14G200200.1	2.39047	0	2.12029	2.28826	WRKY transcription factor WRKY24
	Glyma.10G204400.1	2.91634	0	2.55768	2.72367	AP2/ERF and B3 domain-containing transcription repressor TEM1
	Glyma.18G026900.1	2.69753	0	2.43815	2.56338	serine/threonine-protein kinase-like protein CCR3
	Glyma.02G232600.1	2.22134	0	2.02354	2.23974	WRKY transcription factor WRKY24
	Glyma.06G162400.1	2.32091	0	2.12327	2.44524	uncharacterized protein LOC100527144
	Glyma.01G209600.1	0	-2.72248	0	0	glucuronosyltransferase PGSIP8
	Glyma.19G091800.1	0	-2.82412	0	0	peroxidase 55
	Glyma.05G123600.1	0	-2.25663	0	0	WRKY transcription factor 35
	Glyma.04G109400.1	0	-2.58113	0	0	7-deoxyloganetic acid glucosyltransferase
	Glyma.13G229500.1	0	-5.28319	0	0	ABC transporter H family member 4
	Glyma.15G083200.1	0	-4.92999	0	0	abscisic acid receptor PYL12
	Glyma.06G175600.1	0	-3.51528	0	0	Aldehyde oxidase GLOX
	Glyma.13G025300.1	0	-4.94569	0	0	amino-acid permease BAT1 homolog
	Glyma.20G134200.1	0	-5.82602	0	0	Anti-sigma-I factor RsgI6 isoform B
	Glyma.18G244600.1	0	-2.34509	0	0	AP2-like ethylene-responsive transcription factor BBM1
	Glyma.20G202300.1	0	-4.79901	0	0	AT-hook motif nuclear-localized protein 20
	Glyma.17G005800.1	0	-2.43528	0	0	ATP-dependent DNA helicase 2 subunit KU80
	Glyma.13G159000.1	0	-2.11855	0	0	auxin-responsive protein IAA29
	Glyma.13G050700.1	0	-2.5838	0	0	basic leucine zipper 43
	Glyma.11G119900.1	0	-2.27041	0	0	BURP domain-containing protein BNM2A
	Glyma.U016700.1	0	-2.28771	0	0	Carotenoid cleavage dioxygenase 7, chloroplastic
	Glyma.09G140600.1	0	-2.35456	0	0	chromosome transmission fidelity protein 8 homolog
	Glyma.06G231800.1	0	-3.42327	0	0	CLAVATA3/ESR (CLE)-related protein 5-like
	Glyma.01G181900.1	0	-2.14054	0	0	cytochrome P450 CYP82D47
	Glyma.11G149100.1	0	-2.38329	0	0	cytokinin dehydrogenase 6
	Glyma.09G233800.1	0	-2.06018	0	0	Dehydration-responsive element-binding protein 3
	Glyma.15G247100.1	0	-5.01495	0	0	Disease resistance protein isoform B
	Glyma.01G095600.1	0	-3.0675	0	0	E3 ubiquitin-protein ligase Os04g0590900
	Glyma.15G025100.1	0	-2.34987	0	0	ethylene-responsive transcription factor ERF024
	Glyma.13G331700.1	0	-5.74194	0	0	exocyst complex component EXO70H1
	Glyma.18G044100.1	0	-2.4793	0	0	expansin-A13
	Glyma.06G181300.1	0	-3.59878	0	0	F-box/kelch-repeat protein At3g23880
	Glyma.11G130400.1	0	-2.93129	0	0	FT-interacting protein 1
	Glyma.20G126200.1	0	-5.57549	0	0	heavy metal-associated isoprenylated plant protein 20
	Glyma.09G041800.1	0	-2.68047	0	0	hypothetical protein D0Y65_023143
	Glyma.09G038400.1	0	-2.2139	0	0	hypothetical protein GLYMA_09G038400
	Glyma.12G005500.1	0	-4.80429	0	0	hypothetical protein GLYMA_12G005500
	Glyma.13G126800.1	0	-2.61525	0	0	hypothetical protein GLYMA_13G126800
	Glyma.20G169800.1	0	-2.08132	0	0	hypothetical protein GLYMA_20G169800, partial
	Glyma.14G169800.1	0	-2.21024	0	0	hypothetical protein glysoja_039202
	Glyma.15G073400.1	0	-2.00483	0	0	josephin-like protein
	Glyma.17G102500.1	0	-3.19865	0	0	KEH31961.1 transmembrane protein,
	Glyma.08G090900.1	0	-3.58536	0	0	LINE-1 reverse transcriptase isogeny
	Glyma.05G002100.1	0	-2.27322	0	0	LisH domain and HEAT repeat-containing protein KIAA1468-like isoform A
	Glyma.19G004900.1	0	-2.29769	0	0	LOB domain-containing protein 25
	Glyma.08G357400.1	0	-3.45375	0	0	LRR receptor-like serine/threonine-protein kinase RCH1
	Glyma.18G176000.1	0	-3.47517	0	0	LRR receptor-like serine/threonine-protein kinase RCH1
	Glyma.06G325600.1	0	-2.05574	0	0	lysine-specific demethylase JMJ25 isoform X1
	Glyma.14G019600.1	0	-2.18671	0	0	Metal tolerance protein C2
	Glyma.07G048100.1	0	-2.46403	0	0	NAC domain-containing protein 69
	Glyma.15G266500.1	0	-3.07001	0	0	NAC domain-containing protein 76
	Glyma.13G315300.1	0	-2.30257	0	0	NAC domain-containing protein 90
	Glyma.03G231200.1	0	-2.00595	0	0	nicotianamine synthase
	Glyma.08G161700.1	0	-3.41528	0	0	non-specific lipid-transfer protein 8
	Glyma.06G020300.1	0	-5.31767	0	0	ornithine decarboxylase
	Glyma.07G250300.1	0	-5.02813	0	0	pentatricopeptide repeat-containing protein At4g22760
	Glyma.14G059700.1	0	-2.07401	0	0	phosphoinositide phospholipase C 6 isoform X2
	Glyma.03G227300.1	0	-4.80253	0	0	phytochrome A
	Glyma.14G136300.1	0	-3.08003	0	0	phytochromobilin:ferredoxin oxidoreductase, chloroplastic isoform X1
	Glyma.19G100800.1	0	-2.93716	0	0	phytosulfokine receptor 1
	Glyma.13G125200.1	0	-2.2129	0	0	piriformospora indica-insensitive protein 2
	Glyma.19G192900.1	0	-2.03954	0	0	pleiotropic drug resistance protein 2
	Glyma.06G187800.1	0	-4.95271	0	0	polynucleotide 5'-hydroxyl-kinase NOL9
	Glyma.06G037700.1	0	-2.99941	0	0	precursor of CEP1
	Glyma.06G072100.1	0	-3.00925	0	0	indole-3-pyruvate monooxygenase YUCCA4
	Glyma.15G155000.1	0	-3.4044	0	0	purine permease 4
	Glyma.01G065600.1	0	-2.34995	0	0	Protease 2
	Glyma.01G007100.1	0	-5.1348	0	0	protein DETOXIFICATION 51-like
	Glyma.15G077600.1	0	-2.9521	0	0	protein E6
	Glyma.03G113600.1	0	-2.9413	0	0	protein PIN-LIKES 3
	Glyma.06G031800.1	0	-4.81331	0	0	protein RADIALIS-like 3
	Glyma.12G042900.1	0	-5.02463	0	0	protein RADIALIS-like 4
	Glyma.02G051900.1	0	-2.4674	0	0	protein SHI RELATED SEQUENCE 1
	Glyma.03G152500.1	0	-2.18762	0	0	protein trichome birefringence-like 10
	Glyma.20G010400.1	0	-4.83848	0	0	clathrin assembly protein At1g25240
	Glyma.U006100.1	0	-4.7863	0	0	Receptor-like protein 6
	Glyma.12G038000.1	0	-2.3519	0	0	subtilisin-like protease SBT3.9
	Glyma.03G067800.1	0	-2.05606	0	0	TKY63323.1phosphatidylinositol-3-phosphatase myotubularin-2
	Glyma.12G019500.1	0	-5.04134	0	0	TKY67830.1Myosin-related isoform 1
	Glyma.13G098000.1	0	-3.45239	0	0	transcription factor bHLH146
	Glyma.03G130600.1	0	-2.17665	0	0	transcription factor ORG2
	Glyma.13G132700.1	0	-2.14099	0	0	type I inositol polyphosphate 5-phosphatase 8 isoform X2
	Glyma.13G289000.1	0	-2.11399	0	0	UDP-glycosyltransferase 79B30-like
	Glyma.16G133100.1	0	-2.08384	0	0	uncharacterized LOC100780403 precursor
	Glyma.11G017500.1	0	-2.62959	0	0	uncharacterized protein LOC102669886
	Glyma.04G250700.1	0	-2.25535	0	0	WAT1-related protein At4g08290
	Glyma.17G064700.1	0	-2.01311	0	0	Zinc finger protein 2
	Glyma.18G110200.1	2.27112	0	2.27632	2.29674	aspartyl protease family protein 2
	Glyma.19G162100.1	2.77648	0	2.77467	2.83262	cytochrome P450 94A1
	Glyma.18G208800.1	2.60727	0	2.69238	2.48543	WRKY transcription factor 33 isoform X1
	Glyma.06G295400.1	2.1677	0	2.3908	2.34741	uncharacterized protein LOC100305963
	Glyma.08G330100.1	2.18854	0	2.38136	2.42658	nudix hydrolase 2
	Glyma.17G236200.1	2.90537	0	3.03296	3.10167	Zinc finger protein ZAT10
	Glyma.09G130400.1	2.64922	0	2.74104	2.79419	heavy metal-associated isoprenylated plant protein 39
	Glyma.08G083000.1	9.69571	3.03878	7.6212	7.94566	LRR receptor-like serine/threonine-protein kinase FLS2
	Glyma.11G129500.1	3.89369	0	2.8358	3.0253	cyanogenic beta-glucosidase
	Glyma.01G206600.1	3.94065	0	2.46293	3.10422	Ethylene-responsive transcription factor 1A
	Glyma.02G024200.1	2.98005	0	2.17063	2.66229	KAE9597068.1 actin cross-linking
	Glyma.08G072200.1	2.88069	0	2.20876	2.53164	alternative oxidase 3, mitochondrial
	Glyma.13G236500.1	2.72704	0	2.19555	2.61247	ethylene-responsive transcription factor 4
	Glyma.06G143000.1	3.29844	2.73137	3.16772	3.2593	chalcone--flavonone isomerase 3
	Glyma.10G036400.1	9.30687	3.64798	6.86631	7.07072	hypothetical protein GLYMA_10G036400
	Glyma.13G032100.1	3.23498	0	2.1202	2.18419	receptor-like protein kinase At1g11050
	Glyma.16G054400.1	4.24979	2.36193	3.33389	3.22298	WRKY transcription factor 75
	Glyma.04G107500.1	3.40767	2.83732	3.06806	3.25238	glutathione S-transferase
	Glyma.03G134500.1	4.54765	0	5.45968	5.83385	zeatin O-glucosyltransferase-like
	Glyma.19G046300.1	2.2027	0	2.53902	2.80971	LOB domain-containing protein 41
	Glyma.01G235600.1	2.29136	0	2.73093	3.1074	12-oxophytodienoate reductase 2
	Glyma.07G177600.1	2.03866	0	2.60149	2.72861	KAE8707239.1Serine carboxypeptidase-like 26
	Glyma.07G173000.1	2.15976	0	2.70883	2.92377	G-type lectin S-receptor-like serine/threonine-protein kinase At1g34300
	Glyma.03G202600.1	2.0308	0	2.72464	2.8229	E3 ubiquitin-protein ligase PUB22
	Glyma.13G370100.1	2.63064	0	3.45935	3.66144	WRKY transcription factor 40
	Glyma.07G186600.1	2.01131	0	2.54436	3.11525	Sulfite exporter TauE/SafE family protein 2
	Glyma.16G043200.1	2.07958	0	2.72935	3.28857	NAC transcription factor 47
	Glyma.07G023300.1	2.65643	0	3.54944	4.03421	WRKY transcription factor 40 isoform X1
	Glyma.05G161600.1	2.15121	0	2.81715	3.17594	glutathione S-transferase
	Glyma.11G198300.1	2.50294	0	3.59566	3.7958	oxalate--CoA ligase-like
	Glyma.07G153800.1	2.23272	0	3.41403	3.56569	ammonium transporter 2
	Glyma.06G100900.1	3.64847	2.85083	4.15685	4.19503	uncharacterized serine-rich protein C215.13
	Glyma.19G255500.1	2.8402	0	4.069	3.77744	Cyclic nucleotide-gated ion channel 1
	Glyma.18G213200.1	2.0789	0	3.21902	3.07019	WRKY transcription factor 70
	Glyma.15G173800.1	2.28958	0	2.8385	4.15616	RING-H2 finger protein ATL52-like
	Glyma.13G073900.1	2.4941	0	2.6733	3.84032	serine/threonine-protein kinase PBL2 isoform X1
	Glyma.01G161100.1	2.5182	0	2.00659	2.68416	lysine histidine transporter-like 8
	Glyma.10G156500.1	2.76724	0	2.30943	2.8922	E3 ubiquitin-protein ligase ATL6
	Glyma.11G082700.1	2.60995	0	2.07837	3.01379	lysine histidine transporter-like 8
	Glyma.02G099500.1	2.46211	0	2.00342	2.76427	AP2/ERF and B3 domain-containing transcription repressor TEM1
	Glyma.12G073000.1	2.53979	0	2.43062	2.77104	mitogen-activated protein kinase 3
	Glyma.08G307600.1	2.20258	0	2.11732	2.44376	aspartyl protease family protein 2
	Glyma.18G293500.1	4.22142	0	4.35759	4.97568	uncharacterized protein LOC100800055
	Glyma.20G010000.1	2.58383	2.03414	2.57475	2.67887	cupredoxin domain-containing protein precursor
	Glyma.03G042700.1	2.88614	0	2.73863	3.42953	WRKY transcription factor 33
	Glyma.10G006600.1	4.00253	2.30821	3.64109	4.46383	myb-related protein Myb4-like
	Glyma.19G132700.1	3.72021	0	3.30996	5.18236	hypothetical protein glysoja_024039
	Glyma.03G173300.1	2.78382	0	0	3.67975	Zinc finger protein ZAT11
	Glyma.08G150500.1	9.56553	5.78983	6.10297	10.6369	vicianin hydrolase-like
	Glyma.08G070000.1	4.15226	0	0	5.08311	protein DMR6-LIKE OXYGENASE 2
	Glyma.05G209000.1	2.80815	0	0	3.44706	BTB/POZ domain-containing protein At5g41330
	Glyma.07G178200.1	2.4694	0	0	3.11542	cupredoxin domain-containing protein precursor
	Glyma.02G128800.1	2.82109	0	0	3.3547	KEH26721.1 DUF1262 family protein
	Glyma.06G099800.1	2.45795	0	0	2.71077	RING-H2 finger protein ATL11
	Glyma.04G208300.1	2.50974	0	0	2.773	NAC domain-containing protein 2
	Glyma.02G134700.1	2.59621	0	0	2.85726	TKY59119.1electron carrier
	Glyma.03G236300.1	2.11221	0	0	2.35044	respiratory burst oxidase homolog protein B
	Glyma.08G015700.1	2.19456	0	0	2.46953	BTB/POZ domain-containing protein At5g41330
	Glyma.16G215000.1	2.03544	0	0	2.14829	TMV resistance protein N
	Glyma.13G032600.1	2.74096	0	0	2.88989	Rust resistance kinase Lr10 isoform B
	Glyma.08G293200.1	2.10026	0	0	2.22284	glycosyltransferase family 92 protein RCOM_0530710
	Glyma.02G125600.1	2.21808	0	0	2.31034	indole-3-acetic acid-amido synthetase GH3.1
	Glyma.07G039700.1	2.77471	2.48828	2.55686	2.92293	receptor-like protein kinase At1g72540
	Glyma.07G218800.1	0	-3.17098	-2.42648	0	sulfate transporter 3.3
	Glyma.01G073200.1	0	-3.29358	-2.11618	0	Carotenoid cleavage dioxygenase 7, chloroplastic
	Glyma.04G149300.1	3.40779	2.2815	2.80768	3.60498	3-ketoacyl-CoA synthase 11
	Glyma.02G234200.1	3.68876	3.07061	3.4062	3.77101	peroxidase 4
	Glyma.03G253200.1	3.28992	0	0	2.27269	Indole-3-acetic acid-induced protein ARG2
	Glyma.13G236600.1	2.71902	0	0	2.00369	ethylene-responsive transcription factor 12
	Glyma.10G079700.1	4.84675	0	0	4.01427	NDR1/HIN1-like protein 10
	Glyma.07G087200.1	3.39205	0	0	2.76541	Arabinogalactan peptide 20
	Glyma.15G077000.1	2.74691	0	0	2.1717	ethylene-responsive transcription factor 12
	Glyma.20G124200.1	2.82123	0	0	2.25095	AES62821.1 DUF4228 domain protein
	Glyma.18G029300.1	2.45688	0	0	2.3333	nematode resistance protein-like HSPRO2
	Glyma.01G244000.1	2.17964	0	0	2.02099	hypothetical protein GLYMA_01G244000
	Glyma.12G187400.1	3.06376	0	0	2.79769	CCR4-associated factor 1 homolog 11
	Glyma.08G128100.1	2.21885	0	0	2.00842	basic blue protein
	Glyma.12G093100.1	2.84195	0	0	2.46646	CCR4-associated factor 1 homolog 11
	Glyma.17G185000.1	2.35187	0	0	2.06133	NAC domain-containing protein 83-like
	Glyma.02G197300.1	2.6756	0	0	2.65775	uncharacterized protein LOC100812853
	Glyma.12G217500.1	2.03634	0	0	2.00796	calcium-binding protein PBP1-like
	Glyma.10G151300.1	2.42614	0	0	2.35934	AES61408.1 hypoxia-responsive family protein
	Glyma.10G046900.1	4.55269	3.0947	2.64249	3.78623	uncharacterized protein LOC100804490
	Glyma.16G146700.1	5.17266	4.29408	4.22844	3.55563	mitochondrial phosphate carrier protein 3, mitochondrial
	Glyma.06G296500.1	3.28992	0	0	-2.48003	indole-3-acetic acid-amido synthetase GH3.10 isoform X2
	Glyma.06G258000.1	4.6531	3.56868	3.65788	2.86623	calcium-binding protein PBP1-like
	Glyma.13G085900.1	3.17542	2.60906	2.77605	2.17787	uncharacterized protein LOC112998750
	Glyma.05G111500.1	6.23265	2.73483	3.66744	0	AT-hook motif nuclear-localized protein 23
	Glyma.04G135200.1	3.42042	2.23806	2.57335	2.0836	hypothetical protein D0Y65_009620
	Glyma.20G128300.1	7.90257	3.46891	0	0	PAMP-induced secreted peptide 2
	Glyma.11G036500.1	5.21632	2.33166	0	0	Ethylene-responsive transcription factor 1A
	Glyma.08G301600.1	8.12261	2.83894	0	0	uncharacterized protein LOC100811355
	Glyma.05G153200.1	4.36401	3.88629	3.76591	3.81225	chalcone synthase 1
	Glyma.19G151200.1	6.24694	5.02208	5.06591	5.17679	pterocarpan synthase precursor
	Glyma.18G294800.1	3.62656	2.77023	2.84483	2.9265	LEAF RUST 10 DISEASE-RESISTANCE LOCUS RECEPTOR-LIKE PROTEIN KINASE-like 1.4
	Glyma.19G162200.1	7.97205	3.59119	4.17746	4.37308	transmembrane protein,
	Glyma.08G151100.1	3.55901	2.20804	2.36147	2.38554	protein QUIRKY-like
	Glyma.08G018300.1	3.51656	0	0	0	WRKY transcription factor 29
	Glyma.07G140100.1	2.01762	0	0	0	glutathione S-transferase
	Glyma.20G242000.1	3.95593	0	0	0	ABC transporter G family member 6
	Glyma.06G067200.1	2.06434	0	0	0	adenine phosphoribosyltransferase 5
	Glyma.11G229100.1	2.08695	0	0	0	AES71131.1 alpha/beta hydrolase-like protein
	Glyma.18G028100.1	2.06559	0	0	0	AES71131.1 alpha/beta hydrolase-like protein
	Glyma.07G031000.1	2.12034	0	0	0	AES86605.1 transmembrane protein,
	Glyma.12G023600.1	4.17194	0	0	0	aquaporin TIP1-2
	Glyma.11G220300.1	3.38321	0	0	0	aspartic proteinase PCS1
	Glyma.13G143100.1	8.0074	0	0	0	auxin-responsive protein SAUR32
	Glyma.11G096800.1	2.24232	0	0	0	auxin-responsive protein SAUR68
	Glyma.05G056000.1	7.90952	0	0	0	axial regulator YABBY 1-like
	Glyma.01G112900.1	3.03357	0	0	0	BAHD acyltransferase DCR
	Glyma.03G078200.1	2.0608	0	0	0	BAHD acyltransferase DCR
	Glyma.03G015800.1	4.86767	0	0	0	BON1-associated protein 2
	Glyma.07G076600.1	2.25562	0	0	0	BON1-associated protein 2
	Glyma.02G203400.1	2.37029	0	0	0	BTB/POZ domain-containing protein At2g24240
	Glyma.12G142900.1	2.73181	0	0	0	calcium-binding protein PBP1-like
	Glyma.05G085200.1	2.27942	0	0	0	calmodulin-like protein 1
	Glyma.20G113500.1	3.97134	0	0	0	CTL-like protein DDB_G0274487
	Glyma.07G178100.1	2.06372	0	0	0	cupredoxin domain-containing protein precursor
	Glyma.18G143300.1	2.18354	0	0	0	cyclin-dependent protein kinase inhibitor SMR6
	Glyma.15G095000.1	2.23415	0	0	0	cytochrome P450 710A1
	Glyma.09G140800.1	3.50127	0	0	0	E3 ubiquitin-protein ligase ATL31
	Glyma.11G021100.1	8.37587	0	0	0	Endoglucanase
	Glyma.05G063500.1	2.69046	0	0	0	ethylene-responsive transcription factor 5
	Glyma.17G145300.1	2.26929	0	0	0	ethylene-responsive transcription factor 5
	Glyma.16G164800.1	2.03723	0	0	0	ethylene-responsive transcription factor ABR1 isoform X1
	Glyma.20G195900.1	2.07312	0	0	0	ethylene-responsive transcription factor ERF107
	Glyma.20G168500.1	2.10784	0	0	0	ethylene-responsive transcription factor ERF110
	Glyma.10G201600.1	2.11285	0	0	0	GABA transporter 1
	Glyma.17G092800.1	2.99543	0	0	0	gibberellin-regulated protein 29 precursor
	Glyma.05G128300.1	3.39667	0	0	0	glucan endo-1,3-beta-glucosidase-like
	Glyma.14G132400.1	2.0881	0	0	0	guanine nucleotide-binding protein subunit gamma 2
	Glyma.15G122200.1	8.23746	0	0	0	heavy metal-associated isoprenylated plant protein 47
	Glyma.03G201700.1	4.21243	0	0	0	hypothetical protein GLYMA_03G201700
	Glyma.08G106900.1	2.14284	0	0	0	hypothetical protein GLYMA_08G106900
	Glyma.03G226900.1	3.24402	0	0	0	hypothetical protein glysoja_028592
	Glyma.04G036600.1	2.60883	0	0	0	KAE9586790.1 cupredoxin
	Glyma.02G120100.1	2.41018	0	0	0	KHN29972.1 Ribosome maturation factor RimP
	Glyma.03G040100.1	3.0581	0	0	0	lipid transfer protein
	Glyma.02G255400.1	2.00522	0	0	0	nematode resistance protein-like HSPRO2
	Glyma.11G199300.1	2.00933	0	0	0	pathogenesis-related genes transcriptional activator PTI6
	Glyma.02G236800.1	2.41066	0	0	0	pathogenesis-related genes transcriptional activator PTI6-like
	Glyma.10G186000.1	2.09562	0	0	0	Phosphoenolpyruvate carboxylase kinase 1
	Glyma.11G180500.1	2.16902	0	0	0	CCR4-associated factor 1 homolog 11
	Glyma.12G114100.1	3.41517	0	0	0	L-type lectin-domain containing receptor kinase VII.2
	Glyma.03G215800.1	2.35338	0	0	0	pectinesterase/pectinesterase inhibitor 41
	Glyma.09G250700.1	2.24365	0	0	0	tyrosine-protein phosphatase At1g05000
	Glyma.14G178600.1	2.01611	0	0	0	protein DMR6-LIKE OXYGENASE 1
	Glyma.08G071300.1	2.53959	0	0	0	protein EXORDIUM-like 2
	Glyma.17G229300.1	3.0147	0	0	0	protein REVERSION-TO-ETHYLENE SENSITIVITY1
	Glyma.07G248600.1	2.34968	0	0	0	protein SRC2
	Glyma.15G150500.1	2.21589	0	0	0	RING-H2 finger protein ATL2
	Glyma.09G042400.1	2.57331	0	0	0	RING-H2 finger protein ATL2-like
	Glyma.12G062000.1	2.11868	0	0	0	scarecrow-like protein 14
	Glyma.12G182600.1	2.20924	0	0	0	Serine/threonine-protein kinase D6PKL2
	Glyma.02G047400.1	3.02641	0	0	0	thaumatin-like protein 1
	Glyma.17G258500.1	2.2547	0	0	0	thaumatin-like protein 1b
	Glyma.20G157000.1	2.47227	0	0	0	TKY51278.1transmembrane ascorbate ferrireductase
	Glyma.01G165900.1	2.09402	0	0	0	TKY70343.1Importin subunit alpha-1
	Glyma.06G113100.1	2.07752	0	0	0	TKY74272.1F-box and leucine-rich repeat protein
	Glyma.04G062800.1	2.47417	0	0	0	TKY74778.1kinesin heavy chain
	Glyma.06G291900.1	2.31883	0	0	0	transcription factor bHLH162
	Glyma.03G221700.1	2.47779	0	0	0	Transcription factor MYB21
	Glyma.07G115000.1	2.02532	0	0	0	uclacyanin-3
	Glyma.04G063200.1	2.49313	0	0	0	uncharacterized protein LOC100306311
	Glyma.08G139800.1	2.26907	0	0	0	uncharacterized protein LOC100527077
	Glyma.04G145700.1	3.08053	0	0	0	uncharacterized protein LOC100775409
	Glyma.14G039800.1	2.68296	0	0	0	uncharacterized protein LOC100777315
	Glyma.09G205800.1	2.15176	0	0	0	uncharacterized protein LOC100809078
	Glyma.18G045200.1	2.0003	0	0	0	uncharacterized serine-rich protein C215.13
	Glyma.06G240300.1	2.37337	0	0	0	VQ motif-containing protein 4
	Glyma.13G310100.1	2.15934	0	0	0	WRKY transcription factor 6
	Glyma.19G214600.1	3.25814	0	0	0	zinc finger protein 6-like
	Glyma.10G036600.1	7.66373	4.64814	5.33199	5.03649	ethylene-responsive transcription factor ERF098
	Glyma.10G257200.1	8.20051	2.06774	3.57342	4.78163	TKY51038.1beta-D-xylosidase 5
	Glyma.12G015300.1	6.4343	3.98026	4.84612	5.04095	Alcohol dehydrogenase-like 1
	Glyma.09G051900.1	3.07609	2.69906	2.78997	2.81737	TKY72679.1VQ motif-containing protein 22
	Glyma.03G263000.1	5.10306	2.53034	3.20771	3.24901	RING-H2 finger protein ATL3
	Glyma.09G282600.1	5.88251	2.11846	3.17068	3.479	KEH40918.1 transmembrane protein,
	Glyma.08G339500.1	2.02851	0	5.13853	2.98312	hypothetical protein glysoja_028509
	Glyma.12G130200.1	3.7535	2.18089	6.51671	4.79717	cyanogenic beta-glucosidase
	Glyma.15G062500.1	2.22437	0	5.09794	3.32044	pathogenesis-related protein 1 precursor
	Glyma.09G029900.1	4.99686	3.42241	7.17587	5.96151	acetate/butyrate--CoA ligase AAE7, peroxisomal
	Glyma.11G046400.1	3.84654	3.06953	5.38137	4.70891	VQ motif-containing protein 29-like
	Glyma.05G195000.1	3.29089	2.53784	4.69648	4.02435	NAC domain-containing protein 2
	Glyma.05G175800.1	3.34102	2.54842	4.87053	4.36078	Avr9/Cf-9 rapidly elicited protein,
	Glyma.09G063300.1	3.8607	2.98263	5.00864	4.50408	XP_028179653.1 pathogen-associated molecular patterns-induced protein A70-like
	Glyma.16G212500.1	3.05593	0	6.42083	4.83146	kunitz trypsin inhibitor 2
	Glyma.12G059300.1	3.06265	0	5.75309	4.63707	tropinone reductase
	Glyma.20G164600.1	2.76538	0	4.93847	3.85964	Acidic endochitinase
	Glyma.05G063600.1	2.92531	0	5.4192	3.70436	ethylene-responsive transcription factor 1A
	Glyma.02G089500.1	2.41254	0	4.29897	3.89001	uncharacterized protein LOC100527161
	Glyma.17G053600.1	2.33688	0	5.04986	4.79671	IQ domain-containing protein IQM1
	Glyma.16G214500.1	2.20458	0	2.83301	2.58908	TMV resistance protein N
	Glyma.02G028700.1	2.99962	0	4.09028	3.62805	metalloendoproteinase 5-MMP
	Glyma.13G005100.1	2.0823	0	2.48375	2.44538	VQ motif-containing protein 22
	Glyma.04G052800.1	2.0369	0	2.42261	2.38336	TKY74892.1ATP-dependent DNA helicase Q 1
	Glyma.08G177300.1	2.98972	2.40978	3.11669	3.1019	bifunctional riboflavin biosynthesis protein RIBA 1, chloroplastic
	Glyma.04G182600.1	2.17187	0	2.63406	2.51864	transcription factor bHLH162
	Glyma.20G134000.1	2.5037	0	2.90781	2.83526	TKY51038.1beta-D-xylosidase 5
	Glyma.10G186800.1	4.04578	2.19381	4.42557	4.02714	ethylene-responsive transcription factor 1B
	Glyma.04G238300.1	2.98322	0	3.70695	2.97021	WRKY transcription factor 53
	Glyma.17G173600.1	4.26253	0	5.51107	4.43114	KHN34565.1 Lipase
	Glyma.17G233700.1	2.1801	0	2.7409	2.0961	uncharacterized protein LOC100793150
	Glyma.06G310100.1	2.05721	0	2.62384	2.02772	carboxylesterase 15
	Glyma.14G222400.1	2.7589	0	3.25516	2.82719	syringolide-induced protein 14-1-1
	Glyma.10G272000.1	3.13481	0	3.75261	3.20333	glycosyltransferase BC10
	Glyma.10G194200.1	2.16907	0	3.31687	2.27697	ethylene-responsive transcription factor ERF107
	Glyma.06G125600.1	2.6386	0	3.97169	2.80542	WRKY transcription factor 53
	Glyma.16G119200.1	2.73028	0	4.43227	3.07854	RZB60696.1 Endochitinase
	Glyma.05G236300.1	2.62104	0	4.34236	2.98069	Protein PLANT CADMIUM RESISTANCE 2
	Glyma.03G215000.1	4.31549	2.79427	4.98244	4.50027	Indole-3-acetic acid-induced protein ARG2
	Glyma.09G236800.1	2.33927	0	3.44269	2.70578	calcium-binding protein CML45
	Glyma.02G055000.1	4.7148	2.37031	5.84887	3.86522	hypothetical protein GLYMA_02G055000
	Glyma.11G230300.1	2.65344	0	4.05253	2.14603	serine/threonine-protein kinase-like protein CCR3
	Glyma.08G109500.1	4.32252	3.41396	4.90515	3.82815	chalcone synthase 1
	Glyma.18G015000.1	5.29968	3.55059	8.29598	5.65736	hypothetical protein GLYMA_18G015000
	Glyma.04G131100.1	7.45923	5.46408	11.9259	8.21208	eugenol synthase 1
	Glyma.11G070600.1	2.75467	2.34786	3.75847	2.81977	isoflavone reductase
	Glyma.11G026300.1	4.03345	0	8.5567	3.22225	protein DETOXIFICATION 49
	Glyma.16G145600.1	4.56612	3.946	5.25348	4.53322	MLO-like protein 12
	Glyma.14G080200.1	4.18451	2.62145	4.04871	3.09634	TKY57776.1vitellogenin-2 protein
	Glyma.03G201500.1	4.22819	2.86794	4.14548	3.46598	NDR1/HIN1-like protein 10
	Glyma.13G193800.1	3.63456	2.36047	3.8605	2.80551	Sigma factor binding protein 2, chloroplastic
	Glyma.01G004200.1	3.30722	2.2454	3.61136	2.67422	caffeoyl-CoA O-methyltransferase At4g26220
	Glyma.11G227600.1	8.52969	0	9.71645	3.93302	uncharacterized acetyltransferase At3g50280
	Glyma.11G242100.1	3.36349	0	3.65841	2.05677	uncharacterized protein LOC100780058
	Glyma.02G148200.1	5.14401	0	5.65486	3.37907	basic 7S globulin
	Glyma.12G054100.1	5.51185	2.21994	5.28585	4.2129	cyanogenic beta-glucosidase
	Glyma.05G119200.1	4.3965	0	3.45363	2.25054	chaperone protein dnaJ 20, chloroplastic
	Glyma.08G011300.1	5.84561	4.20252	5.31509	4.75887	WRKY transcription factor 75
	Glyma.13G308000.1	4.02204	0	3.71826	0	uncharacterized protein LOC100306218
	Glyma.07G097000.1	2.67669	0	2.51057	0	chlorophyllase-1
	Glyma.12G119200.1	2.29403	0	2.21739	0	thioredoxin-like superfamily protein
	Glyma.17G106500.1	3.09594	0	2.56478	0	nucleosome assembly protein 1-like 3
	Glyma.20G048300.1	2.62893	0	2.18707	0	serine/threonine-protein kinase PBL2
	Glyma.05G013700.1	4.50007	0	3.70802	0	AES91285.1 transmembrane protein,
	Glyma.06G042100.1	2.8948	0	2.45106	0	dehydration-responsive element binding protein 2
	Glyma.14G130000.1	0	-2.31545	0	-3.07151	molybdate transporter 1
	Glyma.12G011700.1	2.20036	0	2.61328	0	disease resistance protein RPP13
	Glyma.10G002200.1	2.49359	0	2.85315	0	calmodulin-like protein 8
	Glyma.12G114300.1	2.72485	0	3.37097	0	transcription factor bHLH162
	Glyma.10G161100.1	2.04259	0	2.20052	0	mitochondrial import inner membrane translocase subunit TIM23-1
	Glyma.03G162400.1	10.5708	3.96987	8.77933	4.35321	ethylene-responsive transcription factor ERF098-like
	Glyma.03G056800.1	4.92303	0	3.33707	0	AES86857.1 ALC-interacting protein
	Glyma.09G189700.1	3.29485	0	2.01156	0	Arabinogalactan peptide 20
	Glyma.04G046000.1	0	2.18951	8.04232	0	GPN-loop GTPase QQT1
	Glyma.08G247000.1	0	2.03401	7.2089	0	Isoflavone 7-O-methyltransferase
	Glyma.03G040900.1	0	2.11137	8.80065	0	protein LURP-one-related 15
	Glyma.12G049300.1	3.15709	3.40926	3.97911	3.21897	transmembrane protein,
	Glyma.16G214300.1	0	2.8722	7.73321	0	TMV resistance protein N
	Glyma.08G119200.1	0	2.61562	7.17688	0	disease resistance protein
	Glyma.15G169100.1	0	2.24008	6.88014	0	xyloglucan endotransglucosylase/hydrolase protein 23
	Glyma.02G014400.1	0	3.89294	7.75904	0	uncharacterized protein LOC100800206
	Glyma.20G060300.1	0	2.14607	4.25451	0	long chain acyl-CoA synthetase 8
	Glyma.17G184900.1	0	3.78114	7.91329	0	5-methyltetrahydropteroyltriglutamate--homocysteine methyltransferase
	Glyma.06G079200.1	0	3.13287	6.9104	0	auxin-responsive protein SAUR72
	Glyma.02G268200.1	0	4.84108	10.8282	0	1-aminocyclopropane-1-carboxylate oxidase
	Glyma.07G220000.1	0	4.24885	9.24046	0	glucan endo-1,3-beta-glucosidase 14 isoform X1
	Glyma.01G211800.1	4.91915	5.73048	6.98061	4.74032	isoflavone reductase
	Glyma.15G016800.1	2.58657	3.21844	7.4281	0	protein PLANT CADMIUM RESISTANCE 8
	Glyma.12G161400.1	3.77265	4.38642	5.2248	3.27574	NAD(P)H dehydrogenase (quinone) FQR1
	Glyma.02G023900.1	2.26945	2.48669	3.65178	2.37754	TMV resistance protein N
	Glyma.20G171900.1	4.93594	5.97925	10.7549	4.73308	lignin-forming anionic peroxidase
	Glyma.16G064200.1	0	0	2.02703	0	MDIS1-interacting receptor like kinase 2
	Glyma.11G063200.1	0	0	7.31516	0	lysM domain receptor-like kinase 4
	Glyma.05G182100.1	0	0	2.17535	0	uncharacterized protein LOC100500548
	Glyma.01G239600.1	0	0	3.28969	0	2-hydroxyisoflavanone dehydratase
	Glyma.13G346100.1	0	0	2.30102	0	peroxidase 26
	Glyma.08G179700.1	0	0	2.61098	0	cationic peroxidase 2
	Glyma.12G200000.1	0	0	3.84541	0	coumaroyl-CoA:anthocyanidin 3-O-glucoside-6''-O-coumaroyltransferase 1
	Glyma.12G199800.1	0	0	6.02495	0	coumaroyl-CoA:anthocyanidin 3-O-glucoside-6''-O-coumaroyltransferase 2
	Glyma.06G206700.1	0	0	5.29926	0	flavonol 3-O-glucosyltransferase UGT89B1
	Glyma.09G049100.1	0	0	2.435	0	Isoflavone 2'-hydroxylase
	Glyma.09G094400.1	0	0	2.15173	0	Isoflavone 7-O-methyltransferase
	Glyma.01G130500.1	0	0	7.7771	0	peroxidase P7
	Glyma.06G034700.1	0	0	2.43207	0	calcium-binding protein CML41
	Glyma.18G260700.1	0	0	3.09038	0	calcium-binding protein CML45
	Glyma.13G065200.1	0	0	2.89756	0	cytochrome c oxidase-like subunit III
	Glyma.17G245500.1	0	0	2.33661	0	disease resistance protein At4g33300
	Glyma.03G048200.1	0	0	7.01819	0	disease resistance protein RGA1
	Glyma.07G139900.1	0	0	2.23781	0	glutathione S-transferase
	Glyma.13G266000.1	0	0	2.26415	0	leucine-rich repeat receptor-like serine/threonine-protein kinase At3g14840
	Glyma.08G235800.1	0	0	2.02793	0	LRR receptor-like serine/threonine-protein kinase At1g56130
	Glyma.04G230500.1	0	0	2.96717	0	LRR receptor-like serine/threonine-protein kinase At3g47570
	Glyma.13G268100.1	0	0	2.11987	0	LRR receptor-like serine/threonine-protein kinase At3g47570
	Glyma.10G010500.1	0	0	7.09696	0	pectinesterase 53
	Glyma.18G237900.1	0	0	3.52929	0	receptor-like protein kinase At4g00960
	Glyma.20G138500.1	0	0	4.06348	0	receptor-like protein kinase At4g00960
	Glyma.06G017600.1	0	0	2.37783	0	serine/threonine-protein kinase PIX13 isoform X1
	Glyma.01G128100.1	0	0	3.71625	0	WRKY transcription factor 33
	Glyma.05G215900.1	0	0	2.56837	0	WRKY transcription factor 41
	Glyma.19G254800.1	0	0	2.27513	0	WRKY transcription factor 53
	Glyma.09G274000.1	0	0	2.18508	0	WRKY transcription factor 70
	Glyma.18G124700.1	0	0	7.57402	0	WRKY transcription factor 72
	Glyma.07G073900.1	0	0	2.34558	0	(+)-neomenthol dehydrogenase
	Glyma.U004700.1	0	0	7.61712	0	40S ribosomal protein SA
	Glyma.13G326400.1	0	0	2.22164	0	4-hydroxy-3-methylbut-2-en-1-yl diphosphate synthase (ferredoxin), chloroplastic
	Glyma.01G140100.1	0	0	6.96985	0	60S ribosomal protein L19-2
	Glyma.19G018600.1	0	0	2.36504	0	AAA-ATPase ASD, mitochondrial
	Glyma.02G053500.1	0	0	4.42768	0	AAA-ATPase At3g50940
	Glyma.06G191400.1	0	0	2.6353	0	ABC transporter A family member 7
	Glyma.02G298500.1	0	0	2.53098	0	ABC transporter C family member 3
	Glyma.14G015300.1	0	0	3.18182	0	ABC transporter C family member 3
	Glyma.03G001500.1	0	0	2.19621	0	Acid phosphatase 1
	Glyma.16G173000.1	0	0	3.25795	0	acidic endochitinase
	Glyma.15G114700.1	0	0	2.31546	0	acyl-CoA--sterol O-acyltransferase 1-like
	Glyma.17G030100.1	0	0	2.2451	0	ADX43926.1 pathogenesis-related protein
	Glyma.15G164800.1	0	0	2.44974	0	AES65296.1 DUF4228 domain protein
	Glyma.06G075200.1	0	0	2.16881	0	AES73767.2 transmembrane protein,
	Glyma.13G095700.1	0	0	3.26044	0	AES92343.1 DUF761 domain protein
	Glyma.02G246900.1	0	0	2.10412	0	AES99341.1 transmembrane protein,
	Glyma.04G213900.1	0	0	6.87639	0	alcohol dehydrogenase
	Glyma.01G116300.1	0	0	2.45464	0	alcohol dehydrogenase-like 4
	Glyma.11G225000.1	0	0	7.24596	0	alpha-amylase inhibitor/lipid transfer/seed storage family protein precursor
	Glyma.17G140400.1	0	0	2.46889	0	alpha-amylase inhibitor/lipid transfer/seed storage family protein precursor
	Glyma.18G032300.1	0	0	7.58431	0	alpha-amylase inhibitor/lipid transfer/seed storage family protein precursor
	Glyma.18G032400.1	0	0	8.79711	0	alpha-amylase inhibitor/lipid transfer/seed storage family protein precursor
	Glyma.18G032500.1	0	0	8.85923	0	alpha-amylase inhibitor/lipid transfer/seed storage family protein precursor
	Glyma.18G032600.1	0	0	8.4992	0	alpha-amylase inhibitor/lipid transfer/seed storage family protein precursor
	Glyma.18G032900.1	0	0	7.11731	0	alpha-amylase inhibitor/lipid transfer/seed storage family protein precursor
	Glyma.18G033000.1	0	0	7.81765	0	alpha-amylase inhibitor/lipid transfer/seed storage family protein precursor
	Glyma.09G028000.1	0	0	3.24865	0	alpha-glucosidase
	Glyma.09G053400.1	0	0	2.66694	0	Ankyrin repeat-containing protein
	Glyma.01G087500.1	0	0	2.04781	0	AP2/ERF and B3 domain-containing transcription repressor TEM1
	Glyma.08G321400.1	0	0	2.17327	0	aspartyl protease family protein At5g10770
	Glyma.20G222000.1	0	0	2.38204	0	AT-hook motif nuclear-localized protein 20
	Glyma.12G033900.1	0	0	3.60372	0	auxin-induced protein 15A-like
	Glyma.10G056000.1	0	0	3.05577	0	auxin-responsive protein SAUR32
	Glyma.01G167000.1	0	0	2.25951	0	auxin-responsive protein SAUR50
	Glyma.16G129600.1	0	0	2.29815	0	Auxin-responsive protein SAUR50
	Glyma.12G023000.1	0	0	6.78577	0	auxin-responsive protein SAUR64
	Glyma.04G078000.1	0	0	2.48213	0	auxin-responsive protein SAUR72
	Glyma.20G210100.1	0	0	2.6357	0	basic 7S globulin
	Glyma.15G062300.1	0	0	2.05793	0	Basic form of pathogenesis-related protein 1
	Glyma.13G349300.1	0	0	2.02152	0	beta-fructofuranosidase, cell wall isozyme
	Glyma.11G223300.1	0	0	6.78415	0	Blue copper protein
	Glyma.11G025800.1	0	0	2.79893	0	BON1-associated protein 2-like
	Glyma.05G119500.1	0	0	2.22196	0	BRASSINOSTEROID INSENSITIVE 1-associated receptor kinase 1
	Glyma.03G142400.1	0	0	4.70123	0	bZIP transcription factor TGA10 isoform X1
	Glyma.02G265900.1	0	0	3.29463	0	calcium-binding EF-hand family protein
	Glyma.19G229400.1	0	0	3.04008	0	calmodulin-binding protein 60 D isoform X1
	Glyma.08G117000.1	0	0	2.54615	0	calmodulin-binding receptor kinase CaMRLK
	Glyma.18G244100.1	0	0	2.59704	0	Calreticulin-3 isoform B
	Glyma.20G153300.1	0	0	2.14619	0	carboxylesterase 1
	Glyma.08G330600.1	0	0	2.11177	0	cellulose synthase-like protein E1
	Glyma.09G143500.1	0	0	4.19949	0	CEN-like protein 1
	Glyma.02G309000.1	0	0	4.66641	0	cilia- and flagella-associated protein 251
	Glyma.14G003800.1	0	0	2.90705	0	cilia- and flagella-associated protein 251
	Glyma.11G129600.1	0	0	6.04713	0	cyanogenic beta-glucosidase
	Glyma.08G280600.1	0	0	2.12255	0	cyclin-D4-1 isoform X1
	Glyma.20G137400.1	0	0	3.97543	0	cysteine-rich receptor-like protein kinase 10
	Glyma.20G139800.1	0	0	3.47463	0	Cysteine-rich receptor-like protein kinase 10
	Glyma.11G207500.1	0	0	2.97788	0	cysteine-rich receptor-like protein kinase 2
	Glyma.20G138700.1	0	0	2.04322	0	Cysteine-rich receptor-like protein kinase 29
	Glyma.13G305900.1	0	0	7.67206	0	Cysteine-rich repeat secretory protein 38
	Glyma.18G152600.1	0	0	2.02403	0	cysteine-rich repeat secretory protein 55
	Glyma.12G224300.1	0	0	2.05249	0	Cytochrome P450 716A67
	Glyma.06G215200.1	0	0	6.74696	0	cytochrome P450 734A1
	Glyma.11G185700.1	0	0	2.52475	0	cytochrome P450 94C1
	Glyma.09G225400.1	0	0	3.05946	0	cytokinin dehydrogenase 6
	Glyma.06G160300.1	0	0	4.97988	0	defensin-like protein 1
	Glyma.06G317800.1	0	0	2.4192	0	derlin-1.1 isoform X1
	Glyma.18G195200.1	0	0	2.71896	0	disease resistance protein isoform X1
	Glyma.03G048300.1	0	0	7.08134	0	disease resistance protein RPM1
	Glyma.05G173500.1	0	0	2.78435	0	E3 ubiquitin-protein ligase RGLG2
	Glyma.08G130800.1	0	0	2.6907	0	E3 ubiquitin-protein ligase RGLG5 isoform X1
	Glyma.12G081100.1	0	0	5.79748	0	E3 ubiquitin-protein ligase RZFP34
	Glyma.11G155000.1	0	0	2.48058	0	Early nodulin-12A
	Glyma.17G117100.1	0	0	2.83302	0	Early nodulin-93
	Glyma.18G030700.1	0	0	3.1286	0	endoglucanase 1
	Glyma.03G112000.1	0	0	4.86774	0	Ethylene-responsive transcription factor 13
	Glyma.20G196400.1	0	0	7.56203	0	ethylene-responsive transcription factor 2
	Glyma.01G206700.1	0	0	2.26983	0	Ethylene-responsive transcription factor 5
	Glyma.11G036400.1	0	0	2.05572	0	Ethylene-responsive transcription factor 5
	Glyma.02G080200.1	0	0	3.1489	0	ethylene-responsive transcription factor ABR1 isoform X1
	Glyma.09G072000.1	0	0	7.26317	0	ethylene-responsive transcription factor ERF017
	Glyma.19G213100.1	0	0	2.27382	0	Ethylene-responsive transcription factor ERF071
	Glyma.10G223200.1	0	0	3.61021	0	ethylene-responsive transcription factor ERF110
	Glyma.06G201100.1	0	0	4.92238	0	exocyst complex component EXO70B1
	Glyma.14G071600.1	0	0	3.77513	0	fatty alcohol:caffeoyl-CoA acyltransferase
	Glyma.02G043500.1	0	0	2.76307	0	F-box protein At2g26160
	Glyma.19G081500.1	0	0	2.30844	0	F-box protein CPR1
	Glyma.10G169300.1	0	0	2.31396	0	F-box protein PP2-B10
	Glyma.02G114100.1	0	0	2.67278	0	F-box/kelch-repeat protein At3g06240
	Glyma.14G200300.1	0	0	2.87032	0	F-box/LRR-repeat protein 3
	Glyma.09G045600.1	0	0	7.05228	0	flowering-promoting factor 1-like protein 3
	Glyma.07G083000.1	0	0	2.08735	0	geraniol 8-hydroxylase
	Glyma.13G218200.1	0	0	2.70659	0	gibberellin 2-beta-dioxygenase
	Glyma.03G131700.1	0	0	2.12343	0	gibberellin-regulated protein 6
	Glyma.19G134800.1	0	0	3.34112	0	Glucan endo-1,3-beta-glucosidase
	Glyma.19G017200.1	0	0	2.10312	0	glucose-6-phosphate isomerase, cytosolic
	Glyma.13G233400.1	0	0	3.70419	0	Glutamate receptor 2.7
	Glyma.10G200700.1	0	0	2.12706	0	glycosyltransferase family protein 64 protein C5
	Glyma.07G082100.1	0	0	6.99132	0	Glyoxylate/hydroxypyruvate reductase HPR3
	Glyma.12G198200.1	0	0	2.46025	0	G-type lectin S-receptor-like serine/threonine-protein kinase
	Glyma.13G303400.1	0	0	2.40017	0	G-type lectin S-receptor-like serine/threonine-protein kinase
	Glyma.20G035400.1	0	0	5.02703	0	G-type lectin S-receptor-like serine/threonine-protein kinase CES101
	Glyma.15G088000.1	0	0	2.49022	0	heat shock 70 kDa protein
	Glyma.10G237800.1	0	0	2.88626	0	heat stress transcription factor B-2b
	Glyma.08G017900.1	0	0	8.16766	0	heavy metal-associated isoprenylated plant protein 39
	Glyma.09G131100.1	0	0	2.16071	0	heavy metal-associated isoprenylated plant protein 39
	Glyma.09G016400.1	0	0	4.96161	0	heavy metal-associated isoprenylated plant protein 47
	Glyma.14G051600.1	0	0	2.26275	0	heavy metal-associated isoprenylated plant protein 47-like
	Glyma.01G027200.1	0	0	3.59178	0	hypothetical protein GLYMA_01G027200
	Glyma.02G157900.1	0	0	2.00566	0	hypothetical protein GLYMA_02G157900
	Glyma.05G114800.1	0	0	2.10401	0	hypothetical protein GLYMA_05G114800
	Glyma.05G176900.1	0	0	7.88845	0	hypothetical protein GLYMA_05G176900
	Glyma.05G206000.1	0	0	4.55041	0	hypothetical protein GLYMA_05G206000
	Glyma.08G339300.1	0	0	3.44989	0	hypothetical protein GLYMA_08G339300
	Glyma.10G206900.1	0	0	2.78585	0	hypothetical protein GLYMA_10G206900
	Glyma.10G207000.1	0	0	5.66415	0	hypothetical protein GLYMA_10G207000
	Glyma.13G280400.1	0	0	2.27497	0	hypothetical protein GLYMA_13G280400
	Glyma.14G022700.1	0	0	8.7271	0	hypothetical protein GLYMA_14G022700
	Glyma.20G080400.1	0	0	2.40666	0	hypothetical protein GLYMA_20G080400
	Glyma.20G080800.1	0	0	2.58445	0	hypothetical protein GLYMA_20G080800
	Glyma.09G224400.1	0	0	2.10204	0	hypothetical protein glysoja_006187
	Glyma.05G131000.1	0	0	6.83848	0	hypothetical protein glysoja_018757
	Glyma.08G339600.1	0	0	5.2654	0	hypothetical protein glysoja_028511
	Glyma.01G069000.1	0	0	2.37287	0	hypothetical protein glysoja_030742
	Glyma.11G123400.1	0	0	2.90569	0	hypothetical protein glysoja_031608
	Glyma.02G017100.1	0	0	2.35964	0	Indole-3-acetic acid-induced protein ARG2
	Glyma.10G215700.1	0	0	10.8216	0	isoliquiritigenin 2'-O-methyltransferase
	Glyma.12G224000.1	0	0	2.94592	0	KEH38736.1 DUF2921 family protein
	Glyma.10G161500.1	0	0	2.36394	0	KEH43026.1 MtN26
	Glyma.10G196900.1	0	0	4.02372	0	KEH43306.1 DUF594 family protein
	Glyma.09G163100.1	0	0	7.77809	0	kunitz trypsin inhibitor 2
	Glyma.09G163300.1	0	0	8.38013	0	kunitz trypsin inhibitor 2-like
	Glyma.08G341100.1	0	0	2.03371	0	Kunitz-type trypsin inhibitor KTI1
	Glyma.18G294600.1	0	0	3.3166	0	LEAF RUST 10 DISEASE-RESISTANCE LOCUS RECEPTOR-LIKE PROTEIN KINASE-like 1.4 isoform X3
	Glyma.11G001200.1	0	0	2.34464	0	leucine-rich repeat protein 2
	Glyma.04G190400.1	0	0	3.35955	0	leucine-rich repeat receptor-like serine/threonine/tyrosine-protein kinase SOBIR1
	Glyma.06G175100.1	0	0	3.08036	0	leucine-rich repeat receptor-like serine/threonine/tyrosine-protein kinase SOBIR1
	Glyma.16G156200.1	0	0	2.27443	0	leucine-rich repeat receptor-like tyrosine-protein kinase PXC3
	Glyma.03G247100.1	0	0	2.27779	0	Light-inducible protein CPRF2
	Glyma.19G257300.1	0	0	6.67203	0	LOB domain-containing protein 1
	Glyma.12G048100.1	0	0	3.09579	0	Long chain acyl-CoA synthetase 9, chloroplastic
	Glyma.07G144000.1	0	0	3.16393	0	LRR receptor-like serine/threonine-protein kinase GSO1
	Glyma.08G198900.1	0	0	2.66291	0	LRR receptor-like serine/threonine-protein kinase IOS1
	Glyma.17G224300.1	0	0	2.06151	0	L-type lectin-domain containing receptor kinase IX.1
	Glyma.16G062600.1	0	0	2.09821	0	lysine histidine transporter 1
	Glyma.15G237200.1	0	0	4.95599	0	MDIS1-interacting receptor like kinase 2
	Glyma.18G254300.1	0	0	3.29472	0	MDIS1-interacting receptor like kinase 2
	Glyma.18G254500.1	0	0	4.44087	0	MDIS1-interacting receptor like kinase 2
	Glyma.U024800.1	0	0	7.78563	0	MDIS1-interacting receptor like kinase 2
	Glyma.19G014400.1	0	0	2.26737	0	metalloendoproteinase 5-MMP
	Glyma.13G001200.1	0	0	3.77113	0	methionine gamma-lyase
	Glyma.01G244200.1	0	0	2.02265	0	Methylthioribose kinase
	Glyma.09G162500.1	0	0	8.34638	0	miraculin
	Glyma.09G162700.1	0	0	9.98696	0	miraculin
	Glyma.15G172600.1	0	0	2.35468	0	mitogen-activated protein kinase kinase 2
	Glyma.09G172500.1	0	0	3.36415	0	mitogen-activated protein kinase kinase 9
	Glyma.02G063900.1	0	0	2.10239	0	MLO-like protein 12
	Glyma.07G250500.1	0	0	4.37821	0	monothiol glutaredoxin-S2
	Glyma.14G051700.1	0	0	2.93387	0	myelin transcription factor 1-like
	Glyma.11G096600.1	0	0	2.00733	0	NAC domain-containing protein
	Glyma.10G216400.1	0	0	3.15207	0	NAC domain-containing protein 30 isoform X1
	Glyma.20G175500.1	0	0	6.88466	0	NAC domain-containing protein 30 isoform X1
	Glyma.12G091200.1	0	0	3.10866	0	NAC domain-containing protein 90
	Glyma.03G066800.1	0	0	2.14738	0	NADPH-dependent aldo-keto reductase, chloroplastic
	Glyma.19G198700.1	0	0	4.32583	0	NDR1/HIN1-like protein 10
	Glyma.19G179400.1	0	0	2.94841	0	Non-specific lipid-transfer protein 3
	Glyma.15G219400.1	0	0	3.07268	0	Nuclear-pore anchor
	Glyma.14G004300.1	0	0	2.20245	0	nudix hydrolase 2
	Glyma.18G076500.1	0	0	2.03542	0	Nudix hydrolase 2
	Glyma.08G010500.1	0	0	3.8053	0	omega-hydroxypalmitate O-feruloyl transferase
	Glyma.18G253100.1	0	0	2.60798	0	palmitoyl-protein thioesterase 1
	Glyma.14G205600.1	0	0	2.09989	0	pathogenesis-related genes transcriptional activator PTI6-like
	Glyma.13G251700.1	0	0	7.74334	0	pathogenesis-related protein 1 precursor
	Glyma.15G062800.1	0	0	8.6727	0	pathogenesis-related protein 1 precursor
	Glyma.04G190800.1	0	0	2.15921	0	peptide methionine sulfoxide reductase-like
	Glyma.15G202300.1	0	0	2.35058	0	peptidyl-prolyl cis-trans isomerase CYP28, chloroplastic
	Glyma.19G115300.1	0	0	2.28261	0	plant cysteine oxidase 2
	Glyma.09G107100.1	0	0	3.92013	0	2-oxoglutarate-dependent dioxygenase At5g05600
	Glyma.17G067800.1	0	0	2.14583	0	alpha,alpha-trehalose-phosphate synthase [UDP-forming] 11
	Glyma.10G207100.1	0	0	3.04458	0	cysteine protease RD19D
	Glyma.04G206500.1	0	0	2.17441	0	magnesium transporter NIPA6 isoform X1
	Glyma.09G092700.1	0	0	2.39745	0	proline-rich protein
	Glyma.05G049700.1	0	0	3.68168	0	protein DETOXIFICATION 49
	Glyma.02G090000.1	0	0	6.53621	0	protein DETOXIFICATION 9 isoform X1
	Glyma.07G048600.1	0	0	3.58527	0	protein DMR6-LIKE OXYGENASE 2
	Glyma.04G227900.1	0	0	2.47192	0	protein DOWNY MILDEW RESISTANCE 6
	Glyma.02G260800.1	0	0	2.44581	0	protein EARLY RESPONSIVE TO DEHYDRATION 15
	Glyma.18G277600.1	0	0	2.54256	0	protein GLUTAMINE DUMPER 2
	Glyma.03G048000.1	0	0	7.69252	0	Protein LSD1 isoform D
	Glyma.04G239400.1	0	0	6.76815	0	protein MKS1
	Glyma.16G107000.1	0	0	2.40981	0	protein NUCLEAR FUSION DEFECTIVE 4
	Glyma.05G204800.1	0	0	2.08389	0	protein P21-like
	Glyma.17G221800.1	0	0	4.53477	0	protein PHOTOSYSTEM I ASSEMBLY 2, chloroplastic
	Glyma.16G180300.1	0	0	2.19643	0	protein SRC2-like
	Glyma.13G327900.1	0	0	2.05414	0	Protein transport protein Sec61 subunit beta
	Glyma.16G080800.1	0	0	2.86676	0	protein yippee-like At4g27740
	Glyma.08G156300.1	0	0	7.20081	0	cysteine desulfurase
	Glyma.10G025500.1	0	0	2.05458	0	isomerase BH0283 isoform B
	Glyma.04G030900.1	0	0	2.69265	0	ribonuclease H protein
	Glyma.06G164000.1	0	0	7.12315	0	ribonuclease H protein At1g65750 family
	Glyma.13G035700.1	0	0	3.26134	0	wall-associated receptor kinase-like 16
	Glyma.07G153200.1	0	0	3.37895	0	Receptor-like protein 12
	Glyma.18G205600.1	0	0	3.81637	0	Receptor-like protein 12
	Glyma.07G143900.1	0	0	2.41634	0	Receptor-like protein 13
	Glyma.07G143500.1	0	0	2.76755	0	Receptor-like protein 13 isoform B
	Glyma.01G120000.1	0	0	2.58296	0	receptor-like protein 6
	Glyma.16G190600.1	0	0	7.60386	0	receptor-like protein EIX1
	Glyma.16G174700.1	0	0	3.83255	0	Receptor-like protein EIX2
	Glyma.16G176600.1	0	0	2.34804	0	receptor-like protein EIX2
	Glyma.16G187300.1	0	0	6.92534	0	receptor-like protein EIX2
	Glyma.U037600.1	0	0	2.30086	0	receptor-like protein EIX2
	Glyma.13G054300.1	0	0	4.01695	0	Receptor-like protein kinase FERONIA
	Glyma.12G145400.1	0	0	3.33227	0	receptor-like serine/threonine-protein kinase SD1-7
	Glyma.13G029300.1	0	0	4.65769	0	Replication protein A 70 kDa DNA-binding subunit C
	Glyma.10G152200.1	0	0	2.0706	0	respiratory burst oxidase homolog protein B
	Glyma.11G036100.1	0	0	3.00962	0	RING-H2 finger protein ATL22
	Glyma.11G242500.1	0	0	3.94103	0	RING-H2 finger protein ATL54
	Glyma.18G014600.1	0	0	2.39992	0	RING-H2 finger protein ATL54
	Glyma.02G183300.1	0	0	2.30434	0	rust resistance kinase Lr10
	Glyma.13G033500.1	0	0	3.29794	0	Rust resistance kinase Lr10 isoform B
	Glyma.02G183400.1	0	0	2.5616	0	rust resistance kinase Lr10 isoform X2
	Glyma.06G249400.1	0	0	2.57699	0	S-adenosyl-L-methionine-dependent methyltransferase
	Glyma.13G337600.1	0	0	2.23796	0	scarecrow-like protein 11
	Glyma.12G137700.1	0	0	3.15718	0	scarecrow-like protein 21
	Glyma.07G058800.1	0	0	4.35837	0	serine acetyltransferase 5
	Glyma.13G029200.1	0	0	3.97562	0	serine carboxypeptidase II-3
	Glyma.15G156200.1	0	0	2.96834	0	serine carboxypeptidase-like
	Glyma.15G070200.1	0	0	4.55086	0	serine carboxypeptidase-like 31
	Glyma.11G187600.1	0	0	6.7488	0	serine/threonine-protein kinase D6PKL2
	Glyma.12G002400.1	0	0	2.09906	0	Serine/threonine-protein kinase-like protein CCR4
	Glyma.18G285500.1	0	0	3.52997	0	small nuclear ribonucleoprotein Sm D1-like
	Glyma.07G195300.1	0	0	3.28351	0	stem-specific protein TSJT1
	Glyma.13G181000.1	0	0	2.46666	0	stem-specific protein TSJT1
	Glyma.13G279200.1	0	0	2.14368	0	stem-specific protein TSJT1
	Glyma.17G030200.1	0	0	2.10221	0	stress-induced protein SAM22
	Glyma.19G212800.1	0	0	2.66636	0	sucrose synthase 2
	Glyma.04G167500.1	0	0	2.62863	0	thioredoxin-like 1-2, chloroplastic
	Glyma.11G077900.1	0	0	2.92727	0	thiosulfate sulfurtransferase 18
	Glyma.09G143000.1	0	0	2.73072	0	TKY45138.1transmembrane ascorbate ferrireductase
	Glyma.11G227500.1	0	0	2.38824	0	TKY47518.1Wiskott-Aldrich syndrome protein
	Glyma.15G032400.1	0	0	2.05292	0	TKY48357.1 MTO1 protein
	Glyma.08G053000.1	0	0	2.29389	0	TKY61057.1oxidoreductase protein
	Glyma.07G047000.1	0	0	3.72102	0	TKY61170.1DEVIL protein
	Glyma.02G092300.1	0	0	2.36838	0	TKY64865.1receptor expression-enhancing protein 1/2/3/4
	Glyma.18G247600.1	0	0	2.84564	0	TKY65301.1sister chromatid cohesion protein PDS5
	Glyma.18G247700.1	0	0	2.20698	0	TKY65301.1sister chromatid cohesion protein PDS5
	Glyma.08G232400.1	0	0	2.31532	0	TKY68533.1receptor expression-enhancing protein 1/2/3/4
	Glyma.11G022500.1	0	0	3.59536	0	TKY70960.1Cys-rich protein
	Glyma.01G236200.1	0	0	3.72815	0	TKY71154.1NADH-ubiquinone reductase complex 1 MLRQ subunit
	Glyma.06G053300.1	0	0	2.01294	0	TKY74892.1ATP-dependent DNA helicase Q 1
	Glyma.06G259100.1	0	0	3.07593	0	TMV resistance protein N
	Glyma.06G263700.1	0	0	2.79269	0	TMV resistance protein N
	Glyma.16G137200.1	0	0	2.16586	0	TMV resistance protein N
	Glyma.16G214800.1	0	0	2.13429	0	TMV resistance protein N
	Glyma.03G054100.1	0	0	8.08482	0	TMV resistance protein N isoform X3
	Glyma.09G246800.1	0	0	4.84406	0	transcription factor bHLH25
	Glyma.01G004900.1	0	0	4.63823	0	transcription factor MYB36
	Glyma.07G051500.1	0	0	2.51407	0	transcription factor MYC2
	Glyma.20G050500.1	0	0	3.29725	0	Triose phosphate/phosphate translocator, chloroplastic
	Glyma.02G242900.1	0	0	3.3764	0	U-box domain-containing protein 21
	Glyma.07G106000.1	0	0	8.17684	0	U-box domain-containing protein 21
	Glyma.14G212200.1	0	0	4.1903	0	U-box domain-containing protein 21
	Glyma.17G251200.1	0	0	3.13625	0	U-box domain-containing protein 5
	Glyma.07G254700.1	0	0	2.12875	0	UDP-glucose flavonoid 3-O-glucosyltransferase 7
	Glyma.18G029900.1	0	0	5.7327	0	uncharacterized acetyltransferase At3g50280
	Glyma.03G189600.1	0	0	2.46598	0	uncharacterized LOC100808934
	Glyma.02G233300.1	0	0	6.78129	0	uncharacterized protein LOC100306300
	Glyma.08G339400.1	0	0	3.48267	0	uncharacterized protein LOC100500233 precursor
	Glyma.18G269800.1	0	0	2.08635	0	uncharacterized protein LOC100500577 precursor
	Glyma.04G230000.1	0	0	4.08546	0	uncharacterized protein LOC100527213 precursor
	Glyma.03G058800.1	0	0	2.39785	0	uncharacterized protein LOC100779876
	Glyma.06G068000.1	0	0	3.6737	0	uncharacterized protein LOC100790631
	Glyma.05G209100.1	0	0	2.02533	0	uncharacterized protein LOC100791666 isoform X1
	Glyma.18G119200.1	0	0	2.42712	0	uncharacterized protein LOC100792469
	Glyma.13G221700.1	0	0	2.2755	0	uncharacterized protein LOC100800652 isoform 2
	Glyma.08G099800.1	0	0	7.3134	0	uncharacterized protein LOC100804600
	Glyma.12G129900.1	0	0	2.04301	0	uncharacterized protein LOC100811994
	Glyma.19G049800.1	0	0	2.1296	0	uncharacterized protein LOC100818205
	Glyma.06G031000.1	0	0	2.23278	0	uncharacterized protein LOC100819711
	Glyma.01G024500.1	0	0	3.41943	0	uncharacterized protein LOC102668650
	Glyma.12G048000.1	0	0	2.04321	0	uncharacterized protein LOC112998540
	Glyma.03G231700.1	0	0	2.38685	0	Universal stress protein A-like protein
	Glyma.10G147700.1	0	0	2.09052	0	universal stress protein A-like protein
	Glyma.16G170100.1	0	0	2.10902	0	unknown, partial
	Glyma.03G063400.1	0	0	2.31523	0	UPF0481 protein At3g47200
	Glyma.06G303900.1	0	0	2.25832	0	UPF0481 protein At3g47200
	Glyma.06G304500.1	0	0	4.58426	0	UPF0481 protein At3g47200
	Glyma.04G244000.1	0	0	4.2369	0	Wall-associated receptor kinase 2
	Glyma.04G127900.1	0	0	2.5576	0	WAT1-related protein At5g07050
	Glyma.01G160100.1	0	0	3.02856	0	XP_028240779.1 endochitinase-like
	Glyma.09G163200.1	0	0	7.6188	0	XP_028248534.1 miraculin-like
	Glyma.04G062600.1	0	0	2.14829	0	Zinc finger protein 3
	Glyma.06G216600.1	0	0	3.32045	0	zinc finger Ran-binding domain-containing protein 2-like
	Glyma.20G063100.1	0	0	2.16414	0	zinc transporter 8
	Glyma.14G208000.1	2.36644	2.37979	2.80375	2.32897	NDR1/HIN1-like protein 6
	Glyma.01G127100.1	4.22248	5.44142	9.97587	5.73089	dirigent protein 22
	Glyma.13G285300.1	2.54901	2.73457	3.39822	2.70438	cytochrome P450 82A4
	Glyma.11G163300.1	2.66349	2.84184	4.20556	2.92349	WRKY transcription factor WRKY24
	Glyma.03G248900.1	2.31427	0	3.87881	0	TKY52111.126S protease regulatory subunit 10B
	Glyma.03G142100.1	5.13235	4.06663	5.71319	4.14881	Cytochrome P450 93A3
	Glyma.02G292100.1	2.89817	0	3.91149	0	hypothetical protein GLYMA_02G292100
	Glyma.03G045600.1	2.12567	0	2.97153	0	dirigent protein 22
	Glyma.02G166800.1	4.77741	3.73751	5.71219	3.39691	carboxylesterase 15
	Glyma.06G306200.1	2.77767	0	5.239	0	UPF0481 protein At3g47200
	Glyma.11G210300.1	4.16874	3.31668	5.2764	3.29981	glycinol 4-dimethylallyltransferase-like isoform X1
	Glyma.19G094100.1	5.08465	3.13658	7.69939	3.62816	WRKY transcription factor 75
	Glyma.02G092500.1	2.95196	2.19412	5.72834	0	CASP-like protein 4D1
	Glyma.01G195300.1	5.37223	3.53116	9.83516	4.10173	VQ motif-containing protein 29-like
	Glyma.18G254000.1	4.46684	3.04798	9.07725	4.02491	MDIS1-interacting receptor like kinase 2
	Glyma.12G197500.1	5.396	4.43833	9.76645	4.33009	terpene synthase 11
	Glyma.12G007400.1	3.07169	2.51735	3.82075	2.79486	RecName: Full=Protein PROPEP914; Short=GmPROPEP914; Contains: RecName: Full=Peptide GmPep914; Flags: Precursor
	Glyma.05G184500.1	3.77931	2.9226	5.09973	3.27545	WRKY transcription factor 51
	Glyma.13G123000.1	6.05755	4.84233	8.37134	5.61095	ethylene-responsive transcription factor ERF098
	Glyma.03G110600.1	-4.50197	0	0	-3.59577	phospholipase A(1) DAD1, chloroplastic-like
	Glyma.17G252200.1	-4.44872	0	0	-3.11319	dihydroflavonol 4-reductase
	Glyma.11G198500.1	2.10313	3.06502	2.88958	2.38424	glutathione S-transferase parA
	Glyma.07G033500.1	-2.6663	0	0	-2.51366	pleiotropic drug resistance protein 1
	Glyma.04G243000.1	-2.82689	0	0	-2.50504	2-oxoisovalerate dehydrogenase subunit alpha 2, mitochondrial
	Glyma.10G008600.1	0	4.10975	3.9513	0	transmembrane protein,
	Glyma.08G110700.1	0	5.5099	5.34509	0	chalcone synthase 1
	Glyma.19G076800.1	0	2.82426	2.78972	0	lysine histidine transporter 1
	Glyma.09G126200.1	0	4.77733	4.7447	0	acidic endochitinase
	Glyma.08G140600.1	0	2.31088	2.16738	0	cytochrome P450 CYP736A12
	Glyma.10G176500.1	0	3.27607	2.81798	0	Isoflavone 7-O-methyltransferase
	Glyma.15G131400.1	0	5.05143	3.26459	0	TKY72388.1Stress up-regulated Nod 19
	Glyma.03G222600.1	0	5.69194	2.92285	0	short-chain dehydrogenase reductase 3b
	Glyma.18G013600.1	0	4.23244	7.56198	0	sufE-like protein 2, chloroplastic
	Glyma.16G153400.1	0	4.15135	7.42028	0	glutamate dehydrogenase 1
	Glyma.08G352400.1	0	3.8833	6.89698	0	G-type lectin S-receptor-like serine/threonine-protein kinase At1g11300
	Glyma.05G001700.1	0	2.07375	3.65236	0	MATE efflux family protein 9
	Glyma.15G234000.1	0	4.17983	7.28302	0	hypothetical protein GLYMA_15G234000
	Glyma.09G052900.1	0	4.34896	7.51901	0	ethylene-responsive transcription factor ERF098
	Glyma.11G152000.1	0	2.38965	3.9664	0	uncharacterized protein LOC100527605 precursor
	Glyma.07G258200.1	0	2.21876	3.7699	0	Glucose and ribitol dehydrogenase
	Glyma.07G193400.1	0	3.66585	6.82408	0	polyphenol oxidase A1, chloroplastic
	Glyma.11G230400.1	0	2.26635	4.22896	0	serine/threonine-protein kinase-like protein CCR3
	Glyma.10G041200.1	0	2.03926	3.87352	0	RmlC-like jelly roll fold
	Glyma.13G209600.1	0	2.716	4.1617	0	transmembrane protein 45A-like
	Glyma.11G219000.1	0	4.55533	6.99504	0	elicitor-responsive protein 1
	Glyma.18G254600.1	0	2.36562	3.66166	0	MDIS1-interacting receptor like kinase 2
	Glyma.16G063500.1	0	4.3536	6.75011	0	F-box protein CPR30
	Glyma.17G011800.1	0	4.8033	7.21636	0	F-box protein At4g22030
	Glyma.15G264200.1	0	4.236	6.14897	0	GDSL esterase/lipase 5
	Glyma.09G110500.1	0	4.16015	6.04595	0	L-type lectin-domain containing receptor kinase S.5
	Glyma.17G245300.1	0	3.88418	5.55183	0	mitogen-activated protein kinase kinase kinase 5 isoform X1
	Glyma.10G061800.1	0	6.40671	10.0099	2.06549	thaumatin-like protein 1b
	Glyma.15G232200.1	2.69323	3.56998	4.00585	2.88561	sigma factor binding protein 2, chloroplastic
	Glyma.02G083600.1	0	3.28854	4.47873	0	hypothetical protein GLYMA_02G083600
	Glyma.15G264300.1	0	6.6901	8.85396	0	GDSL esterase/lipase 5
	Glyma.03G135800.1	0	2.09423	2.65719	0	heat stress transcription factor B-3
	Glyma.01G202100.1	4.80809	4.97002	5.00228	4.78657	expansin-like B1
	Glyma.01G217600.1	0	2.068	2.27933	0	protein P21
	Glyma.05G022100.1	0	2.42137	2.68198	0	flavonoid 3'-monooxygenase
	Glyma.06G226700.1	0	2.2697	2.5972	0	LRR receptor-like serine/threonine-protein kinase At1g53430
	Glyma.18G219700.1	0	3.49852	3.63944	0	cysteine-rich receptor-like protein kinase 25
	Glyma.13G186200.1	0	4.35058	4.52723	0	12-oxophytodienoate reductase 11
	Glyma.08G235400.1	0	2.31791	2.39765	0	Alpha-amylase/subtilisin inhibitor
	Glyma.20G116600.1	0	3.52384	3.70783	0	VQ motif-containing protein 8, chloroplastic
	Glyma.15G249800.1	0	2.28496	2.40525	0	VQ motif-containing protein 1-like
	Glyma.18G193400.1	0	2.71172	2.84606	0	Laccase-9 isoform B
	Glyma.09G077700.1	2.39356	2.09351	2.96413	0	hypothetical protein glysoja_043219
	Glyma.10G250300.1	2.29018	2.08051	2.62918	0	2-hydroxyisoflavanone dehydratase
	Glyma.04G134200.1	2.5842	2.61368	2.67052	2.25196	Sigma factor binding protein 1, chloroplastic
	Glyma.08G109200.1	5.63368	5.71207	6.07094	4.28255	chalcone synthase 1
	Glyma.07G179900.1	2.88054	2.9575	4.13513	0	protein DMR6-LIKE OXYGENASE 2
	Glyma.02G104500.1	2.02367	2.38926	3.24542	0	abscisate beta-glucosyltransferase
	Glyma.13G028100.1	2.2997	2.06658	3.27446	0	TMV resistance protein N
	Glyma.19G130900.1	4.82208	2.98265	5.73875	0	hypothetical protein GLYMA_19G130900
	Glyma.09G049300.1	8.26362	5.94258	8.23906	0	Isoflavone 2'-hydroxylase
	Glyma.07G063100.1	0	0	0	-2.08047	disease resistance protein
	Glyma.02G048400.1	0	0	0	-2.55616	flavanone 3-hydroxylase
	Glyma.07G014000.1	0	0	0	-3.89786	LRR receptor-like serine/threonine-protein kinase At1g05700 isoform X1
	Glyma.20G140700.1	0	0	0	-2.16124	receptor-like protein kinase At4g00960 isoform X1
	Glyma.13G141200.1	0	0	0	-5.19444	xyloglucan endotransglucosylase/hydrolase protein 32
	Glyma.01G196800.1	0	0	0	-2.15209	xyloglucan endotransglucosylase/hydrolase protein 6
	Glyma.07G043600.1	0	0	0	-3.49913	17.4 kDa class III heat shock protein
	Glyma.03G224100.1	0	0	0	-2.61252	ABC transporter B family member 11
	Glyma.10G073400.1	0	0	0	-5.25526	alpha carbonic anhydrase 1, chloroplastic
	Glyma.17G154200.1	0	0	0	-2.91841	Aluminum-activated malate transporter 14
	Glyma.08G217400.1	0	0	0	-3.14927	aquaporin NIP6-1
	Glyma.15G003900.1	0	0	0	-2.28261	aquaporin NIP6-1
	Glyma.03G121500.1	0	0	0	-2.44751	beta-amyrin synthase
	Glyma.03G121600.1	0	0	0	-2.80759	Beta-amyrin synthase
	Glyma.04G198400.1	0	0	0	-3.02043	bidirectional sugar transporter SWEET10-like
	Glyma.06G167000.1	0	0	0	-2.1444	bidirectional sugar transporter SWEET10-like
	Glyma.10G193600.1	0	0	0	-2.20287	Blue copper protein
	Glyma.07G197600.1	0	0	0	-4.08571	chaperone protein dnaJ C76, chloroplastic
	Glyma.20G002400.1	0	0	0	-2.51542	chaperone protein dnaJ C76, chloroplastic
	Glyma.15G155800.1	0	0	0	-2.75989	CLE12 protein
	Glyma.04G052100.1	0	0	0	-3.97793	cytochrome P450 711A1
	Glyma.08G140400.1	0	0	0	-2.45017	cytochrome P450 CYP736A12
	Glyma.06G270500.1	0	0	0	-5.96377	dynein light chain 2, cytoplasmic
	Glyma.17G113800.1	0	0	0	-7.52185	EPIDERMAL PATTERNING FACTOR-like protein 8 isoform X2
	Glyma.12G069800.1	0	0	0	-2.36501	Fasciclin-like arabinogalactan protein 11
	Glyma.02G015800.1	0	0	0	-4.07846	fumarate hydratase 1, mitochondrial
	Glyma.15G089000.1	0	0	0	-2.41616	GDSL esterase/lipase At1g29670-like
	Glyma.11G059800.1	0	0	0	-2.2583	GDSL esterase/lipase At2g23540
	Glyma.06G294800.1	0	0	0	-8.51157	GDSL esterase/lipase EXL3
	Glyma.19G102700.1	0	0	0	-2.04997	germin-like protein subfamily 1 member 7
	Glyma.19G013000.1	0	0	0	-2.21694	Gibberellin-regulated protein 14
	Glyma.11G195200.1	0	0	0	-2.45262	high affinity nitrate transporter 2.4
	Glyma.14G220100.1	0	0	0	-3.08007	hypothetical protein glysoja_016805
	Glyma.05G180600.1	0	0	0	-2.01838	inositol-3-phosphate synthase
	Glyma.13G259200.1	0	0	0	-2.83497	interactor of constitutive active ROPs 4
	Glyma.02G156800.1	0	0	0	-4.9439	lectin precursor
	Glyma.08G189600.1	0	0	0	-2.81026	linoleate 9S-lipoxygenase
	Glyma.07G034900.1	0	0	0	-2.81732	linoleate 9S-lipoxygenase 1
	Glyma.15G026500.1	0	0	0	-2.8027	lipoxygenase L-5
	Glyma.04G225300.1	0	0	0	-4.72157	membrane protein of ER body-like protein isoform X2
	Glyma.15G217100.1	0	0	0	-3.30579	MLP-like protein 43
	Glyma.20G054900.1	0	0	0	-2.00698	mucin-6 isoform X2
	Glyma.10G246800.1	0	0	0	-3.80241	non-specific lipid-transfer protein-like protein At2g13820
	Glyma.11G008000.1	0	0	0	-2.31305	non-specific lipid-transfer protein-like protein At2g13820
	Glyma.13G065400.1	0	0	0	-2.16445	Plasma membrane ATPase 1
	Glyma.15G154700.1	0	0	0	-2.63728	plasma membrane-associated cation-binding protein 1
	Glyma.07G193500.1	0	0	0	-3.05204	Polyphenol oxidase A1, chloroplastic
	Glyma.17G176800.1	0	0	0	-2.36548	precursor of CEP9
	Glyma.17G177000.1	0	0	0	-2.64234	precursor of CEP9
	Glyma.06G318200.1	0	0	0	-2.33726	folate-biopterin transporter 8, chloroplastic
	Glyma.13G161200.1	0	0	0	-2.77111	glycosyltransferase At3g42180 isoform X1
	Glyma.06G286200.1	0	0	0	-2.21543	O-methyltransferase 3
	Glyma.15G199700.1	0	0	0	-2.21091	proline-rich protein
	Glyma.09G225300.1	0	0	0	-3.12647	protein IQ-DOMAIN 14
	Glyma.02G097100.1	0	0	0	-5.1043	protein LAZY 1 isoform X1
	Glyma.14G145800.1	0	0	0	-4.56945	protein MAIN-LIKE 1-like
	Glyma.U038200.1	0	0	0	-2.43203	protein PELPK1
	Glyma.04G031700.1	0	0	0	-7.39699	protein RADIALIS-like 3
	Glyma.06G083200.1	0	0	0	-2.84269	esterase yitV
	Glyma.06G170300.1	0	0	0	-2.7496	inactive purple acid phosphatase 27
	Glyma.15G001800.1	0	0	0	-7.58208	pectinesterase/pectinesterase inhibitor 22
	Glyma.17G020600.1	0	0	0	-2.06026	pyruvate, phosphate dikinase 2
	Glyma.19G024200.1	0	0	0	-2.91121	RZB46135.1 Expansin-A15 isoform A
	Glyma.05G129100.1	0	0	0	-2.58957	RZB95877.1 ycf23
	Glyma.02G105000.1	0	0	0	-8.13489	scopoletin glucosyltransferase
	Glyma.07G006900.1	0	0	0	-2.24049	Seed linoleate 9S-lipoxygenase
	Glyma.14G135000.1	0	0	0	-3.02979	serine/threonine-protein phosphatase BSL3-like isoform X1
	Glyma.08G129000.1	0	0	0	-2.59381	subtilisin-like protease SBT2.2 isoform X1
	Glyma.14G169700.1	0	0	0	-2.29853	sulfate transporter 1.3
	Glyma.09G214100.1	0	0	0	-5.12521	TKY70131.1methyltransferase protein
	Glyma.18G130900.1	0	0	0	-2.42824	two-component response regulator ARR17 isoform X2
	Glyma.10G276000.1	0	0	0	-2.17834	uncharacterized protein LOC100775242
	Glyma.17G084500.1	0	0	0	-3.4628	uncharacterized protein LOC100813902
	Glyma.07G014500.1	0	0	0	-4.24981	vegetative storage protein
	Glyma.08G200100.1	0	0	0	-2.97508	vegetative storage protein
	Glyma.06G123300.1	0	0	0	-3.41133	WAT1-related protein At1g70260
	Glyma.14G148100.1	0	0	0	-2.04832	WAT1-related protein At4g08290
	Glyma.15G258200.1	0	0	0	-5.00902	Zinc finger protein CONSTANS-LIKE 3
	Glyma.01G091400.1	5.36016	5.49825	5.08679	0	chalcone synthase 1
	Glyma.19G146800.1	2.83311	3.03791	2.96921	0	Cytochrome P450 93A3
	Glyma.08G109400.1	3.79647	4.09203	3.80868	0	chalcone synthase 1
	Glyma.11G025600.1	2.97874	2.74789	2.94766	0	protein P21
	Glyma.17G030000.1	3.63594	3.62766	3.57826	3.203	pathogenesis-related protein STH-2
	Glyma.08G045300.1	3.19483	3.43672	2.82465	2.47003	hypothetical protein glysoja_023456
	Glyma.14G082900.1	0	0	-2.01033	-3.23212	abscisic acid 8'-hydroxylase 4
	Glyma.08G316000.1	3.14367	3.76922	2.36287	0	TKY46881.1DUF4228 domain protein
	Glyma.18G009800.1	4.8916	4.43603	3.97043	3.56999	TKY47735.1NADH-ubiquinone reductase complex 1 MLRQ subunit
	Glyma.11G236600.1	8.6726	6.91503	5.55118	3.81404	E3 ubiquitin-protein ligase XERICO
	Glyma.16G132500.1	3.50091	3.36386	3.06516	2.71365	RZC23504.1 Epoxide hydrolase A
	Glyma.18G047800.1	3.73691	3.41453	2.80826	2.09865	NDR1/HIN1-like protein 6
	Glyma.15G270000.1	2.14976	2.30004	0	0	protein QUIRKY-like
	Glyma.15G270100.1	2.27532	2.456	0	0	LRR receptor-like serine/threonine-protein kinase
	Glyma.15G146600.1	2.20775	2.40694	0	0	pathogenesis-related protein STH-2-like
	Glyma.06G134800.1	2.87891	3.47404	0	0	hypothetical protein GLYMA_06G134800
	Glyma.19G096100.1	0	0	-2.15683	-2.27995	omega-hydroxypalmitate O-feruloyl transferase
	Glyma.13G304200.1	0	0	-6.8872	-7.39156	hypothetical protein GLYMA_13G304200
	Glyma.14G091000.1	0	0	-2.00819	-2.19578	homeobox-leucine zipper protein HAT9
	Glyma.18G273200.1	0	0	-2.05371	-2.37778	protein DOWNY MILDEW RESISTANCE 6
	Glyma.12G067000.1	0	0	-2.01816	-2.33392	flavone synthase II
	Glyma.08G110900.1	4.27318	4.15168	0	0	chalcone synthase 1
	Glyma.01G232400.1	2.8054	2.73098	0	0	4-coumarate--CoA ligase 2
	Glyma.05G108400.1	2.09907	2.01884	0	0	hypothetical protein glysoja_027848
	Glyma.01G236500.1	2.38473	2.25819	0	0	KHN30487.1 N-acetyltransferase p20
	Glyma.05G106800.1	0	0	-2.0855	-2.08733	cyclin-D1-1
	Glyma.20G045800.1	0	0	-2.89124	-2.97454	spermidine hydroxycinnamoyl transferase
	Glyma.14G220600.1	0	0	-2.98489	-2.81275	GDSL esterase/lipase EXL3
	Glyma.18G013200.1	2.19184	2.00277	0	0	protein-tyrosine-phosphatase MKP1 isoform X3
	Glyma.17G115300.1	0	0	-2.71483	-2.32685	protein NRT1/ PTR FAMILY 6.2
	Glyma.06G197800.1	0	0	-2.58153	-2.23023	dCTP pyrophosphatase 1
	Glyma.13G253500.1	0	0	-3.12764	-2.76378	Transcription factor bHLH25
	Glyma.10G181000.1	2.96944	2.29682	0	0	uncharacterized protein LOC100500374
	Glyma.06G036700.1	2.85123	2.2549	0	0	KAE9586790.1 cupredoxin
	Glyma.09G164100.1	3.83804	3.1682	0	0	GEM-like protein 8
	Glyma.17G064300.1	6.00124	4.32836	0	0	AES92343.1 DUF761 domain protein
	Glyma.14G005500.1	0	0	-4.17012	-2.50707	ribonuclease E-like protein
	Glyma.15G158200.1	3.05277	3.8554	2.91013	2.73594	TKY72679.1VQ motif-containing protein 22
	Glyma.19G164300.1	2.25252	2.38182	2.22583	2.12667	inorganic phosphate transporter 1-4
	Glyma.01G126600.1	3.65308	4.44646	3.94889	2.88249	Dirigent protein 19
	Glyma.04G180400.1	0	2.24662	0	-3.16871	BURP domain protein RD22
	Glyma.15G049700.1	3.31664	3.6423	2.91184	3.12813	WAT1-related protein At1g68170
	Glyma.07G011900.1	3.32939	4.24172	2.67131	3.09603	inorganic pyrophosphatase 2
	Glyma.10G089000.1	0	2.20647	-2.42251	0	cytokinin riboside 5'-monophosphate phosphoribohydrolase LOG1
	Glyma.20G139400.1	3.07128	3.70262	2.59358	3.09889	Cysteine-rich receptor-like protein kinase 25
	Glyma.07G110300.1	0	2.3073	0	0	hydroquinone glucosyltransferase-like
	Glyma.09G115200.1	0	5.90166	0	0	glycosyltransferase BC10
	Glyma.09G266800.1	0	2.72822	0	0	hypothetical protein CR513_27165, partial
	Glyma.13G260200.1	0	3.35149	0	0	hypothetical protein GLYMA_13G260200
	Glyma.01G078700.1	0	4.73662	0	0	hypothetical protein glysoja_042914
	Glyma.01G043100.1	0	2.99015	0	0	mitogen-activated protein kinase kinase kinase 17
	Glyma.16G193500.1	0	3.35236	0	0	receptor-like protein EIX2
	Glyma.01G048400.1	0	2.14925	0	0	ribonuclease 3
	Glyma.04G010900.1	0	3.41607	0	0	theobromine synthase 2 isoform X1
	Glyma.18G211100.1	0	2.08133	0	0	cationic peroxidase 1
	Glyma.01G239400.1	0	2.55463	0	0	2-hydroxyisoflavanone dehydratase
	Glyma.14G201600.1	0	6.1783	0	0	cationic peroxidase 2
	Glyma.15G052600.1	0	2.10701	0	0	cationic peroxidase 2
	Glyma.08G249500.1	0	2.13546	0	0	coumaroyl-CoA:anthocyanidin 3-O-glucoside-6''-O-coumaroyltransferase 1
	Glyma.18G267800.1	0	2.68125	0	0	isoflavone 7-O-methyltransferase
	Glyma.18G267900.1	0	5.38415	0	0	Isoflavone 7-O-methyltransferase
	Glyma.01G172600.1	0	2.39504	0	0	isoflavone reductase
	Glyma.07G202400.1	0	4.98823	0	0	isoflavone synthase 1
	Glyma.09G094600.1	0	2.52683	0	0	isoflavone-7-O-methyltransferase 6
	Glyma.09G022500.1	0	2.02544	0	0	Peroxidase 15
	Glyma.15G128800.1	0	4.04255	0	0	Peroxidase 15
	Glyma.13G138300.1	0	3.45908	0	0	peroxidase 21
	Glyma.06G302700.1	0	4.31682	0	0	peroxidase 3
	Glyma.15G155700.1	0	5.19826	0	0	peroxidase 7-like
	Glyma.04G184800.1	0	5.71305	0	0	12-oxophytodienoate reductase 11
	Glyma.02G260900.1	0	5.79143	0	0	Arogenate dehydratase / Carboxycyclohexadienyl dehydratase
	Glyma.07G229500.1	0	2.72489	0	0	calcium-binding protein CML45
	Glyma.04G222400.1	0	2.45843	0	0	chalcone--flavonone isomerase 3
	Glyma.08G119000.1	0	2.02165	0	0	disease resistance protein
	Glyma.08G150900.1	0	6.43953	0	0	disease resistance protein At4g27220
	Glyma.08G361400.1	0	2.51095	0	0	E3 ubiquitin-protein ligase LIN-1
	Glyma.18G020400.1	0	3.53072	0	0	E3 ubiquitin-protein ligase XERICO
	Glyma.01G106000.1	0	2.11719	0	0	glutathione S-transferase
	Glyma.07G140700.1	0	2.03647	0	0	glutathione S-transferase
	Glyma.13G129100.1	0	5.55883	0	0	glutathione S-transferase isoform X1
	Glyma.03G221100.1	0	2.20363	0	0	glycerol-3-phosphate acyltransferase 2
	Glyma.02G010600.1	0	3.58747	0	0	glycerol-3-phosphate acyltransferase 3
	Glyma.09G160600.1	0	3.02767	0	0	leucine-rich repeat receptor-like protein kinase At1g68400
	Glyma.07G212200.1	0	3.72543	0	0	LRR receptor-like serine/threonine-protein kinase At1g51810
	Glyma.06G134700.1	0	3.04893	0	0	LRR receptor-like serine/threonine-protein kinase At3g47570
	Glyma.08G235900.1	0	2.34984	0	0	LRR receptor-like serine/threonine-protein kinase isoform C
	Glyma.09G110700.1	0	3.01159	0	0	L-type lectin-domain containing receptor kinase S.5
	Glyma.19G212500.1	0	2.02012	0	0	pectinesterase/pectinesterase inhibitor 20
	Glyma.18G061000.1	0	2.13555	0	0	PROTEIN PHOSPHATASE 2C 5-RELATED
	Glyma.03G003100.1	0	6.30552	0	0	receptor protein kinase ZmPK1
	Glyma.03G003300.1	0	4.38369	0	0	receptor protein kinase ZmPK1
	Glyma.08G355200.1	0	2.25034	0	0	receptor protein kinase ZmPK1
	Glyma.10G253800.1	0	4.91415	0	0	receptor-like protein kinase At4g00960
	Glyma.06G307700.1	0	2.40084	0	0	WRKY transcription factor 31
	Glyma.04G061300.1	0	3.0576	0	0	WRKY transcription factor 40
	Glyma.05G029000.1	0	6.18581	0	0	WRKY transcription factor 61
	Glyma.06G190800.1	0	4.1556	0	0	WRKY transcription factor 61
	Glyma.17G097900.1	0	3.63205	0	0	WRKY transcription factor 61
	Glyma.18G256500.1	0	3.46729	0	0	WRKY transcription factor 72
	Glyma.09G262800.1	0	3.12274	0	0	(+)-neomenthol dehydrogenase
	Glyma.08G068700.1	0	4.74824	0	0	17.3 kDa class I heat shock protein
	Glyma.08G068800.1	0	3.2719	0	0	17.3 kDa class I heat shock protein
	Glyma.08G069000.1	0	3.60859	0	0	17.3 kDa class I heat shock protein
	Glyma.14G063800.1	0	3.27577	0	0	17.3 kDa class I heat shock protein
	Glyma.04G208000.1	0	2.30003	0	0	17.5 kDa class I heat shock protein
	Glyma.06G157800.1	0	2.36514	0	0	17.5 kDa class I heat shock protein
	Glyma.07G200000.1	0	2.78586	0	0	17.5 kDa class I heat shock protein
	Glyma.07G200500.1	0	3.00868	0	0	17.5 kDa class I heat shock protein
	Glyma.07G200700.1	0	3.49425	0	0	17.5 kDa class I heat shock protein
	Glyma.13G175700.1	0	2.57077	0	0	17.5 kDa class I heat shock protein
	Glyma.13G176200.1	0	2.58481	0	0	17.5 kDa class I heat shock protein
	Glyma.14G100000.1	0	2.08449	0	0	17.9 kDa class II heat shock protein
	Glyma.17G224900.1	0	3.11361	0	0	17.9 kDa class II heat shock protein
	Glyma.07G065700.1	0	4.25937	0	0	1-aminocyclopropane-1-carboxylate synthase
	Glyma.04G104500.1	0	2.16319	0	0	2,3-bisphosphoglycerate-dependent phosphoglycerate mutase-like
	Glyma.17G137400.1	0	3.09189	0	0	21 kDa protein
	Glyma.10G176400.1	0	3.82417	0	0	22.0 kDa class IV heat shock protein
	Glyma.01G170000.1	0	4.0768	0	0	3-epi-6-deoxocathasterone 23-monooxygenase
	Glyma.10G241700.1	0	4.39973	0	0	3-ketoacyl-CoA synthase 6
	Glyma.20G152500.1	0	5.74869	0	0	3-ketoacyl-CoA synthase 6
	Glyma.13G090300.1	0	2.71477	0	0	7-deoxyloganetin glucosyltransferase
	Glyma.14G175400.1	0	3.02407	0	0	7-deoxyloganetin glucosyltransferase
	Glyma.15G054500.1	0	2.40377	0	0	7-deoxyloganetin glucosyltransferase
	Glyma.18G238900.1	0	3.81203	0	0	7-methylxanthosine synthase 1
	Glyma.13G119000.1	0	2.69671	0	0	ABC transporter B family member 11
	Glyma.10G227400.1	0	2.3348	0	0	ABC transporter C family member 10
	Glyma.08G070700.1	0	5.59052	0	0	ABC transporter G family member 11
	Glyma.08G071000.1	0	3.28624	0	0	ABC transporter G family member 11
	Glyma.17G015300.1	0	3.46891	0	0	adenosine deaminase-like protein
	Glyma.10G025300.1	0	4.74995	0	0	adenylate isopentenyltransferase 3, chloroplastic
	Glyma.13G231200.1	0	4.7427	0	0	adenylate-forming reductase 03009
	Glyma.07G265000.1	0	3.19966	0	0	AES64450.1 DUF506 family protein
	Glyma.02G290900.1	0	2.03547	0	0	AES70332.1 DUF4228 domain protein
	Glyma.08G211800.1	0	4.2675	0	0	AES86605.1 transmembrane protein,
	Glyma.17G060200.1	0	2.11147	0	0	AES92261.1 DUF4228 domain protein
	Glyma.02G280100.1	0	2.12957	0	0	AET00234.1 DUF4228 domain protein
	Glyma.14G034700.1	0	3.0497	0	0	AET00234.1 DUF4228 domain protein
	Glyma.05G196700.1	0	2.55349	0	0	AET04866.1 DUF668 family protein
	Glyma.01G116700.1	0	2.28589	0	0	alcohol dehydrogenase-like 4
	Glyma.13G324400.1	0	2.54265	0	0	alpha carbonic anhydrase 7
	Glyma.17G154300.1	0	5.12813	0	0	Aluminum-activated malate transporter 12
	Glyma.04G058500.1	0	2.69508	0	0	ankyrin repeat-containing protein BDA1
	Glyma.10G286100.1	0	4.92263	0	0	anthranilate synthase alpha subunit 2, chloroplastic
	Glyma.16G007400.1	0	2.34607	0	0	AP2-like ethylene-responsive transcription factor AIL1
	Glyma.05G224900.1	0	3.32055	0	0	ATP-dependent 6-phosphofructokinase 3
	Glyma.08G031700.1	0	3.192	0	0	ATP-dependent 6-phosphofructokinase 3
	Glyma.01G057800.1	0	2.39989	0	0	ATP-dependent DNA helicase PIF1
	Glyma.08G301400.1	0	5.66805	0	0	ATP-dependent DNA helicase PIF1
	Glyma.12G061500.1	0	2.20075	0	0	ATP-dependent zinc metalloprotease FTSH 10, mitochondrial
	Glyma.04G006600.1	0	2.68374	0	0	auxin-induced protein X10A-like
	Glyma.06G006500.1	0	5.15517	0	0	auxin-induced protein X10A-like
	Glyma.04G046900.1	0	4.47852	0	0	auxin-responsive protein IAA27
	Glyma.04G198100.1	0	2.78789	0	0	auxin-responsive protein SAUR32
	Glyma.01G137500.1	0	2.12668	0	0	auxin-responsive protein SAUR36
	Glyma.07G048200.1	0	2.28412	0	0	B3 domain-containing protein Os03g0120900
	Glyma.18G284900.1	0	2.71764	0	0	BAG family molecular chaperone regulator 5, mitochondrial
	Glyma.07G061500.1	0	2.65434	0	0	BAG family molecular chaperone regulator 6
	Glyma.03G239700.1	0	2.42783	0	0	Basic 7S globulin 2
	Glyma.04G113500.1	0	3.08342	0	0	berberine bridge enzyme-like 22
	Glyma.05G124800.1	0	6.1585	0	0	berberine bridge enzyme-like 28
	Glyma.15G134300.1	0	2.89733	0	0	berberine bridge enzyme-like 8
	Glyma.03G015900.1	0	3.63651	0	0	BON1-associated protein 2
	Glyma.15G011200.1	0	3.01045	0	0	boron transporter 4
	Glyma.20G130000.1	0	2.2815	0	0	BSP domain-containing protein precursor
	Glyma.12G197900.1	0	2.51743	0	0	calcium-binding protein PBP1
	Glyma.05G159200.1	0	2.81234	0	0	calmodulin-binding receptor kinase CaMRLK
	Glyma.03G157800.1	0	3.38744	0	0	calmodulin-like protein 11
	Glyma.01G131500.1	0	2.81173	0	0	CBL-interacting protein kinase 2
	Glyma.08G110400.1	0	5.5763	0	0	chalcone synthase 1
	Glyma.08G110500.1	0	4.03046	0	0	chalcone synthase 1
	Glyma.01G017100.1	0	2.217	0	0	cinnamoyl-CoA reductase-like SNL6
	Glyma.08G362500.1	0	3.24118	0	0	Clathrin interactor EPSIN 2
	Glyma.09G039900.1	0	3.88768	0	0	COBRA-like protein 7
	Glyma.08G170800.1	0	5.48804	0	0	cysteine-rich and transmembrane domain-containing protein WIH2 isoform X3
	Glyma.18G219200.1	0	3.07344	0	0	Cysteine-rich receptor-like protein kinase 25
	Glyma.20G227400.1	0	4.73208	0	0	Cysteine-rich repeat secretory protein 11
	Glyma.05G042900.1	0	4.76096	0	0	Cytochrome P450
	Glyma.02G156000.1	0	2.33831	0	0	cytochrome P450 71D8-like
	Glyma.05G010200.1	0	2.68844	0	0	Cytochrome P450 734A1
	Glyma.11G051800.1	0	2.07755	0	0	cytochrome P450 81E8
	Glyma.03G160100.1	0	2.25615	0	0	cytochrome P450 94A1
	Glyma.03G160200.1	0	4.33522	0	0	cytochrome P450 94A1
	Glyma.09G137600.1	0	2.85643	0	0	cytokinin hydroxylase
	Glyma.16G182600.1	0	2.49395	0	0	cytokinin hydroxylase
	Glyma.03G004300.1	0	2.39867	0	0	dihydrofolate reductase
	Glyma.19G121600.1	0	2.23302	0	0	dihydrofolate reductase
	Glyma.03G147600.1	0	3.02346	0	0	dirigent protein 22
	Glyma.03G044500.1	0	2.13986	0	0	dirigent protein 22-like
	Glyma.19G109300.1	0	2.06748	0	0	Disease resistance protein RGA2
	Glyma.01G010700.1	0	2.66674	0	0	disease resistance protein RPM1
	Glyma.08G328800.1	0	2.16712	0	0	disease resistance protein RPM1
	Glyma.15G125600.1	0	2.06226	0	0	Disease resistance protein RPM1
	Glyma.06G226600.1	0	3.82762	0	0	dnaJ homolog subfamily B member 6 isoform X3
	Glyma.07G120900.1	0	2.54538	0	0	dynamin-related protein 1E
	Glyma.13G277800.1	0	3.29678	0	0	dynein light chain, cytoplasmic
	Glyma.12G189000.1	0	2.04554	0	0	E3 ubiquitin-protein ligase PUB23
	Glyma.13G312700.1	0	4.01267	0	0	E3 ubiquitin-protein ligase PUB23
	Glyma.10G081900.1	0	2.33633	0	0	E3 ubiquitin-protein ligase PUB23-like
	Glyma.09G032000.1	0	4.90728	0	0	E3 ubiquitin-protein ligase UPL6
	Glyma.02G248000.1	0	2.50934	0	0	elicitor-responsive protein 1
	Glyma.06G042200.1	0	3.28889	0	0	elongation of fatty acids protein 3-like
	Glyma.13G335800.1	0	2.45087	0	0	ENTH domain-containing protein
	Glyma.03G111700.1	0	2.23447	0	0	ethylene-responsive transcription factor 13
	Glyma.03G112800.1	0	2.09055	0	0	ethylene-responsive transcription factor 13-like
	Glyma.19G163800.1	0	6.47795	0	0	Ethylene-responsive transcription factor 1B
	Glyma.03G112400.1	0	7.65328	0	0	ethylene-responsive transcription factor 1-like
	Glyma.11G014800.1	0	2.00869	0	0	ethylene-responsive transcription factor ERF020
	Glyma.10G187000.1	0	5.67943	0	0	ethylene-responsive transcription factor ERF096
	Glyma.20G203500.1	0	3.63385	0	0	ethylene-responsive transcription factor ERF096
	Glyma.10G036200.1	0	3.92545	0	0	Ethylene-responsive transcription factor ERF098
	Glyma.10G186900.1	0	2.62774	0	0	ethylene-responsive transcription factor ERF098
	Glyma.13G122500.1	0	5.59312	0	0	Ethylene-responsive transcription factor ERF098
	Glyma.15G159200.1	0	4.92139	0	0	ethylene-responsive transcription factor ERF098
	Glyma.20G203600.1	0	5.07581	0	0	ethylene-responsive transcription factor ERF098
	Glyma.19G164000.1	0	5.27349	0	0	ethylene-responsive transcription factor ERF098-like
	Glyma.13G331800.1	0	5.79188	0	0	exocyst complex component EXO70H1
	Glyma.18G267700.1	0	3.01672	0	0	Exosome complex component RRP43
	Glyma.05G065800.1	0	6.66263	0	0	expansin-like B1
	Glyma.05G069100.1	0	4.66238	0	0	expansin-like B1
	Glyma.18G038200.1	0	2.76187	0	0	Factor of DNA methylation 2
	Glyma.08G058900.1	0	2.69488	0	0	F-box protein At1g61340
	Glyma.10G290500.1	0	2.49584	0	0	F-box protein At2g39490
	Glyma.03G233800.1	0	3.85609	0	0	F-box protein PP2-B15
	Glyma.19G231000.1	0	2.06039	0	0	F-box protein PP2-B15
	Glyma.01G236700.1	0	3.37111	0	0	FkbH domain containing protein
	Glyma.04G252000.1	0	2.27245	0	0	fluoride export protein 2 isoform X1
	Glyma.01G037600.1	0	2.02081	0	0	formin-like protein 8
	Glyma.09G189600.1	0	5.75891	0	0	FRIGIDA-like protein 4a
	Glyma.17G070700.1	0	2.11479	0	0	gamma-glutamyl peptidase 5
	Glyma.18G205300.1	0	2.69339	0	0	Gamma-interferon-inducible lysosomal thiol reductase
	Glyma.03G252500.1	0	3.64165	0	0	GDSL esterase/lipase LTL1
	Glyma.11G211200.1	0	3.69772	0	0	General transcription and DNA repair factor IIH subunit TFB2
	Glyma.13G265300.1	0	3.81075	0	0	Geraniol 8-hydroxylase
	Glyma.18G223000.1	0	2.10822	0	0	geraniol 8-hydroxylase
	Glyma.04G211100.1	0	3.50103	0	0	Gibberellin 20 oxidase 2
	Glyma.10G184700.1	0	2.5374	0	0	glu S.griseus protease inhibitor-like
	Glyma.20G018200.1	0	2.75175	0	0	glucan endo-1,3-beta-glucosidase 14 isoform X2
	Glyma.02G072200.1	0	2.81926	0	0	glutamate dehydrogenase 1
	Glyma.07G226400.1	0	2.01245	0	0	glutamate receptor 2.8-like
	Glyma.15G252000.1	0	2.24442	0	0	glutathione S-transferase 3
	Glyma.02G024700.1	0	2.98314	0	0	Glutathione S-transferase U17
	Glyma.02G024800.1	0	2.03434	0	0	Glutathione S-transferase U18
	Glyma.01G113200.1	0	2.81756	0	0	glycerol-3-phosphate 2-O-acyltransferase 6
	Glyma.08G274800.1	0	5.18435	0	0	glycinol 4-dimethylallyltransferase
	Glyma.18G260100.1	0	4.12771	0	0	Granule-bound starch synthase 2, chloroplastic/amyloplastic
	Glyma.08G167500.1	0	3.50841	0	0	G-type lectin S-receptor-like serine/threonine-protein kinase
	Glyma.02G205600.1	0	4.18937	0	0	Heat shock 70 kDa protein
	Glyma.17G072400.1	0	2.66972	0	0	heat shock 70 kDa protein
	Glyma.02G222700.1	0	5.55199	0	0	heavy metal-associated isoprenylated plant protein 28
	Glyma.16G032400.1	0	2.1536	0	0	heavy metal-associated isoprenylated plant protein 39
	Glyma.01G007300.1	0	2.05187	0	0	hexokinase-1
	Glyma.02G096700.1	0	5.09403	0	0	histidine kinase 4
	Glyma.05G238300.1	0	2.43348	0	0	Histone-lysine N-methyltransferase setd3
	Glyma.12G158400.1	0	2.53109	0	0	homeobox-leucine zipper protein ATHB-52
	Glyma.08G295800.1	0	3.01736	0	0	Homeobox-leucine zipper protein HAT5
	Glyma.08G338700.1	0	5.86259	0	0	hydroquinone glucosyltransferase
	Glyma.07G259800.1	0	4.24989	0	0	hypothetical protein D0Y65_019025
	Glyma.01G151000.1	0	2.44566	0	0	hypothetical protein GLYMA_01G151000
	Glyma.02G233400.1	0	2.99496	0	0	hypothetical protein GLYMA_02G233400
	Glyma.03G128400.1	0	3.50754	0	0	hypothetical protein GLYMA_03G128400
	Glyma.03G136700.1	0	2.10692	0	0	hypothetical protein GLYMA_03G136700
	Glyma.06G042000.1	0	3.50264	0	0	hypothetical protein GLYMA_06G042000
	Glyma.06G102200.1	0	5.0373	0	0	hypothetical protein GLYMA_06G102200
	Glyma.09G118500.1	0	3.44473	0	0	hypothetical protein GLYMA_09G118500
	Glyma.09G118800.1	0	2.23513	0	0	hypothetical protein GLYMA_09G118800
	Glyma.10G036500.1	0	5.02514	0	0	hypothetical protein GLYMA_10G036500
	Glyma.12G031400.1	0	2.76059	0	0	hypothetical protein GLYMA_12G031400
	Glyma.12G151300.1	0	3.72564	0	0	hypothetical protein GLYMA_12G151300
	Glyma.12G231300.1	0	6.54483	0	0	hypothetical protein GLYMA_12G231300
	Glyma.14G005600.1	0	5.29436	0	0	hypothetical protein GLYMA_14G005600
	Glyma.15G159400.1	0	3.69011	0	0	hypothetical protein GLYMA_15G159400
	Glyma.17G014400.1	0	5.7571	0	0	hypothetical protein GLYMA_17G014400
	Glyma.18G020500.1	0	7.44935	0	0	hypothetical protein GLYMA_18G020500
	Glyma.19G253400.1	0	5.1563	0	0	hypothetical protein GLYMA_19G253400
	Glyma.20G195800.1	0	2.05427	0	0	hypothetical protein GLYMA_20G195800
	Glyma.13G266900.1	0	3.9255	0	0	hypothetical protein glysoja_001644
	Glyma.09G216000.1	0	2.1725	0	0	hypothetical protein glysoja_006261
	Glyma.05G238200.1	0	3.969	0	0	hypothetical protein glysoja_023456
	Glyma.07G098900.1	0	5.03967	0	0	hypothetical protein glysoja_027204
	Glyma.07G191300.1	0	4.0219	0	0	hypothetical protein glysoja_027399
	Glyma.05G108000.1	0	2.50936	0	0	hypothetical protein glysoja_027851
	Glyma.11G229200.1	0	5.46162	0	0	hypothetical protein glysoja_039022
	Glyma.07G011800.1	0	4.26111	0	0	inorganic pyrophosphatase 2
	Glyma.09G011400.1	0	4.7968	0	0	inositol transporter 4
	Glyma.07G008300.1	0	2.61202	0	0	IQ domain-containing protein IQM1
	Glyma.18G000400.1	0	2.07158	0	0	IQ domain-containing protein IQM2
	Glyma.20G226100.1	0	2.86195	0	0	KAE9589633.1 DNA/RNA-binding protein Alba
	Glyma.08G207600.1	0	2.23063	0	0	KHN01368.1 glycosyltransferase ypjH
	Glyma.17G241400.1	0	2.58168	0	0	KYP35675.1 Feruloyl esterase A
	Glyma.14G143700.1	0	6.55757	0	0	La protein 1
	Glyma.U027400.1	0	3.50426	0	0	laccase-7
	Glyma.07G142600.1	0	3.16991	0	0	Laccase-9 isoform B
	Glyma.08G138900.1	0	3.10638	0	0	L-ascorbate oxidase
	Glyma.05G237100.1	0	2.25607	0	0	LEAF RUST 10 DISEASE-RESISTANCE LOCUS RECEPTOR-LIKE PROTEIN KINASE-like 2.1
	Glyma.13G030300.1	0	2.11483	0	0	linoleate 13S-lipoxygenase 2-1, chloroplastic
	Glyma.08G065700.1	0	3.24127	0	0	L-type lectin-domain containing receptor kinase IX.1
	Glyma.08G066200.1	0	2.37697	0	0	L-type lectin-domain containing receptor kinase IX.1
	Glyma.02G059700.1	0	4.00846	0	0	lysM domain receptor-like kinase 4
	Glyma.01G165000.1	0	2.07392	0	0	Lysosomal alpha-mannosidase
	Glyma.18G004200.1	0	3.09133	0	0	MACPF domain-containing protein At1g14780
	Glyma.09G275800.1	0	2.04325	0	0	MACPF domain-containing protein CAD1
	Glyma.16G139500.1	0	2.009	0	0	maf-like protein DDB_G0281937 isoform X1
	Glyma.08G204300.1	0	2.36983	0	0	malonate--CoA ligase
	Glyma.18G254700.1	0	2.85382	0	0	MDIS1-interacting receptor like kinase 2
	Glyma.14G206600.1	0	3.52081	0	0	Metal tolerance protein 4
	Glyma.02G087900.1	0	5.74824	0	0	methionine gamma-lyase
	Glyma.02G058100.1	0	5.2537	0	0	Mitochondrial intermediate peptidase, mitochondrial
	Glyma.11G170000.1	0	2.15589	0	0	Mitogen-activated protein kinase kinase kinase 17
	Glyma.12G119300.1	0	2.41105	0	0	MLO-like protein 12
	Glyma.19G207600.1	0	3.93707	0	0	monothiol glutaredoxin-S6
	Glyma.19G164600.1	0	2.07809	0	0	myb-related protein Myb4-like
	Glyma.13G279900.1	0	2.07909	0	0	NAC domain-containing protein 72
	Glyma.16G151500.1	0	3.74952	0	0	NAC transcription factor 47
	Glyma.18G285100.1	0	3.17697	0	0	neurofilament medium polypeptide
	Glyma.02G300500.1	0	2.95864	0	0	nudix hydrolase 10
	Glyma.16G148600.1	0	2.97404	0	0	nudix hydrolase 12, mitochondrial
	Glyma.02G244100.1	0	4.45556	0	0	nudix hydrolase 18, mitochondrial
	Glyma.14G213400.1	0	4.15648	0	0	nudix hydrolase 18, mitochondrial
	Glyma.11G252800.1	0	2.21493	0	0	oil body-associated protein 1A
	Glyma.01G137700.1	0	2.31373	0	0	pectinesterase 2
	Glyma.07G105800.1	0	5.03671	0	0	Pentatricopeptide repeat-containing protein
	Glyma.18G268100.1	0	3.4994	0	0	phenolic glucoside malonyltransferase 1
	Glyma.03G181600.1	0	2.9802	0	0	phenylalanine ammonia-lyase 1
	Glyma.20G207600.1	0	2.69911	0	0	phosphatase 2C-like protein 44
	Glyma.02G151900.1	0	2.5643	0	0	phosphopantothenoylcysteine decarboxylase subunit VHS3
	Glyma.15G071200.1	0	2.51399	0	0	polyphenol oxidase A1, chloroplastic
	Glyma.10G221100.1	0	2.0514	0	0	aquaporin NIP5-1
	Glyma.20G183700.1	0	6.75792	0	0	cysteine protease RD19D
	Glyma.07G262200.1	0	7.01075	0	0	F-box protein At4g22030
	Glyma.07G262300.1	0	7.56311	0	0	F-box protein At4g22030
	Glyma.07G262400.1	0	3.33771	0	0	F-box protein At4g22030
	Glyma.09G004800.1	0	2.74065	0	0	F-box protein At4g22030
	Glyma.02G059400.1	0	4.32144	0	0	galacturonosyltransferase-like 1
	Glyma.08G123000.1	0	2.81383	0	0	inactive poly [ADP-ribose] polymerase SRO2
	Glyma.06G043000.1	0	3.97846	0	0	isoaspartyl peptidase/L-asparaginase 2
	Glyma.02G240000.1	0	2.85279	0	0	polyamine oxidase 4
	Glyma.08G009800.1	0	2.11921	0	0	protein S-acyltransferase 5
	Glyma.03G096200.1	0	5.29895	0	0	probably inactive leucine-rich repeat receptor-like protein kinase At5g48380
	Glyma.07G179800.1	0	5.5115	0	0	protein DMR6-LIKE OXYGENASE 2
	Glyma.04G178800.1	0	5.79995	0	0	protein JINGUBANG
	Glyma.01G218200.1	0	4.36247	0	0	protein LURP-one-related 4
	Glyma.11G025000.1	0	3.41608	0	0	protein LURP-one-related 4
	Glyma.16G049900.1	0	3.68447	0	0	protein NETWORKED 3A
	Glyma.06G036200.1	0	2.93083	0	0	protein NRT1/ PTR FAMILY 4.5
	Glyma.11G020000.1	0	4.67431	0	0	Protein PAM71, chloroplastic
	Glyma.19G146500.1	0	3.0662	0	0	protein PHOSPHATE STARVATION RESPONSE 1-like
	Glyma.09G195600.1	0	3.05719	0	0	protein PIN-LIKES 3
	Glyma.13G350400.1	0	2.80713	0	0	protein ROOT HAIR DEFECTIVE 3 homolog 1
	Glyma.08G134700.1	0	3.96484	0	0	protein SENSITIVE TO PROTON RHIZOTOXICITY 1
	Glyma.13G335900.1	0	2.78779	0	0	protein TRM32
	Glyma.20G201500.1	0	4.76333	0	0	protein unc-13 homolog
	Glyma.16G186300.1	0	4.7506	0	0	Protein YLS3
	Glyma.16G188200.1	0	2.25194	0	0	Protein YLS3
	Glyma.16G188600.1	0	6.50142	0	0	protein YLS3
	Glyma.13G334000.1	0	5.47532	0	0	cellulose synthase A catalytic subunit 6 [UDP-forming]
	Glyma.18G277700.1	0	3.28785	0	0	defensin-like protein 244
	Glyma.07G247800.1	0	3.98942	0	0	F-box protein At1g67623
	Glyma.16G212600.1	0	6.07365	0	0	GEM-like protein 8
	Glyma.03G083200.1	0	2.29766	0	0	haloacid dehalogenase-like hydrolase
	Glyma.15G110500.1	0	5.158	0	0	pectate lyase 2
	Glyma.19G045000.1	0	2.75757	0	0	ribonuclease H protein At1g65750 family
	Glyma.08G127500.1	0	2.94881	0	0	transferase At1g60990, chloroplastic
	Glyma.11G240700.1	0	4.92325	0	0	Rab escort protein 1
	Glyma.12G007200.1	0	2.69355	0	0	RALF-like protein
	Glyma.18G271300.1	0	2.46027	0	0	Receptor-like protein kinase ANXUR2
	Glyma.18G271400.1	0	2.41568	0	0	Receptor-like protein kinase ANXUR2
	Glyma.15G065100.1	0	2.29304	0	0	receptor-like serine/threonine-protein kinase SD1-8
	Glyma.07G046400.1	0	2.39034	0	0	RING-H2 finger protein ATL3
	Glyma.11G122400.1	0	2.15462	0	0	RING-H2 finger protein ATL65
	Glyma.15G016200.1	0	6.75117	0	0	rop guanine nucleotide exchange factor 12
	Glyma.01G141100.1	0	5.79048	0	0	S-adenosyl-L-methionine-dependent methyltransferase
	Glyma.02G008700.1	0	2.05499	0	0	S-adenosylmethionine synthase 1
	Glyma.13G337500.1	0	3.23267	0	0	Scarecrow-like protein 33
	Glyma.19G196900.1	0	5.18576	0	0	secoisolariciresinol dehydrogenase
	Glyma.02G215300.1	0	2.11552	0	0	Serine/threonine-protein kinase CTR1 isoform D
	Glyma.06G057300.1	0	3.36561	0	0	serine/threonine-protein kinase RIPK
	Glyma.17G219200.1	0	3.05569	0	0	serine/threonine-protein kinase RIPK
	Glyma.08G174400.1	0	2.02725	0	0	serine/threonine-protein kinase WAG1
	Glyma.09G279800.1	0	5.92434	0	0	short-chain dehydrogenase reductase 2a
	Glyma.04G229800.1	0	2.51327	0	0	small heat shock protein, chloroplastic
	Glyma.06G134900.1	0	2.05923	0	0	Small heat shock protein, chloroplastic
	Glyma.11G246600.1	0	2.85562	0	0	small heat shock protein, chloroplastic isoform X2
	Glyma.11G010600.1	0	3.39005	0	0	small RNA-binding protein 11, chloroplastic
	Glyma.09G006100.1	0	3.81277	0	0	stigma-specific STIG1-like protein 1
	Glyma.05G126900.1	0	2.16443	0	0	Stress up-regulated Nod 19
	Glyma.20G103900.1	0	4.88136	0	0	sugar transport protein 10-like
	Glyma.04G102700.1	0	5.02145	0	0	sugar transport protein 5
	Glyma.15G099500.1	0	2.10921	0	0	Sugar transporter ERD6-like 16
	Glyma.06G266700.1	0	2.80291	0	0	thioredoxin-like protein CXXS1
	Glyma.18G096700.1	0	3.46688	0	0	TKY46881.1DUF4228 domain protein
	Glyma.19G246500.1	0	2.88186	0	0	TKY52111.126S protease regulatory subunit 10B
	Glyma.02G221200.1	0	2.26794	0	0	TKY56406.1phosphatase inhibitor protein
	Glyma.02G252500.1	0	2.89687	0	0	TKY56810.1Proteasome inhibitor-related protein
	Glyma.02G291700.1	0	2.00018	0	0	TKY57302.1Senescence regulator S40
	Glyma.05G237300.1	0	3.07068	0	0	TKY60944.1acetylglucosaminyltransferase protein
	Glyma.08G044500.1	0	5.26126	0	0	TKY60944.1acetylglucosaminyltransferase protein
	Glyma.18G229400.1	0	5.72375	0	0	TKY65489.1(+)-neomenthol dehydrogenase
	Glyma.11G006500.1	0	2.70952	0	0	TKY71162.1N-acetyltransferase p20
	Glyma.13G212300.1	0	2.29678	0	0	TKY72063.1Endonuclease/exonuclease/phosphatase protein
	Glyma.02G034100.1	0	2.78752	0	0	TMV resistance protein N
	Glyma.15G271900.1	0	2.23687	0	0	Transcription factor bHLH130
	Glyma.19G228000.1	0	2.07901	0	0	transcription factor bHLH149
	Glyma.17G090500.1	0	2.22223	0	0	transcription factor bHLH162
	Glyma.07G054000.1	0	3.00902	0	0	transcription factor MYB4
	Glyma.02G009800.1	0	2.15345	0	0	transcription factor MYB78
	Glyma.10G138800.1	0	2.58654	0	0	transcription factor PIL1 isoform X1
	Glyma.05G109200.1	0	4.44148	0	0	transcription factor RAX3
	Glyma.02G239900.1	0	2.02382	0	0	transcription initiation factor TFIID subunit 8
	Glyma.06G230200.1	0	3.13872	0	0	transcription termination factor MTERF2, chloroplastic isoform X1
	Glyma.04G008000.1	0	2.34333	0	0	transmembrane protein,
	Glyma.12G059200.1	0	2.01734	0	0	tropinone reductase
	Glyma.04G137600.1	0	2.5709	0	0	Two-component response regulator ARR9
	Glyma.08G007600.1	0	4.76398	0	0	U5 small nuclear ribonucleoprotein 40 kDa protein
	Glyma.02G083900.1	0	2.05944	0	0	U-box domain-containing protein 28
	Glyma.17G019500.1	0	4.44643	0	0	UDP-glucose flavonoid 3-O-glucosyltransferase 7
	Glyma.09G128300.1	0	2.41437	0	0	UDP-glycosyltransferase 13
	Glyma.10G062600.1	0	2.15919	0	0	UDP-glycosyltransferase 73D1-like
	Glyma.14G061800.1	0	3.26233	0	0	uncharacterized acetyltransferase At3g50280
	Glyma.08G301500.1	0	2.42167	0	0	uncharacterized protein LOC100526894
	Glyma.15G185200.1	0	3.2663	0	0	uncharacterized protein LOC100779101
	Glyma.07G259700.1	0	5.58769	0	0	uncharacterized protein LOC100789926
	Glyma.13G153800.1	0	3.82827	0	0	uncharacterized protein LOC100793955
	Glyma.U013300.1	0	2.37081	0	0	uncharacterized protein LOC100797977 isoform X2
	Glyma.02G210300.1	0	2.17053	0	0	uncharacterized protein LOC100802714
	Glyma.15G114000.1	0	2.56479	0	0	uncharacterized protein LOC100807096
	Glyma.14G134900.1	0	2.97229	0	0	uncharacterized protein LOC100813676 isoform X2
	Glyma.17G014500.1	0	5.69334	0	0	uncharacterized protein LOC100816043
	Glyma.17G055600.1	0	3.58856	0	0	uncharacterized protein LOC102660830
	Glyma.11G044400.1	0	3.50104	0	0	uncharacterized protein LOC102661842
	Glyma.19G007600.1	0	2.22244	0	0	uncharacterized protein LOC102669230
	Glyma.14G140500.1	0	2.00005	0	0	uncharacterized protein LOC106795857
	Glyma.06G304100.1	0	2.43101	0	0	UPF0481 protein At3g47200
	Glyma.01G122800.1	0	2.71527	0	0	Vacuolar cation/proton exchanger 3
	Glyma.12G238200.1	0	2.3574	0	0	vestitone reductase
	Glyma.05G140700.1	0	3.08093	0	0	VQ motif-containing protein 1
	Glyma.04G027500.1	0	2.86008	0	0	V-type proton ATPase subunit a3
	Glyma.15G049900.1	0	2.03006	0	0	WAT1-related protein At1g68170
	Glyma.12G144600.1	0	5.30694	0	0	Werner Syndrome-like exonuclease
	Glyma.06G142100.1	0	2.62477	0	0	WRKY transcription factor 55 isoform X1
	Glyma.04G223200.1	0	3.19844	0	0	WRKY transcription factor 55 isoform X2
	Glyma.01G056000.1	0	2.01673	0	0	XP_028231430.1 remorin 1.4-like
	Glyma.13G068700.1	0	3.55864	0	0	zinc finger CCCH domain-containing protein 11-like
	Glyma.12G116900.1	0	5.08158	0	0	zinc finger CCCH domain-containing protein 2
	Glyma.14G179600.1	0	4.92076	0	0	zinc-finger homeodomain protein 2
	Glyma.03G181700.1	2.37708	3.06154	2.50596	2.47868	phenylalanine ammonia-lyase 1
	Glyma.01G004800.1	0	2.5328	0	2.75742	LRR receptor-like serine/threonine-protein kinase At4g29180 isoform X1
	Glyma.13G048800.1	0	2.67101	0	2.98918	endo-1,3(4)-beta-glucanase ARB_01444
	Glyma.19G248100.1	0	2.28847	0	2.42198	transcription factor MYB4
	Glyma.18G040500.1	0	2.86357	0	3.0201	Sn1-specific diacylglycerol lipase alpha
	Glyma.03G073200.1	0	2.33743	0	2.49522	uncharacterized protein LOC100775432
	Glyma.07G243900.1	2.67848	3.05724	2.60241	3.11872	Pathogenesis-related protein STH-2
	Glyma.02G239800.1	0	2.2665	0	2.79545	OS3-like protein
	Glyma.01G206400.1	0	2.16583	0	2.68679	G-type lectin S-receptor-like serine/threonine-protein kinase LECRK3
	Glyma.19G248900.1	0	6.19274	0	7.7504	ethylene-responsive transcription factor 1B
	Glyma.11G043100.1	0	2.40713	0	2.93035	AT-hook motif nuclear-localized protein 23
	Glyma.10G281600.1	0	2.35079	0	2.80719	TKY50751.1Phospholipase protein
	Glyma.07G229100.1	0	2.07529	0	2.48232	NAC transcription factor 29
	Glyma.12G076600.1	0	4.26173	0	5.03537	KAE9616688.1 nucleotide-diphospho-sugar transferase
	Glyma.20G013400.1	0	2.12806	0	2.47952	KEH30890.1 plastid movement impaired protein
	Glyma.07G006800.1	0	6.24319	0	8.23954	Seed linoleate 9S-lipoxygenase
	Glyma.18G268200.1	0	3.89715	0	5.1397	phenolic glucoside malonyltransferase 1
	Glyma.08G352300.1	0	2.30644	0	3.01493	G-type lectin S-receptor-like serine/threonine-protein kinase At1g11300
	Glyma.U039400.1	0	2.89613	0	3.73253	unknown
	Glyma.09G216200.1	0	4.43236	0	5.74335	KHN11806.1 Lipopolysaccharide 1,2-N-acetylglucosaminetransferase
	Glyma.17G166500.1	0	5.86347	0	7.90932	UDP-glycosyltransferase 84B2
	Glyma.06G286800.1	0	2.45998	0	3.39444	MLO-like protein 12
	Glyma.18G056600.1	2.51305	3.12799	2.66628	3.23274	WRKY transcription factor WRKY24
	Glyma.07G054200.1	-3.2052	0	-2.57233	0	laccase-6 isoform X2
	Glyma.15G028400.1	0	2.67481	0	2.30978	KEH39494.1 transmembrane protein,
	Glyma.05G161300.1	0	5.83322	0	5.0842	glutathione S-transferase
	Glyma.02G309300.1	0	2.46794	0	2.07418	phenylalanine ammonia-lyase class 3
	Glyma.10G069500.1	0	3.68837	0	3.11309	leucine-rich repeat receptor-like protein kinase At5g49770
	Glyma.11G211100.1	0	2.41597	0	2.02114	leucine-rich repeat receptor-like protein kinase At5g49770
	Glyma.02G052300.1	0	3.07831	0	2.49493	RZC23504.1 Epoxide hydrolase A
	Glyma.15G052000.1	0	5.14587	0	4.13425	high affinity sulfate transporter 2
	Glyma.03G168000.1	0	3.27194	0	2.68097	Pleiotropic drug resistance protein 1
	Glyma.01G024800.1	0	4.18267	0	3.70628	ATP-dependent 6-phosphofructokinase 5, chloroplastic
	Glyma.16G059300.1	0	5.92803	0	5.31028	calcium-binding protein CML19
	Glyma.16G212400.1	0	3.4463	0	3.13073	kunitz trypsin inhibitor 2
	Glyma.08G352200.1	0	2.36691	0	2.1383	G-type lectin S-receptor-like serine/threonine-protein kinase At1g11300
	Glyma.12G100600.1	0	2.36473	0	2.34622	Transcription factor CPC
	Glyma.05G042800.1	0	2.35253	0	2.34354	Cytochrome P450 71A9
	Glyma.14G049200.1	0	2.68956	0	2.63408	1-aminocyclopropane-1-carboxylate oxidase
	Glyma.15G275400.1	0	2.65652	0	2.53053	polygalacturonase QRT2
	Glyma.11G162100.1	0	5.69317	0	5.38134	cationic peroxidase 1
	Glyma.09G269500.1	2.21639	3.06347	2.17143	3.06996	vestitone reductase
	Glyma.13G032000.1	2.32322	3.58419	2.17825	3.51977	receptor-like protein kinase At1g11050
	Glyma.08G230100.1	-2.1629	0	-3.00781	0	MLP-like protein 43
	Glyma.14G014700.1	0	5.10996	0	3.52417	serine acetyltransferase 1, chloroplastic
	Glyma.20G032400.1	0	3.27474	0	2.20367	phosphate transporter PHO1 homolog 3
	Glyma.08G277000.1	0	3.30495	0	2.04436	1-deoxy-D-xylulose-5-phosphate synthase 2, chloroplastic
	Glyma.U027300.1	0	4.25514	0	2.6214	laccase-7
	Glyma.02G006300.1	0	6.62883	0	4.16576	ethylene-responsive transcription factor ERF096
	Glyma.20G231900.1	0	2.96303	0	2.24376	E3 ubiquitin-protein ligase ATL6
	Glyma.07G087400.1	0	2.72127	0	2.1013	aldehyde dehydrogenase family 2 member C4
	Glyma.08G195100.1	0	3.20716	0	2.35964	inorganic pyrophosphatase 2
	Glyma.03G046000.1	2.88316	3.78527	2.8527	3.34983	dirigent protein 19
	Glyma.08G215900.1	0	-2.70738	-6.86474	0	uncharacterized protein LOC102666893
	Glyma.10G262500.1	8.51145	4.74693	0	8.0718	PAMP-induced secreted peptide 2
	Glyma.15G037000.1	8.28425	3.94896	0	7.6795	Scarecrow-like protein 33
	Glyma.17G258200.1	2.92131	2.1789	0	3.04072	gibberellin-regulated protein 29 precursor
	Glyma.03G109900.1	3.40801	2.9888	2.73943	3.44987	uclacyanin-3
	Glyma.11G156900.1	0	-3.23869	-4.82868	0	G-type lectin S-receptor-like serine/threonine-protein kinase At1g67520
	Glyma.03G129300.1	2.08556	2.04398	0	2.77649	methyltransferase DDB_G0268948
	Glyma.09G200500.1	2.97684	2.5646	-2.82811	4.76503	1-deoxy-D-xylulose-5-phosphate synthase 2, chloroplastic
	Glyma.13G293700.1	2.26884	2.21897	0	3.79922	glutaredoxin-C9
	Glyma.11G156100.1	4.9076	2.35503	0	3.29748	hypothetical protein D0Y65_030376
	Glyma.13G064200.1	9.24683	4.93104	0	5.55628	aldose 1-epimerase
	Glyma.13G231900.1	5.13832	3.43909	0	2.80294	XP_028189034.1 signaling peptide TAXIMIN 1-like
	Glyma.01G157700.1	2.72414	3.43036	0	3.62642	protein PIN-LIKES 7
	Glyma.09G237600.1	2.06052	2.6317	0	2.85144	protein NRT1/ PTR FAMILY 7.3
	Glyma.17G123800.1	0	2.14119	-2.71483	2.09365	phospholipid-transporting ATPase 9
	Glyma.07G256300.1	2.37572	3.69136	0	3.02351	transmembrane protein 45B
	Glyma.03G116200.1	2.18351	3.06245	0	2.64822	hydroquinone glucosyltransferase
	Glyma.11G152400.1	2.12889	2.78494	0	2.15509	NADPH:quinone oxidoreductase
	Glyma.16G164400.1	2.39546	3.21245	0	2.303	Peroxidase 12
	Glyma.13G093300.1	2.19593	2.56985	0	2.55175	glutamate receptor 2.8
	Glyma.11G010500.1	2.43398	2.74658	0	2.78785	4-coumarate--CoA ligase 3
	Glyma.07G021300.1	2.00079	2.07118	0	2.1719	uncharacterized protein LOC100808320 isoform X2
	Glyma.03G208400.1	2.16845	2.59942	0	2.27666	uncharacterized protein LOC102660901
	Glyma.14G048900.1	3.30505	3.41572	2.64109	3.31421	1-aminocyclopropane-1-carboxylate oxidase
	Glyma.01G008200.1	0	0	-2.08631	0	ABC transporter B family member 8
	Glyma.08G010800.1	0	0	-3.64577	0	11-BETA-HYDROXYSTEROID DEHYDROGENASE 1A
	Glyma.06G318600.1	0	0	-2.3635	0	disease resistance RPP13-like protein 1
	Glyma.15G010200.1	0	0	-7.4969	0	E3 ubiquitin-protein ligase makorin-2
	Glyma.15G252500.1	0	0	-7.66058	0	glutathione S-transferase parA
	Glyma.04G035700.1	0	0	-2.08787	0	transcription factor KAN4
	Glyma.10G254500.1	0	0	-3.46717	0	xyloglucan endotransglucosylase/hydrolase protein 10
	Glyma.10G178600.1	0	0	-7.04579	0	2-methyl-6-phytyl-1,4-hydroquinone methyltransferase, chloroplastic
	Glyma.05G090600.1	0	0	-2.45121	0	3-ketodihydrosphingosine reductase
	Glyma.18G018700.1	0	0	-2.16765	0	50S ribosomal protein L19, chloroplastic
	Glyma.01G021700.1	0	0	-7.5034	0	7-deoxyloganetic acid glucosyltransferase
	Glyma.15G234700.1	0	0	-2.18595	0	7-deoxyloganetin glucosyltransferase
	Glyma.13G271300.1	0	0	-7.02575	0	ABC transporter G family member 10
	Glyma.10G224300.1	0	0	-2.34867	0	abscisic stress-ripening protein 5
	Glyma.05G034800.1	0	0	-2.15658	0	AES91152.1 DUF4228 domain protein
	Glyma.09G273400.1	0	0	-2.07965	0	alpha-galactosidase 1
	Glyma.03G152700.1	0	0	-2.52392	0	aluminum-activated malate transporter 14
	Glyma.15G237800.1	0	0	-2.02392	0	annexin-like protein RJ4 isoform X1
	Glyma.08G199800.1	0	0	-2.04565	0	ATP-dependent 6-phosphofructokinase 3
	Glyma.09G251600.1	0	0	-2.35719	0	auxin efflux carrier component 5
	Glyma.03G063900.1	0	0	-2.06574	0	auxin transporter-like protein 4
	Glyma.17G146500.1	0	0	-6.96505	0	bax inhibitor 1
	Glyma.15G133900.1	0	0	-2.08033	0	berberine bridge enzyme-like 8
	Glyma.11G039400.1	0	0	-7.10764	0	beta-amylase 3, chloroplastic
	Glyma.06G295000.1	0	0	-2.56505	0	bifunctional epoxide hydrolase 2
	Glyma.14G077100.1	0	0	-2.23247	0	calcium uniporter protein 4, mitochondrial
	Glyma.13G372400.1	0	0	-2.4691	0	calcium-transporting ATPase 9, plasma membrane-type
	Glyma.02G234800.1	0	0	-2.47461	0	CBL-interacting serine/threonine-protein kinase 10
	Glyma.13G348700.1	0	0	-3.95986	0	coatomer subunit zeta-2
	Glyma.03G138300.1	0	0	-2.07865	0	Cyclin-dependent protein kinase inhibitor SMR13
	Glyma.19G062300.1	0	0	-3.1799	0	cysteine-rich receptor-like protein kinase 42
	Glyma.08G104100.1	0	0	-5.21041	0	cytochrome P450 78A5
	Glyma.07G089900.1	0	0	-2.57056	0	cytochrome P450 CYP736A12-like
	Glyma.13G067500.1	0	0	-2.00903	0	Deoxyribonuclease I
	Glyma.08G019900.1	0	0	-2.0371	0	Disease resistance response protein 206
	Glyma.18G281000.1	0	0	-2.72108	0	DNA-directed RNA polymerases I and III subunit RPAC2
	Glyma.16G011400.1	0	0	-2.7876	0	dormancy-associated protein homolog 4-like
	Glyma.02G016400.1	0	0	-2.26304	0	endoglucanase 17
	Glyma.19G113100.1	0	0	-3.00535	0	ethylene-responsive transcription factor ERN1
	Glyma.11G185000.1	0	0	-2.86086	0	fatty acyl-CoA reductase 3
	Glyma.05G144100.1	0	0	-3.47339	0	F-box/FBD/LRR-repeat protein At1g13570 isoform X1
	Glyma.10G145300.1	0	0	-2.022	0	galactinol synthase 2
	Glyma.15G089300.1	0	0	-3.03675	0	GDSL esterase/lipase At1g29670
	Glyma.04G168500.1	0	0	-2.0661	0	GDSL esterase/lipase At1g74460
	Glyma.03G058000.1	0	0	-2.09956	0	GDSL esterase/lipase CPRD49
	Glyma.11G079400.1	0	0	-3.07051	0	GDSL esterase/lipase EXL3
	Glyma.17G259500.1	0	0	-2.73973	0	GDSL esterase/lipase EXL3
	Glyma.04G179500.1	0	0	-2.16723	0	gibberellin-regulated protein 6 precursor
	Glyma.06G210900.1	0	0	-2.71416	0	glucan endo-1,3-beta-glucosidase 8
	Glyma.19G131800.1	0	0	-2.13556	0	glutaredoxin family protein
	Glyma.20G164200.1	0	0	-2.457	0	G-type lectin S-receptor-like serine/threonine-protein kinase At5g24080 isoform X1
	Glyma.07G086300.1	0	0	-2.85862	0	heat stress transcription factor C-1
	Glyma.11G071500.1	0	0	-7.00436	0	heavy metal-associated isoprenylated plant protein 43
	Glyma.08G367000.1	0	0	-2.23596	0	hydroquinone glucosyltransferase
	Glyma.17G130600.1	0	0	-7.58293	0	hypothetical protein D0Y65_045692
	Glyma.04G182800.1	0	0	-7.31106	0	hypothetical protein GLYMA_04G182800
	Glyma.08G156600.1	0	0	-2.63077	0	hypothetical protein GLYMA_08G156600
	Glyma.08G199300.1	0	0	-3.47802	0	inositol oxygenase 1
	Glyma.20G054000.1	0	0	-2.43412	0	linoleate 13S-lipoxygenase 2-1, chloroplastic
	Glyma.14G066900.1	0	0	-6.94028	0	LOB domain-containing protein 33
	Glyma.20G158500.1	0	0	-8.88618	0	low-temperature-induced 65 kDa protein
	Glyma.18G031400.1	0	0	-2.19581	0	L-type lectin-domain containing receptor kinase VIII.2
	Glyma.15G146400.1	0	0	-3.20022	0	Major allergen Pru ar 1
	Glyma.15G274600.1	0	0	-2.67627	0	MATE efflux family protein FRD3
	Glyma.08G230500.1	0	0	-2.07366	0	MLP-like protein 43
	Glyma.10G239900.1	0	0	-2.26575	0	Molybdenum cofactor sulfurase
	Glyma.11G180800.1	0	0	-4.02583	0	Momilactone A synthase
	Glyma.11G037100.1	0	0	-2.33402	0	monooxygenase 2
	Glyma.08G034300.1	0	0	-7.09665	0	NADP-dependent malic enzyme
	Glyma.02G217000.1	0	0	-7.25162	0	Pentatricopeptide repeat-containing protein
	Glyma.05G014300.1	0	0	-2.52831	0	peptidyl-prolyl cis-trans isomerase CYP26-2, chloroplastic
	Glyma.13G250800.1	0	0	-2.0775	0	PolyADP-ribose polymerase
	Glyma.10G020000.1	0	0	-6.83258	0	Potassium transporter 5
	Glyma.11G005900.1	0	0	-3.71384	0	preprotein translocase subunit SECE1
	Glyma.06G005400.1	0	0	-4.10579	0	alkaline/neutral invertase B
	Glyma.04G119900.1	0	0	-2.63785	0	folate-biopterin transporter 8, chloroplastic
	Glyma.19G069200.1	0	0	-2.49578	0	protein phosphatase 2C 51
	Glyma.02G185400.1	0	0	-4.66	0	protein MIZU-KUSSEI 1
	Glyma.14G205100.1	0	0	-2.36589	0	protein NETWORKED 4A
	Glyma.11G117200.1	0	0	-2.57096	0	protein RADIALIS-like 4
	Glyma.05G137500.1	0	0	-2.67779	0	Protein SRG1
	Glyma.18G184700.1	0	0	-3.28484	0	protein SRG1
	Glyma.19G133400.1	0	0	-7.59922	0	2-oxoglutarate-dependent dioxygenase AOP1.2
	Glyma.10G276700.1	0	0	-2.2209	0	transporter MCH1
	Glyma.08G176600.1	0	0	-2.94306	0	pyruvate decarboxylase 1-like
	Glyma.02G064200.1	0	0	-7.64107	0	ribonuclease 1
	Glyma.20G036100.1	0	0	-2.47963	0	ribonuclease 1
	Glyma.14G174600.1	0	0	-2.22703	0	RNA-binding protein 38
	Glyma.19G128200.1	0	0	-3.30218	0	serine carboxypeptidase-like 45
	Glyma.09G202000.1	0	0	-3.39088	0	serine hydroxymethyltransferase, mitochondrial
	Glyma.17G090000.1	0	0	-2.40915	0	Serine/threonine-protein kinase HT1
	Glyma.14G004100.1	0	0	-2.09377	0	SNF1-related protein kinase regulatory subunit beta-2 isoform X1
	Glyma.18G228700.1	0	0	-2.28941	0	SPX domain-containing membrane protein At4g22990
	Glyma.05G126800.1	0	0	-7.96202	0	Stress up-regulated Nod 19
	Glyma.20G152600.1	0	0	-2.0252	0	subtilisin-like protease SBT1.3
	Glyma.10G028300.1	0	0	-2.64637	0	Sucrose-binding protein
	Glyma.10G064500.1	0	0	-2.13336	0	sulfite exporter TauE/SafE family protein 4
	Glyma.13G355600.1	0	0	-2.81116	0	tetraketide alpha-pyrone reductase 1
	Glyma.09G190800.1	0	0	-2.00272	0	TKY44641.1ATP-dependent RNA helicase DDX11
	Glyma.05G008200.1	0	0	-2.22381	0	TKY54885.1Aspartate racemase
	Glyma.03G203500.1	0	0	-2.20146	0	TKY61905.1electron carrier
	Glyma.19G200900.1	0	0	-2.14068	0	TKY61905.1electron carrier
	Glyma.06G004900.1	0	0	-2.2016	0	TKY75475.1Pollen Ole e 1 allergen/extensin
	Glyma.09G056600.1	0	0	-2.84423	0	transcription factor bHLH146
	Glyma.13G187500.1	0	0	-3.24239	0	transcription factor MYB33
	Glyma.04G101900.1	0	0	-7.07313	0	transcription factor MYB93
	Glyma.09G021700.1	0	0	-2.66771	0	tyrosine/DOPA decarboxylase 2
	Glyma.17G090900.1	0	0	-3.24633	0	U-box domain-containing protein 19
	Glyma.06G235000.1	0	0	-2.008	0	UDP-glycosyltransferase 79B3
	Glyma.14G186400.1	0	0	-4.35665	0	uncharacterized protein LOC100305728
	Glyma.09G205000.1	0	0	-2.82811	0	uncharacterized protein LOC100808540
	Glyma.01G085200.1	0	0	-3.13829	0	uncharacterized protein LOC100816026 isoform X1
	Glyma.09G216600.1	0	0	-3.97748	0	uncharacterized protein LOC102662465
	Glyma.03G224900.1	0	0	-6.93338	0	unknown
	Glyma.15G174500.1	0	0	-5.07604	0	Zinc finger CCCH domain-containing protein 48
	Glyma.13G306400.1	0	0	-3.32395	0	Zinc finger protein CONSTANS-LIKE 12
	Glyma.07G008500.1	0	0	-3.1434	0	Transcription factor MYB26
	Glyma.11G218900.1	3.0747	2.87348	0	2.86625	Receptor-like cytoplasmic kinase 176
	Glyma.08G110300.1	4.17784	4.07633	3.15929	4.17952	chalcone synthase 1
	Glyma.20G188800.1	2.42753	2.6263	0	2.18076	GABA transporter 1
	Glyma.18G055600.1	5.55601	5.96932	0	5.03114	cationic peroxidase 1
	Glyma.14G201800.1	2.71762	3.07521	0	2.23396	peroxidase 4
	Glyma.18G045100.1	2.85869	2.88675	0	2.03116	polyamine oxidase 4
	Glyma.19G205600.1	2.85458	2.46057	2.12959	3.45577	uncharacterized protein LOC102659645
	Glyma.17G238200.1	2.64496	2.31612	2.18024	3.24417	isoaspartyl peptidase/L-asparaginase 2
	Glyma.15G079100.1	2.57823	2.44313	2.21314	3.11198	pathogenesis-related genes transcriptional activator PTI5
	Glyma.17G008000.1	2.43977	2.36	2.2379	3.09801	cytochrome b561 and DOMON domain-containing protein At5g47530
	Glyma.07G079600.1	4.72296	4.83475	4.2858	5.89584	TKY63829.1transducin family protein/WD-40 repeat protein
	Glyma.17G147600.1	3.07972	4.28875	0	13.1914	expansin-like B1
	Glyma.14G049000.1	3.32632	3.52167	2.93085	4.15692	1-aminocyclopropane-1-carboxylate oxidase
	Glyma.01G074600.1	2.94003	2.96125	3.04064	3.62359	hydroquinone glucosyltransferase
	Glyma.08G133100.1	4.90933	4.77173	5.68368	9.01082	Avr9/Cf-9 rapidly elicited protein,
	Glyma.15G052700.1	0	0	0	2.69537	cationic peroxidase 2
	Glyma.03G038500.1	0	0	0	7.83609	cationic peroxidase 1
	Glyma.11G070200.1	0	0	0	2.19083	isoflavone reductase-like protein
	Glyma.07G209900.1	0	0	0	3.34833	peroxidase 10
	Glyma.11G058100.1	0	0	0	2.42459	peroxidase 10
	Glyma.03G126000.1	0	0	0	2.95307	auxin efflux carrier component 1b
	Glyma.18G198800.1	0	0	0	2.40961	leucine-rich repeat receptor-like protein kinase
	Glyma.04G165400.1	0	0	0	2.38767	LRR receptor-like serine/threonine-protein kinase At1g74360
	Glyma.09G216400.1	0	0	0	2.42802	LRR receptor-like serine/threonine-protein kinase At3g47570 isoform X2
	Glyma.04G042500.1	0	0	0	3.39338	receptor protein kinase ZmPK1
	Glyma.08G187400.1	0	0	0	2.72876	receptor-like protein kinase At1g11050
	Glyma.17G117800.1	0	0	0	3.80144	receptor-like protein kinase At5g20050
	Glyma.13G035800.1	0	0	0	2.18355	wall-associated receptor kinase-like 16
	Glyma.17G222300.1	0	0	0	2.3696	WRKY transcription factor 40
	Glyma.04G223300.1	0	0	0	2.06816	WRKY transcription factor 70
	Glyma.04G108500.1	0	0	0	3.9669	18.1 kDa class I heat shock protein
	Glyma.08G029200.1	0	0	0	7.70197	1-aminocyclopropane-1-carboxylate oxidase 1
	Glyma.08G018000.1	0	0	0	2.62246	1-aminocyclopropane-1-carboxylate synthase
	Glyma.02G238800.1	0	0	0	2.16781	2-hydroxyacyl-CoA lyase
	Glyma.20G214400.1	0	0	0	7.64048	4,5-DOPA dioxygenase extradiol
	Glyma.20G046800.1	0	0	0	2.06479	4-diphosphocytidyl-2-C-methyl-D-erythritol kinase, chloroplastic/chromoplastic
	Glyma.04G232200.1	0	0	0	2.3182	AAA-ATPase At2g46620
	Glyma.06G132700.1	0	0	0	2.53783	AAA-ATPase At2g46620
	Glyma.12G229000.1	0	0	0	2.1858	AAA-ATPase At3g50940
	Glyma.01G171400.1	0	0	0	2.01919	AAA-ATPase At5g17760 isoform X1
	Glyma.03G192800.1	0	0	0	3.68963	ABC transporter G family member 39
	Glyma.07G215500.1	0	0	0	2.51125	abscisate beta-glucosyltransferase
	Glyma.02G261900.1	0	0	0	2.03075	abscisic acid receptor PYL4
	Glyma.11G233300.1	0	0	0	2.00673	abscisic acid receptor PYL4
	Glyma.12G156600.1	0	0	0	2.71047	acidic endochitinase
	Glyma.04G209200.1	0	0	0	3.01587	amino acid permease 3 isoform X1
	Glyma.09G238100.1	0	0	0	2.20376	amino acid transporter AVT1I
	Glyma.02G243600.1	0	0	0	3.00581	Aspartic proteinase nepenthesin-1
	Glyma.02G284800.1	0	0	0	2.23475	Aspartic proteinase nepenthesin-1
	Glyma.14G212700.1	0	0	0	2.36844	aspartic proteinase PCS1
	Glyma.02G213500.1	0	0	0	2.75817	AT-hook motif nuclear-localized protein 17-like
	Glyma.13G361100.1	0	0	0	2.47768	Auxin-induced protein 22C
	Glyma.15G012700.1	0	0	0	2.21078	Auxin-responsive protein IAA17
	Glyma.17G016600.1	0	0	0	2.55928	basic 7S globulin
	Glyma.02G001100.1	0	0	0	2.72649	benzyl alcohol O-benzoyltransferase
	Glyma.09G027000.1	0	0	0	2.65663	berberine bridge enzyme-like 21
	Glyma.04G029600.1	0	0	0	2.01933	bZIP transcription factor 44-like
	Glyma.17G034900.1	0	0	0	2.65892	calcium-binding protein CP1
	Glyma.20G241500.1	0	0	0	2.56703	chalcone isomerase RNA
	Glyma.08G074200.1	0	0	0	2.47177	Chaperone protein dnaJ 20, chloroplastic
	Glyma.19G221800.1	0	0	0	2.8499	Chitinase 10
	Glyma.18G033500.1	0	0	0	2.76473	Cucumisin isoform B
	Glyma.05G158200.1	0	0	0	2.03529	cyclic dof factor 4
	Glyma.15G256300.1	0	0	0	2.29708	cysteine-rich and transmembrane domain-containing protein WIH1-like
	Glyma.13G188900.1	0	0	0	2.35749	Cysteine-rich receptor-like protein kinase 25
	Glyma.20G140300.1	0	0	0	2.07071	Cysteine-rich receptor-like protein kinase 25
	Glyma.19G005700.1	0	0	0	3.06053	cysteine-rich receptor-like protein kinase 42
	Glyma.12G056800.1	0	0	0	2.8933	cytochrome c-type biogenesis protein CcmE homolog, mitochondrial
	Glyma.19G033900.1	0	0	0	3.89165	cytochrome P450 85A
	Glyma.03G133300.1	0	0	0	6.64125	Cytokinin dehydrogenase 1
	Glyma.05G183800.1	0	0	0	2.60091	D-aminoacyl-tRNA deacylase
	Glyma.19G151300.1	0	0	0	2.19863	dirigent protein 22-like
	Glyma.01G125400.1	0	0	0	7.71305	disease resistance protein RML1A
	Glyma.12G121400.1	0	0	0	4.61269	E3 ubiquitin-protein ligase ATL41
	Glyma.10G212900.1	0	0	0	2.01096	Elongation factor 1-alpha
	Glyma.18G252300.1	0	0	0	2.3172	ethylene-responsive transcription factor 1
	Glyma.12G057200.1	0	0	0	4.74577	extensin-2 isoform X1
	Glyma.04G246900.1	0	0	0	2.93817	F-box only protein 11-like
	Glyma.20G098700.1	0	0	0	8.06712	F-box protein At2g39490
	Glyma.18G274800.1	0	0	0	2.02157	F-box/kelch-repeat protein At3g23880
	Glyma.02G286400.1	0	0	0	2.46403	GDSL esterase/lipase
	Glyma.18G201300.1	0	0	0	2.04106	GDSL esterase/lipase CPRD49
	Glyma.20G220800.1	0	0	0	2.67403	Germin-like protein subfamily 1 member 7
	Glyma.13G087400.1	0	0	0	2.38038	glucan 1,3-beta-glucosidase A
	Glyma.08G091500.1	0	0	0	3.88335	glutamate decarboxylase 1-like
	Glyma.14G052000.1	0	0	0	3.63468	Glycine-rich protein
	Glyma.06G046800.1	0	0	0	7.5951	GPN-loop GTPase QQT1
	Glyma.06G258200.1	0	0	0	2.68992	G-type lectin S-receptor-like serine/threonine-protein kinase At4g27290 isoform X1
	Glyma.15G064900.1	0	0	0	2.41587	G-type lectin S-receptor-like serine/threonine-protein kinase At4g27290 isoform X2
	Glyma.01G202000.1	0	0	0	2.6677	haloacid dehalogenase-like hydrolase domain-containing protein Sgpp isoform X1
	Glyma.18G287800.1	0	0	0	2.11161	Heat shock cognate 70 kDa protein
	Glyma.06G234700.1	0	0	0	5.36046	homeobox-leucine zipper protein ATHB-52
	Glyma.U035000.1	0	0	0	7.48123	hypothetical protein D0Y65_029956
	Glyma.02G089400.1	0	0	0	3.25093	hypothetical protein GLYMA_02G089400
	Glyma.13G227500.1	0	0	0	3.73702	hypothetical protein GLYMA_13G227500
	Glyma.16G173200.1	0	0	0	7.79936	hypothetical protein GLYMA_16G173200
	Glyma.20G247900.1	0	0	0	2.30591	hypothetical protein GLYMA_20G247900
	Glyma.15G031000.1	0	0	0	7.60912	hypothetical protein glysoja_005360
	Glyma.06G144000.1	0	0	0	2.52573	hypothetical protein glysoja_038315
	Glyma.08G292000.1	0	0	0	2.81356	IAA-amino acid hydrolase ILR1-like 4
	Glyma.13G284600.1	0	0	0	3.46892	indole-3-acetic acid-amido synthetase GH3.6
	Glyma.02G227700.1	0	0	0	2.24087	internal alternative NAD(P)H-ubiquinone oxidoreductase A2, mitochondrial
	Glyma.18G242300.1	0	0	0	2.29772	isopentenyl-diphosphate Delta-isomerase I
	Glyma.09G092100.1	0	0	0	2.25932	KAE8700180.1Calcium binding atopy-related autoantigen
	Glyma.03G128700.1	0	0	0	2.10241	KAE9599773.1 cysteine-rich transmembrane CYSTM domain-containing protein
	Glyma.06G186200.1	0	0	0	2.21508	KEH35073.1 UVI1,
	Glyma.14G118500.1	0	0	0	2.46411	KEH40474.1 transmembrane protein,
	Glyma.02G148400.1	0	0	0	2.41022	KHN18891.1 isomerase BH0283
	Glyma.08G178100.1	0	0	0	2.1424	KHN26756.1 nitronate monooxygenase
	Glyma.09G163600.1	0	0	0	7.94338	kunitz trypsin inhibitor 2-like
	Glyma.09G182200.1	0	0	0	2.38497	LEAF RUST 10 DISEASE-RESISTANCE LOCUS RECEPTOR-LIKE PROTEIN KINASE-like 2.4 isoform X2
	Glyma.07G136800.1	0	0	0	2.02542	legume-specific protein
	Glyma.05G055100.1	0	0	0	2.01435	lipid transfer-like protein VAS
	Glyma.10G204100.1	0	0	0	2.22109	lysine histidine transporter-like 6
	Glyma.12G007300.1	0	0	0	2.22325	MDIS1-interacting receptor like kinase 2
	Glyma.02G028200.1	0	0	0	3.67402	metalloendoproteinase 5-MMP
	Glyma.09G163000.1	0	0	0	9.9721	Miraculin
	Glyma.05G080900.1	0	0	0	2.51213	mitogen-activated protein kinase kinase kinase 5 isoform X1
	Glyma.11G228100.1	0	0	0	2.32432	nematode resistance protein-like HSPRO2
	Glyma.09G278000.1	0	0	0	3.18945	non-specific lipid-transfer protein 1-like
	Glyma.14G194300.1	0	0	0	2.20506	omega-3 fatty acid desaturase, endoplasmic reticulum
	Glyma.19G192000.1	0	0	0	7.54199	PAN domain-containing protein At5g03700
	Glyma.13G233900.1	0	0	0	2.00982	pathogenesis-related genes transcriptional activator PTI5
	Glyma.13G269100.1	0	0	0	5.02412	pathogen-related protein
	Glyma.09G086600.1	0	0	0	7.75408	pentatricopeptide repeat-containing protein At1g03540
	Glyma.01G233900.1	0	0	0	7.73677	pentatricopeptide repeat-containing protein At1g06710, mitochondrial
	Glyma.13G056100.1	0	0	0	2.23683	phenolic glucoside malonyltransferase 1-like
	Glyma.08G306800.1	0	0	0	2.08896	phi class glutathione S-transferase
	Glyma.07G142000.1	0	0	0	2.05026	phosphatidylinositol:ceramide inositolphosphotransferase 1
	Glyma.20G231200.1	0	0	0	2.17212	phosphoglycerate mutase-like protein AT74
	Glyma.20G135700.1	0	0	0	2.11043	phytosulfokines 3
	Glyma.02G257700.1	0	0	0	2.42668	2-oxoglutarate-dependent dioxygenase At5g05600
	Glyma.15G109500.1	0	0	0	3.71728	F-box protein At4g22030
	Glyma.08G091900.1	0	0	0	2.07053	potassium transporter 17
	Glyma.20G125200.1	0	0	0	2.30678	ribose-5-phosphate isomerase 2
	Glyma.07G088200.1	0	0	0	2.7374	sulfate transporter 3.5
	Glyma.16G142300.1	0	0	0	2.19517	vacuolar amino acid transporter YPQ2
	Glyma.11G216900.1	0	0	0	2.08371	protein C2-DOMAIN ABA-RELATED 4
	Glyma.10G267600.1	0	0	0	2.63468	protein DETOXIFICATION 12
	Glyma.20G009300.1	0	0	0	2.71143	protein DMR6-LIKE OXYGENASE 2
	Glyma.07G081400.1	0	0	0	2.22083	protein kinase
	Glyma.13G116900.1	0	0	0	2.13591	protein NRT1/ PTR FAMILY 4.5
	Glyma.02G124700.1	0	0	0	2.45372	protein SRG1
	Glyma.05G137800.1	0	0	0	2.24056	protein SRG1-like
	Glyma.06G302800.1	0	0	0	2.09985	protein translation factor SUI1 homolog
	Glyma.01G108700.1	0	0	0	2.67626	PAR1 protein precursor
	Glyma.18G281700.1	0	0	0	2.05818	ubiquitin-like-specific protease 2B
	Glyma.10G201100.1	0	0	0	2.16898	pyruvate kinase 1, cytosolic
	Glyma.15G247500.1	0	0	0	2.3592	Receptor-like protein EIX2
	Glyma.16G174100.1	0	0	0	3.2829	receptor-like protein EIX2
	Glyma.13G253300.1	0	0	0	2.29645	Receptor-like protein kinase HAIKU2
	Glyma.04G086700.1	0	0	0	2.52869	receptor-like protein kinase HSL1
	Glyma.09G161100.1	0	0	0	2.62678	receptor-like protein kinase HSL1
	Glyma.09G150400.1	0	0	0	9.5949	RecName: Full=Concanavalin-A; Short=Con A; Flags: Precursor
	Glyma.10G073600.1	0	0	0	2.75669	RHN79545.1 calcium/calmodulin-dependent protein kinase
	Glyma.12G061900.1	0	0	0	2.47382	scarecrow-like protein 14
	Glyma.11G000500.1	0	0	0	2.2112	scopoletin glucosyltransferase-like
	Glyma.07G262900.1	0	0	0	5.58539	Stigma-specific STIG1-like protein 1
	Glyma.17G011100.1	0	0	0	8.42681	Stigma-specific STIG1-like protein 1
	Glyma.13G108800.1	0	0	0	3.00753	stress-response A/B barrel domain-containing protein UP3
	Glyma.06G045100.1	0	0	0	2.13934	subtilisin-like protease SBT1.7
	Glyma.14G083600.1	0	0	0	2.1548	TKY57826.1Lipase protein
	Glyma.05G231000.1	0	0	0	2.0254	TKY60894.1ATP-dependent RNA helicase DDX11
	Glyma.13G218400.1	0	0	0	3.67009	TKY71967.1Modulating plastid sigma factor
	Glyma.04G095900.1	0	0	0	2.0123	TKY74428.1anaphase-promoting complex subunit 7
	Glyma.16G215100.1	0	0	0	2.21091	TMV resistance protein N
	Glyma.02G053100.1	0	0	0	7.66455	transcription factor bHLH111 isoform X1
	Glyma.04G098400.1	0	0	0	2.7147	transcription factor bHLH94
	Glyma.06G100000.1	0	0	0	2.23562	transcription factor bHLH94
	Glyma.19G264200.1	0	0	0	3.17185	transcription factor MYB108
	Glyma.12G104600.1	0	0	0	7.05663	transcription factor MYB14
	Glyma.19G218800.1	0	0	0	3.34744	Transcription factor MYB2
	Glyma.20G117000.1	0	0	0	3.30439	Transcription factor MYB62
	Glyma.15G124400.1	0	0	0	2.02015	transmembrane protein 64
	Glyma.12G059100.1	0	0	0	2.13201	tropinone reductase
	Glyma.15G236200.1	0	0	0	4.21254	Two-component response regulator ARR8
	Glyma.05G158900.1	0	0	0	8.05435	two-component response regulator ORR24
	Glyma.04G123800.1	0	0	0	2.25501	ubiquinol oxidase 1, mitochondrial
	Glyma.05G022600.1	0	0	0	2.52231	UDP-glucose 6-dehydrogenase 1
	Glyma.16G175200.1	0	0	0	2.34436	UDP-glycosyltransferase 1
	Glyma.03G187700.1	0	0	0	2.55512	UDP-glycosyltransferase 73C6-like
	Glyma.19G187600.1	0	0	0	3.37171	UDP-glycosyltransferase 73C6-like
	Glyma.01G036000.1	0	0	0	2.20386	UDP-glycosyltransferase 74B1
	Glyma.18G266000.1	0	0	0	8.24589	UDP-glycosyltransferase 83A1
	Glyma.18G266100.1	0	0	0	7.98568	UDP-glycosyltransferase 83A1
	Glyma.02G254600.1	0	0	0	4.1042	uncharacterized acetyltransferase At3g50280
	Glyma.04G040300.1	0	0	0	3.45719	uncharacterized acetyltransferase At3g50280
	Glyma.18G055800.1	0	0	0	2.11521	uncharacterized protein LOC100305696 isoform X1
	Glyma.01G212100.1	0	0	0	5.08729	uncharacterized protein LOC100778228
	Glyma.10G072400.1	0	0	0	2.51926	uncharacterized protein LOC100780937
	Glyma.02G256900.1	0	0	0	2.84204	uncharacterized protein LOC100781838 isoform X2
	Glyma.05G174800.1	0	0	0	2.62585	uncharacterized protein LOC100793049 isoform X1
	Glyma.20G184700.1	0	0	0	4.62136	uncharacterized protein LOC113000796
	Glyma.17G238300.1	0	0	0	2.36744	UPF0481 protein At3g47200
	Glyma.18G220500.1	0	0	0	2.51972	vestitone reductase
	Glyma.09G269400.1	0	0	0	4.65178	vestitone reductase isoform X1
	Glyma.11G074700.1	0	0	0	2.51975	vinorine synthase-like
	Glyma.09G027500.1	0	0	0	2.19833	wall-associated receptor kinase-like 8
	Glyma.08G182900.1	0	0	0	2.23888	WAT1-related protein At1g68170
	Glyma.08G117700.1	0	0	0	7.3246	WAT1-related protein At3g30340
	Glyma.13G233000.1	0	0	0	2.72532	glutamate receptor 2.7 isoform X1
	Glyma.05G008400.1	0	0	0	2.28143	zinc finger CCCH domain-containing protein 39
	Glyma.02G227000.1	0	0	0	2.04028	zinc finger CCCH domain-containing protein 66
	Glyma.02G029400.1	0	0	0	2.35048	zinc finger protein 5
	Glyma.19G099700.1	0	0	0	6.86864	zinc finger protein CONSTANS-LIKE 15
	Glyma.13G248000.1	0	0	0	2.34473	zinc finger protein CONSTANS-LIKE 4
	Glyma.10G219800.1	8.10852	7.63272	8.1109	9.25735	lignin-forming anionic peroxidase
	Glyma.16G103900.1	2.65078	2.44321	2.6442	3.00724	isoflavone reductase homolog
	Glyma.13G099800.1	4.52239	2.04966	3.79381	10.0775	AES92261.1 DUF4228 domain protein
	Glyma.03G112700.1	0	2.90531	4.17531	8.51132	Ethylene-responsive transcription factor 2
	Glyma.12G019900.1	2.17066	2.51763	2.71532	3.2504	cinnamoyl-CoA reductase 1
	Glyma.08G079100.1	0	2.09147	3.55938	8.06921	polygalacturonase-inhibiting protein precursor
	Glyma.05G191100.1	0	2.49833	3.8226	8.76434	cysteine desulfurase
	Glyma.10G239700.1	2.98515	4.42104	4.47562	5.97482	TKY51251.1cell wall macromolecule catabolic process
	Glyma.13G085800.1	3.67509	4.7718	4.49067	5.7908	uncharacterized protein LOC100500309
	Glyma.04G104900.1	2.00476	2.09517	2.05927	2.16119	acetyl-CoA carboxylase 1
	Glyma.18G220600.1	2.30194	2.49812	2.4253	2.75736	2'-hydroxydihydrodaidzein reductase
	Glyma.03G242200.1	0	3.74055	0	7.70022	protein BONZAI 3
	Glyma.15G025300.1	0	3.976	0	7.98568	IQ domain-containing protein IQM1 isoform E
	Glyma.12G099300.1	0	5.10187	0	9.66589	protein DETOXIFICATION 40
	Glyma.11G055100.1	0	2.10134	0	3.93009	mitogen-activated protein kinase kinase kinase 17
	Glyma.17G231900.1	0	4.16579	0	9.19799	transcription factor RAX2
	Glyma.11G081700.1	0	2.0698	0	4.45939	protein trichome birefringence-like 38
	Glyma.U000100.1	0	3.05805	0	6.97859	geraniol 8-hydroxylase
	Glyma.09G219000.1	0	2.7939	0	7.92243	auxin-induced protein 15A
	Glyma.02G008900.1	0	3.09351	0	8.69853	peroxidase 5
	Glyma.07G095100.1	0	2.30873	0	6.83042	LEAF RUST 10 DISEASE-RESISTANCE LOCUS RECEPTOR-LIKE PROTEIN KINASE-like 2.4 isoform X1
	Glyma.18G297500.1	0	3.03301	0	9.60301	IST1-like protein
	Glyma.02G299200.1	0	2.99692	0	7.86958	pectinesterase QRT1
	Glyma.19G212300.1	0	2.1494	0	5.84375	pectinesterase/pectinesterase inhibitor 41
	Glyma.16G079000.1	0	3.5198	0	6.23678	Receptor-like protein kinase HSL1
	Glyma.16G186800.1	0	2.57598	0	4.60872	protein YLS3
	Glyma.03G221600.1	0	4.31057	0	7.43249	gibberellin 2-beta-dioxygenase 2
	Glyma.04G058100.1	0	3.06805	0	5.01114	uncharacterized acetyltransferase At3g50280
	Glyma.05G177700.1	0	4.74096	0	7.68923	protein SENSITIVE TO PROTON RHIZOTOXICITY 1
	Glyma.17G227500.1	0	2.29584	0	3.81236	cytochrome P450 711A1 isoform X2
	Glyma.17G064200.1	0	3.04428	0	4.45307	beta-1,3-galactosyltransferase 6
	Glyma.11G230600.1	0	2.42412	0	3.52287	serine/threonine-protein kinase-like protein CCR3
	Glyma.17G011700.1	0	5.66721	0	8.14963	F-box protein At4g22030
	Glyma.17G245200.1	0	4.92263	0	7.49441	transcription factor MYB44-like
	Glyma.12G054000.1	0	3.8425	0	5.94034	cyanogenic beta-glucosidase
	Glyma.19G244200.1	0	0	3.23477	5.01416	aldo-keto reductase 1
	Glyma.03G099000.1	0	0	4.99431	7.75143	2-alkenal reductase (NADP(+)-dependent)
	Glyma.20G087000.1	0	0	2.8981	4.55817	ethylene receptor 2
	Glyma.19G052700.1	0	0	2.56862	4.20257	hypothetical protein GLYMA_19G052700
	Glyma.12G054300.1	4.06069	4.47943	6.81643	8.39166	cyanogenic beta-glucosidase
	Glyma.16G039600.1	3.21356	3.47984	5.60266	7.00813	spermidine hydroxycinnamoyl transferase
	Glyma.11G121800.1	0	0	2.88694	4.31935	Non-symbiotic hemoglobin 1
	Glyma.07G187700.1	0	0	2.9361	4.38871	(3S,6E)-nerolidol synthase 1
	Glyma.15G119900.1	0	0	5.36959	8.04382	14 kDa proline-rich protein DC2.15
	Glyma.12G175800.1	0	0	2.72894	4.06929	Alpha carbonic anhydrase 7
	Glyma.20G064500.1	0	0	2.49903	3.69275	VQ motif-containing protein 22
	Glyma.20G070100.1	0	0	2.39905	3.45198	Ethylene-responsive transcription factor ERF106
	Glyma.08G180300.1	0	0	2.55219	3.66331	chaperone protein dnaJ 20, chloroplastic
	Glyma.20G137800.1	0	0	2.66061	3.80449	receptor-like protein kinase At4g00960
	Glyma.09G069900.1	0	0	2.01622	2.81254	serine/threonine-protein kinase RIPK
	Glyma.01G129100.1	0	0	2.64873	3.69427	protein LURP-one-related 15
	Glyma.05G124000.1	0	0	6.55388	9.12349	polygalacturonase inhibitor 2
	Glyma.07G155500.1	0	0	2.42605	3.34733	abscisic acid receptor PYL4
	Glyma.16G020300.1	0	0	2.18727	2.96292	ATP-synthase-associated protein
	Glyma.20G220900.1	0	0	2.62988	3.53699	germin-like protein subfamily 1 member 7
	Glyma.20G148900.1	0	0	2.05025	2.57337	Homocysteine S-methyltransferase 3
	Glyma.18G050600.1	0	0	2.20226	2.76793	60S ribosomal protein L10
	Glyma.13G186600.1	0	0	3.01399	3.75631	protein ZINC INDUCED FACILITATOR-LIKE 1 isoform X1
	Glyma.08G021900.1	0	0	2.26434	2.82032	WRKY transcription factor 41
	Glyma.11G222300.1	0	0	3.77746	4.66873	tropinone reductase homolog At5g06060
	Glyma.13G152900.1	0	0	2.88792	3.57598	butyrate--CoA ligase AAE11, peroxisomal
	Glyma.10G016500.1	0	0	3.16051	3.8961	Ethylene-responsive transcription factor RAP2-3
	Glyma.01G216600.1	0	0	2.24901	2.83713	protein DETOXIFICATION 49
	Glyma.10G267700.1	0	0	2.08064	2.63576	protein DETOXIFICATION 12
	Glyma.01G130800.1	0	0	6.45516	8.24567	Cationic peroxidase 1
	Glyma.02G028400.1	0	0	3.46115	4.47037	metalloendoproteinase 5-MMP
	Glyma.18G064100.1	0	0	2.16386	2.79541	calmodulin-binding receptor-like cytoplasmic kinase 2
	Glyma.12G075300.1	0	0	2.42121	3.13829	Protein SODIUM POTASSIUM ROOT DEFECTIVE 2
	Glyma.09G159000.1	0	0	2.13173	2.78064	KEH16999.1 plant/F12B17-70 protein
	Glyma.02G104300.1	0	0	3.06428	3.99751	abscisate beta-glucosyltransferase
	Glyma.18G265800.1	0	0	2.01075	2.64472	UDP-glycosyltransferase 83A1
	Glyma.13G196500.1	0	0	2.13437	2.81383	NADPH:quinone oxidoreductase
	Glyma.10G010300.1	0	0	3.40081	4.50761	transcription factor MYB78
	Glyma.16G135200.1	0	0	2.09241	2.77277	TMV resistance protein N
	Glyma.20G220200.1	0	0	2.5569	2.97374	F-box protein PP2-B10
	Glyma.13G095300.1	0	0	3.62482	4.19593	xyloglucan endotransglucosylase/hydrolase protein 23
	Glyma.19G188100.1	0	0	3.10289	3.62725	protein DMR6-LIKE OXYGENASE 1
	Glyma.13G045700.1	0	0	3.04636	3.55292	mannose-6-phosphate isomerase 1
	Glyma.11G243900.1	0	0	2.48477	2.92564	protein-tyrosine-phosphatase MKP1 isoform X3
	Glyma.12G233100.1	0	0	3.15473	3.70907	leucine-rich repeat receptor-like serine/threonine-protein kinase At3g14840
	Glyma.04G044900.1	0	0	2.95068	3.484	zinc finger protein ZAT10
	Glyma.07G199000.1	0	0	2.31603	2.76313	Squamosa promoter-binding protein 1
	Glyma.13G001800.1	0	0	2.11913	2.52559	hypothetical protein glysoja_047309
	Glyma.18G256900.1	0	0	2.20605	2.63675	Quinohemoprotein ethanol dehydrogenase type-1
	Glyma.06G088400.1	0	0	3.69113	4.42774	receptor-like protein kinase HSL1
	Glyma.19G174200.1	0	0	3.17354	3.83738	zinc finger protein ZAT11
	Glyma.01G228700.1	0	0	2.27418	2.74683	chalcone synthase
	Glyma.06G265500.1	0	0	2.01602	2.45088	scarecrow-like protein 21
	Glyma.11G145200.1	0	0	2.53773	4.56078	KAE9616688.1 nucleotide-diphospho-sugar transferase
	Glyma.08G191300.1	0	0	3.81608	6.56834	IQ domain-containing protein IQM1
	Glyma.01G228600.1	2.83122	2.72248	3.67614	4.40987	Translin-associated protein X
	Glyma.11G150900.1	0	0	2.65935	5.15422	protein trichome birefringence-like 38
	Glyma.04G042400.1	2.54295	2.53336	3.39747	4.5902	receptor protein kinase ZmPK1
	Glyma.02G158700.1	2.13302	2.00339	2.28555	2.30562	dihydroflavonol-4-reductase DFR1
	Glyma.08G306500.1	5.01482	4.39968	6.11961	6.14533	Shikimate O-hydroxycinnamoyltransferase
	Glyma.01G204800.1	2.7073	2.1365	3.76045	4.15404	expansin-like B1
	Glyma.13G173500.1	2.76013	2.24175	3.61734	3.80159	isoflavone synthase 2
	Glyma.02G005600.1	3.11448	2.30174	3.75669	3.84076	transcription factor MYB13
	Glyma.12G200800.1	2.0174	0	3.47341	3.91492	wound-induced protein
	Glyma.11G085200.1	2.34225	0	4.01941	4.90619	Dirigent protein 19
	Glyma.09G128400.1	3.42654	2.97288	3.73096	4.1544	UDP-glycosyltransferase 88A1-like
	Glyma.03G176300.1	3.6091	2.74459	4.53281	5.21253	Glutathione S-transferase L3
	Glyma.05G006600.1	0	0	2.1538	2.07058	cinnamoyl-CoA reductase-like SNL6
	Glyma.01G131100.1	0	0	2.40588	2.31054	aspartate aminotransferase, mitochondrial
	Glyma.20G183800.1	0	0	3.83255	3.68832	hypothetical protein GLYMA_20G183800
	Glyma.05G065300.1	0	0	9.03291	8.63501	expansin-like B1
	Glyma.05G147000.1	0	0	3.18395	3.04383	flavonoid 3',5'-methyltransferase-like
	Glyma.05G067800.1	0	0	2.34743	2.24576	serine/threonine-protein kinase PBL19
	Glyma.19G255300.1	0	0	2.70975	2.62376	Cyclic nucleotide-gated ion channel 1
	Glyma.04G248700.1	0	0	2.79829	2.70844	aspartic proteinase Asp1
	Glyma.08G250300.1	0	0	4.18465	4.05358	QCE12725.1 NADH-ubiquinone reductase complex 1 MLRQ subunit
	Glyma.02G059500.1	0	0	8.30472	8.04531	vacuolar amino acid transporter YPQ2
	Glyma.03G038100.1	0	0	7.65518	7.44883	cationic peroxidase 1
	Glyma.19G245400.1	2.59392	2.52691	5.71326	5.60218	wound-induced protein
	Glyma.20G010200.1	0	0	3.87879	3.81961	homeobox protein 9
	Glyma.16G008500.1	0	0	2.41586	2.38025	receptor-like protein kinase At1g72540
	Glyma.10G070500.1	0	0	3.47013	3.4124	GDSL esterase/lipase At5g03610
	Glyma.08G096500.1	0	0	3.40918	3.34117	protein TIFY 5A
	Glyma.17G031800.1	0	0	2.18432	2.14395	acetate/butyrate--CoA ligase AAE7, peroxisomal
	Glyma.06G149100.1	0	0	3.42446	3.22623	citrate-binding protein
	Glyma.11G091600.1	0	0	4.99514	4.69166	4-coumarate--CoA ligase 4
	Glyma.08G083300.1	0	0	3.1168	2.91907	LRR receptor-like serine/threonine-protein kinase FLS2
	Glyma.20G140200.1	0	0	3.03186	2.83265	Cysteine-rich receptor-like protein kinase 25
	Glyma.16G060800.1	0	0	5.54772	5.24022	Germin-like protein subfamily 1 member 7
	Glyma.08G218600.1	0	0	2.73542	2.58805	WRKY transcription factor 40 isoform X1
	Glyma.10G010400.1	0	0	6.1997	5.88621	transcription factor MYB78
	Glyma.13G129000.1	0	0	3.988	3.78596	glutathione S-transferase isoform X2
	Glyma.14G121200.1	0	0	3.91896	3.64789	alcohol dehydrogenase 1
	Glyma.15G110300.1	0	0	2.49019	2.31625	WRKY transcription factor 31
	Glyma.16G026400.1	0	0	2.49602	2.31144	WRKY transcription factor 46
	Glyma.02G023800.1	0	0	2.4755	2.19627	toll/interleukin-1 receptor-like protein
	Glyma.03G201100.1	0	0	3.27299	2.90532	NDR1/HIN1-like protein 10
	Glyma.11G060500.1	0	0	2.45259	2.17976	Calcium-binding protein CML37
	Glyma.08G118700.1	0	0	2.99678	2.66241	glutathione S-transferase
	Glyma.13G247000.1	0	0	8.65971	7.67289	Wound-responsive family protein
	Glyma.11G212100.1	0	0	2.45262	2.19396	IQ domain-containing protein IQM3
	Glyma.U029900.1	0	0	2.36299	2.07051	uncharacterized protein LOC100798910
	Glyma.18G035100.1	0	0	2.80936	2.46092	tropinone reductase homolog At5g06060
	Glyma.18G201900.1	0	0	3.33849	2.92348	2-oxoglutarate-dependent dioxygenase At5g05600
	Glyma.09G210600.1	0	0	3.35095	2.93972	disease resistance protein RPM1
	Glyma.11G124700.1	0	0	4.52187	3.97554	transmembrane protein,
	Glyma.07G073400.1	0	0	2.36594	2.17006	protein O-glucosyltransferase 1
	Glyma.03G029100.1	0	0	11.2046	10.2669	pectinesterase 2
	Glyma.05G236200.1	0	0	8.35369	7.6433	protein PLANT CADMIUM RESISTANCE 2
	Glyma.20G001400.1	0	0	8.67842	7.94058	peroxidase 5
	Glyma.06G187200.1	0	0	2.39738	2.19325	protein EDS1
	Glyma.03G132700.1	0	0	3.62023	3.31036	glucan endo-1,3-beta-glucosidase
	Glyma.12G011400.1	0	0	2.35841	2.15681	cytokinin dehydrogenase 6
	Glyma.12G206700.1	0	0	3.06286	2.78273	XP_028188621.1 signaling peptide TAXIMIN 2-like
	Glyma.18G033200.1	0	0	11.7606	10.6902	alpha-amylase inhibitor/lipid transfer/seed storage family protein precursor
	Glyma.18G033100.1	0	0	9.03736	8.23155	alpha-amylase inhibitor/lipid transfer/seed storage family protein precursor
	Glyma.06G299000.1	0	0	2.34863	2.11868	uncharacterized protein LOC100778894 isoform X1
	Glyma.02G022200.1	0	0	2.642	2.38695	protein NRT1/ PTR FAMILY 4.6
	Glyma.16G164200.1	2.07034	2.22169	2.95344	2.91567	peroxidase 12-like
	Glyma.19G115600.1	0	0	2.30034	2.43815	plant cysteine oxidase 2
	Glyma.14G051800.1	0	0	4.23604	4.48584	calcium-binding EF-hand family protein
	Glyma.13G361900.1	0	0	2.2534	2.38117	pleiotropic drug resistance protein 1
	Glyma.10G188900.1	0	0	8.07108	8.59274	protein PIN-LIKES 3
	Glyma.08G351800.1	0	0	2.37751	2.53169	1-aminocyclopropane-1-carboxylate oxidase like 12
	Glyma.10G005800.1	0	0	2.33631	2.48899	uncharacterized protein LOC100527111
	Glyma.09G272100.1	0	0	2.46925	2.65411	Receptor-like protein 12
	Glyma.19G144700.1	0	0	2.19055	2.35245	Cytochrome P450 93A3
	Glyma.01G036600.1	0	0	3.39752	3.63713	zinc finger protein 5
	Glyma.06G260200.1	0	0	3.71059	4.00315	aldo-keto reductase 2
	Glyma.11G097000.1	0	0	2.16068	2.32954	Lysine histidine transporter-like 8
	Glyma.08G118900.1	0	0	2.35366	2.55224	tau class glutathione S-transferase
	Glyma.10G253600.1	0	0	8.95148	9.71598	Cysteine-rich receptor-like protein kinase 29
	Glyma.06G154700.1	0	0	3.42427	3.72703	Pentatricopeptide repeat-containing protein
	Glyma.07G184000.1	0	0	6.01344	6.54518	L-type lectin-domain containing receptor kinase IX.1
	Glyma.06G297800.1	0	0	2.29044	2.49312	uncharacterized protein LOC100778894 isoform X1
	Glyma.07G092800.1	0	0	2.79933	3.07519	Transcription factor MYB62
	Glyma.17G103400.1	0	0	2.30143	2.52573	LRR receptor-like serine/threonine-protein kinase At1g74360
	Glyma.15G252200.1	0	0	2.32379	2.54427	glutathione S-transferase 3
	Glyma.03G101000.1	0	0	2.45824	2.69255	ABC transporter C family member 15
	Glyma.15G171000.1	0	0	2.78206	3.10162	IQ domain-containing protein IQM1
	Glyma.04G218700.1	0	0	7.26271	8.08951	WRKY transcription factor 51
	Glyma.01G022400.1	0	0	2.09955	2.34235	receptor-like cytosolic serine/threonine-protein kinase RBK1
	Glyma.05G037500.1	0	0	2.09301	2.33508	1-deoxy-D-xylulose 5-phosphate reductoisomerase, chloroplastic
	Glyma.20G137900.1	0	0	2.47316	2.75995	receptor-like protein kinase At4g00960
	Glyma.09G041500.1	0	0	2.8577	3.17171	Ethylene-responsive transcription factor RAP2-3
	Glyma.03G247500.1	0	0	2.60468	2.92619	pathogenesis-related protein PR-4
	Glyma.09G054100.1	0	0	3.40827	3.82903	Ankyrin repeat-containing protein
	Glyma.09G198900.1	0	0	2.27237	2.54828	Dirigent protein 19
	Glyma.05G005800.1	0	0	2.70383	3.04349	polygalacturonase At1g48100
	Glyma.17G175600.1	0	0	2.1012	2.37589	uncharacterized membrane protein At3g27390
	Glyma.13G046300.1	0	0	3.20177	3.61878	LOB domain-containing protein 41
	Glyma.01G224800.1	0	0	2.93987	3.32034	WRKY transcription factor 41
	Glyma.19G098500.1	0	0	2.29177	2.59559	glycerophosphodiester phosphodiesterase GDPD1, chloroplastic
	Glyma.U034800.1	0	0	6.9637	7.92361	hypothetical protein glysoja_008935
	Glyma.11G181200.1	0	0	3.11238	3.54461	F-box protein At2g27310
	Glyma.10G229400.1	0	0	2.1273	2.42595	Fidgetin-like protein 1
	Glyma.20G051700.1	0	0	2.93298	3.07379	L-ascorbate oxidase
	Glyma.13G174100.1	0	0	7.32347	7.68425	glutaredoxin-C9
	Glyma.07G105700.1	0	0	3.49295	3.65356	mitogen-activated protein kinase kinase 9
	Glyma.11G223200.1	0	0	2.63489	2.76937	Wall-associated receptor kinase-like 20
	Glyma.U021800.1	0	0	2.18358	2.29725	mitogen-activated protein kinase 3
	Glyma.18G223900.1	0	0	2.45969	2.56426	cucumber peeling cupredoxin
	Glyma.15G181900.1	0	0	7.22435	7.43425	flavin-containing monooxygenase 1
	Glyma.12G021300.1	0	0	2.54263	2.61981	glucan endo-1,3-beta-glucosidase
	Glyma.06G304300.1	0	0	7.79738	8.00837	UPF0481 protein At3g47200
	Glyma.18G199000.1	0	0	2.05054	2.11744	leucine-rich repeat receptor-like protein kinase
	Glyma.17G163200.1	0	0	2.00506	2.07248	peroxidase 73
	Glyma.02G016100.1	0	0	2.33106	2.40519	Ethylene-responsive transcription factor RAP2-3
	Glyma.03G038200.1	0	0	9.28821	9.58013	Cationic peroxidase 1
	Glyma.16G134700.1	0	0	7.56608	7.65336	Salicylate O-methyltransferase
	Glyma.13G226600.1	0	0	3.96366	4.0141	precursor of CEP14-like
	Glyma.08G044400.1	0	0	2.49138	2.52805	protein SAR DEFICIENT 1
	Glyma.10G180800.1	0	0	3.19158	3.21023	myb-related protein Myb4-like
	Glyma.09G153900.1	0	0	2.56227	2.57893	enolase
	Glyma.19G246700.1	0	0	9.37713	9.45298	TKY61361.1Modulating plastid sigma factor
	Glyma.17G137300.1	0	0	2.92061	2.94601	lipid transfer-like protein VAS
	Glyma.15G036900.1	0	0	2.67732	2.66382	scarecrow-like protein 11
	Glyma.05G103600.1	0	0	2.93784	2.94131	peroxidase 73
	Glyma.18G212500.1	0	0	3.64174	2.9476	adenine/guanine permease AZG1
	Glyma.03G038700.1	0	0	3.99146	3.221	peroxidase P7
	Glyma.20G101100.1	0	0	2.63444	2.11935	glutathione S-transferase
	Glyma.14G221200.1	0	0	3.35731	2.69812	cinnamyl alcohol dehydrogenase 6
	Glyma.15G268200.1	0	0	2.84983	2.28695	TKY49505.1formate--tetrahydrofolate ligase
	Glyma.19G006200.1	0	0	2.85274	2.32699	polygalacturonase At1g48100
	Glyma.13G306900.1	0	0	2.84825	2.32561	Peroxidase 3
	Glyma.10G045400.1	0	0	3.12795	2.54006	zinc finger protein ZAT11
	Glyma.04G040200.1	0	0	4.21572	3.48028	uncharacterized acetyltransferase At3g50280
	Glyma.01G138000.1	0	0	9.83194	8.14653	pectinesterase 2
	Glyma.01G240300.1	0	0	5.18465	4.25764	Pectinesterase/pectinesterase inhibitor 18 isoform B
	Glyma.18G032700.1	0	0	10.0856	8.27678	alpha-amylase inhibitor/lipid transfer/seed storage family protein precursor
	Glyma.05G101300.1	0	0	2.52317	2.07362	indole-3-acetic acid-amido synthetase GH3.1
	Glyma.18G032800.1	0	0	9.79346	8.46063	alpha-amylase inhibitor/lipid transfer/seed storage family protein precursor
	Glyma.12G045300.1	0	0	2.7774	2.39588	NAD(P)H dehydrogenase (quinone) FQR1-like 2
	Glyma.10G213000.1	0	0	4.79555	4.16045	uncharacterized protein LOC102662800 isoform X1
	Glyma.12G110100.1	0	0	2.83947	2.43603	uncharacterized protein LOC100527140
	Glyma.10G017600.1	0	0	3.0424	2.60594	Indole-3-acetic acid-induced protein ARG2
	Glyma.08G355000.1	0	0	2.83261	2.43422	receptor protein kinase ZmPK1
	Glyma.20G236200.1	0	0	2.71328	2.29551	respiratory burst oxidase homolog protein B
	Glyma.19G008300.1	0	0	6.11009	5.18244	2-methylene-furan-3-one reductase
	Glyma.06G262700.1	0	0	2.77476	2.36511	Receptor-like serine/threonine-protein kinase SD1-8
	Glyma.01G217700.1	3.17042	2.71366	6.06201	5.45224	thaumatin-like protein 1
	Glyma.08G338100.1	2.86949	2.53241	5.89213	5.17795	hydroquinone glucosyltransferase
	Glyma.18G052600.1	0	0	3.5245	2.44633	non-specific lipid-transfer protein 1
	Glyma.02G053600.1	0	0	3.27981	2.27578	AAA-ATPase At3g50940
	Glyma.13G302500.1	0	0	4.02598	2.79019	coumaroyl-CoA:anthocyanidin 3-O-glucoside-6''-O-coumaroyltransferase 2
	Glyma.19G145300.1	0	0	6.83254	4.7752	bZIP transcription factor TGA10 isoform X1
	Glyma.02G159900.1	0	0	3.00579	2.11543	Pleiotropic drug resistance protein 2
	Glyma.14G102900.1	0	0	4.80418	3.37946	WRKY transcription factor 40
	Glyma.15G211500.1	0	0	3.61387	2.54785	alpha-amylase/subtilisin inhibitor
	Glyma.02G243300.1	0	0	5.33033	3.77055	nuclear pore complex protein
	Glyma.03G029400.1	0	0	7.5287	5.3981	pectinesterase 2
	Glyma.09G048700.1	0	0	4.41445	3.14993	Isoflavone 2'-hydroxylase
	Glyma.07G093900.1	0	0	3.21467	2.31351	protein SAR DEFICIENT 1
	Glyma.U040600.1	0	0	2.92913	2.1155	L-ascorbate oxidase
	Glyma.13G234500.1	0	0	3.30246	2.43239	glutaredoxin-C9
	Glyma.10G194500.1	0	0	2.87631	2.11193	E3 ubiquitin-protein ligase LIN-1
	Glyma.08G142400.1	0	0	3.3351	2.47236	WRKY transcription factor 51
	Glyma.15G160300.1	0	0	3.21069	2.3359	Serine/threonine-protein phosphatase 6 regulatory ankyrin repeat subunit C
	Glyma.06G273600.1	0	0	4.2108	3.06714	senescence-specific cysteine protease SAG39
	Glyma.04G019200.1	0	0	5.78808	4.33847	lysine histidine transporter-like 8
	Glyma.07G121900.1	0	0	3.66167	2.73772	ABC transporter C family member 15
	Glyma.13G346700.1	0	0	5.35934	4.03854	endochitinase PR4
	Glyma.01G037200.1	0	0	5.00565	3.8387	Metalloendoproteinase 2-MMP
	Glyma.11G235000.1	0	0	4.21782	3.22916	KAE9608042.1 hypoxia induced protein
	Glyma.01G182200.1	0	0	3.65005	2.80991	Calcium-binding protein CML37
	Glyma.06G187300.1	0	0	2.72373	2.08098	protein EDS1L
	Glyma.08G180600.1	0	0	6.78847	5.17668	aminotransferase ALD1, chloroplastic isoform X1
	Glyma.14G121400.1	0	0	4.37338	3.32823	mutant stearoyl-ACP desaturase C
	Glyma.06G294100.1	0	0	3.20165	2.4796	protein ACCELERATED CELL DEATH 6
	Glyma.07G264200.1	0	0	2.55076	2.01682	1-aminocyclopropane-1-carboxylate oxidase
	Glyma.06G142000.1	0	0	2.82585	2.22866	WRKY transcription factor 70
	Glyma.10G228000.1	0	0	3.19622	2.51278	receptor-like protein EIX2
	Glyma.18G290300.1	0	0	3.29322	2.58897	calcium-binding EF-hand protein
	Glyma.20G241600.1	0	0	3.84726	3.02363	chalcone--flavonone isomerase 1B-1
	Glyma.17G147400.1	0	3.84216	9.1966	9.40349	expansin-like B1
	Glyma.08G171300.1	0	3.09964	7.89033	8.15223	cysteine-rich and transmembrane domain-containing protein WIH2 isoform X3
	Glyma.19G001600.1	0	3.01361	7.41057	8.1912	MATE efflux family protein 9
	Glyma.07G147600.1	0	2.76407	5.94794	6.4696	Lactosylceramide 4-alpha-galactosyltransferase
	Glyma.19G081700.1	0	3.81266	8.31551	8.76727	F-box protein CPR30
	Glyma.04G153500.1	0	3.31651	6.9862	7.98684	zinc finger, C3HC4 type (RING finger) protein
	Glyma.10G066700.1	0	2.61247	4.99501	5.79936	fructose-bisphosphate aldolase 6, cytosolic
	Glyma.20G199600.1	2.32866	3.37712	4.5112	4.54414	3-isopropylmalate dehydratase large subunit, chloroplastic
	Glyma.11G101200.1	0	4.35852	9.01189	9.11345	lignin-forming anionic peroxidase
	Glyma.19G009000.1	0	2.99431	6.1379	6.18422	formate dehydrogenase 1, mitochondrial
	Glyma.10G119400.1	0	3.67579	8.3524	8.40977	cucumisin
	Glyma.08G078900.1	0	4.56771	9.55419	8.79057	polygalacturonase inhibitor 2
	Glyma.05G123900.1	0	4.10999	9.25839	8.6945	polygalacturonase inhibitor 2
	Glyma.04G040400.1	0	2.9213	8.4064	8.59599	uncharacterized acetyltransferase At3g50280
	Glyma.06G069400.1	0	2.74967	8.4813	8.47603	EG45-like domain containing protein
	Glyma.18G239000.1	5.23207	6.47654	9.57859	9.31434	7-methylxanthosine synthase 1
	Glyma.20G178000.1	0	3.37912	8.44278	7.73092	uncharacterized protein LOC102660937
	Glyma.20G128200.1	0	3.99928	9.60752	9.14146	hypothetical protein GLYMA_20G128200
	Glyma.05G065700.1	0	3.30906	9.39792	8.40372	expansin-like B1
	Glyma.17G046600.1	0	5.02381	7.69569	7.94301	flavin-containing monooxygenase 1
	Glyma.02G006200.1	0	5.12526	7.69021	8.02293	ethylene-responsive transcription factor 1B
	Glyma.06G220700.1	0	6.21498	9.0945	9.40608	cucumber peeling cupredoxin
	Glyma.08G189500.1	0	3.89678	5.79535	6.44475	seed linoleate 9S-lipoxygenase
	Glyma.11G040700.1	0	2.76799	4.03142	4.48868	expansin-like B1
	Glyma.08G330700.1	0	2.10375	2.9035	3.19176	cellulose synthase-like protein E1
	Glyma.13G095800.1	0	2.12897	2.74783	3.03074	beta-1,3-galactosyltransferase 6
	Glyma.19G098800.1	0	2.89057	4.96192	5.37118	aldo-keto reductase 1
	Glyma.01G181800.1	0	2.9966	4.90839	5.39586	cytochrome P450 CYP82D47
	Glyma.10G188700.1	0	4.89611	7.75338	8.27078	protein PIN-LIKES 3
	Glyma.06G315100.1	0	2.27435	3.74791	3.96739	Phospholipid-transporting ATPase 1
	Glyma.09G006200.1	0	4.89446	7.64201	9.13329	stigma-specific STIG1-like protein 1
	Glyma.15G129200.1	0	2.27903	3.45158	4.14321	peroxidase A2
	Glyma.19G239000.1	0	2.03919	2.99738	3.575	sugar transporter ERD6-like 5 isoform X1
	Glyma.20G099100.1	0	2.67061	4.23844	4.83473	Zinc finger protein ZAT11
	Glyma.19G052600.1	0	2.65325	4.44911	4.42491	hypothetical protein GLYMA_19G052600
	Glyma.10G070300.1	0	5.62228	9.48039	9.27338	glycinol 4-dimethylallyltransferase-like
	Glyma.07G044100.1	0	4.55662	7.23535	7.31309	GDSL esterase/lipase 5
[truncated: 387 more rows]
