# Supplementary material for: Comparative analysis of soybean transcriptional profiles reveals defense mechanisms involved in resistance against Diaporthe caulivora
Source: Sci Rep. 2023 Aug 11;13:13061. doi: 10.1038/s41598-023-39695-1 (PMC10421924; doi:10.1038/s41598-023-39695-1)
Supplement: Supplementary file 9 — Supplementary Table S5. [file 41598_2023_39695_MOESM9_ESM.xlsx]

## Sheet: BP-cluster1
	Supplementary Table S5: List of Gene Ontology (GO) enrichment terms obtained for soybean differentially expressed genes present in the different clusters.
	GO	Number of sequences	Gene_id
	regulation of DNA-templated transcription	59	Glyma.03G130600.1, Glyma.03G221700.1, Glyma.15G025100.1, Glyma.16G164800.1, Glyma.13G370100.1, Glyma.13G050700.1, Glyma.02G232600.1, Glyma.05G111500.1, Glyma.13G159000.1, Glyma.13G310100.1, Glyma.13G236500.1, Glyma.13G098000.1, Glyma.15G003300.1, Glyma.15G266500.1, Glyma.17G236200.1, Glyma.10G036600.1, Glyma.02G051900.1, Glyma.16G054400.1, Glyma.20G168500.1, Glyma.14G200200.1, Glyma.03G042700.1, …
	signaling	29	Glyma.01G206600.1, Glyma.11G082700.1, Glyma.12G073000.1, Glyma.15G083200.1, Glyma.12G114100.1, Glyma.16G164800.1, Glyma.17G145400.1, Glyma.17G229300.1, Glyma.13G143100.1, Glyma.16G215000.1, Glyma.11G036500.1, Glyma.19G214600.1, Glyma.11G096800.1, Glyma.10G201600.1, Glyma.13G159000.1, Glyma.10G186000.1, Glyma.20G195900.1, Glyma.14G132400.1, Glyma.17G064700.1, Glyma.10G036600.1, Glyma.02G051900.1, …
	transmembrane transport	17	Glyma.11G082700.1, Glyma.13G025300.1, Glyma.04G250700.1, Glyma.01G007100.1, Glyma.20G113500.1, Glyma.19G255500.1, Glyma.07G153800.1, Glyma.12G023600.1, Glyma.19G192900.1, Glyma.20G242000.1, Glyma.16G146700.1, Glyma.07G218800.1, Glyma.14G019600.1, Glyma.10G201600.1, Glyma.01G161100.1, Glyma.03G113600.1, Glyma.15G155000.1
	anatomical structure development	10	Glyma.18G044100.1, Glyma.05G056000.1, Glyma.06G037700.1, Glyma.12G073000.1, Glyma.19G214600.1, Glyma.11G021100.1, Glyma.16G043200.1, Glyma.U016700.1, Glyma.01G073200.1, Glyma.03G078200.1
	generation of precursor metabolites and energy	9	Glyma.08G072200.1, Glyma.07G023300.1, Glyma.08G128100.1, Glyma.20G010000.1, Glyma.02G134700.1, Glyma.07G178200.1, Glyma.07G178100.1, Glyma.04G036600.1, Glyma.07G115000.1
	lipid metabolic process	8	Glyma.04G149300.1, Glyma.U016700.1, Glyma.01G073200.1, Glyma.11G198300.1, Glyma.12G038000.1, Glyma.13G132700.1, Glyma.15G095000.1, Glyma.14G059700.1
	protein-containing complex assembly	6	Glyma.02G203400.1, Glyma.10G151300.1, Glyma.05G209000.1, Glyma.13G133100.1, Glyma.20G010400.1, Glyma.08G015700.1
	carbohydrate metabolic process	5	Glyma.11G129500.1, Glyma.03G215800.1, Glyma.08G150500.1, Glyma.20G134200.1, Glyma.11G021100.1
	defense response to other organism	5	Glyma.12G073000.1, Glyma.12G114100.1, Glyma.01G181900.1, Glyma.10G079700.1, Glyma.20G128300.1
	defense response	5	Glyma.07G248600.1, Glyma.07G076600.1, Glyma.17G258500.1, Glyma.02G047400.1, Glyma.03G015800.1
	reproductive process	5	Glyma.05G056000.1, Glyma.12G073000.1, Glyma.11G021100.1, Glyma.16G043200.1, Glyma.03G078200.1
	protein ubiquitination	4	Glyma.09G042400.1, Glyma.07G186600.1, Glyma.01G095600.1, Glyma.15G173800.1
	vesicle-mediated transport	4	Glyma.13G133100.1, Glyma.20G010400.1, Glyma.02G195300.1, Glyma.13G331700.1
	amino acid metabolic process	3	Glyma.06G020300.1, Glyma.02G255400.1, Glyma.18G029300.1
	cell differentiation	3	Glyma.05G056000.1, Glyma.06G231800.1, Glyma.19G214600.1
	sulfur compound metabolic process	3	Glyma.11G129500.1, Glyma.12G073000.1, Glyma.16G043200.1
	mRNA metabolic process	3	Glyma.12G093100.1, Glyma.11G180500.1, Glyma.12G187400.1
	ribosome biogenesis	3	Glyma.06G187800.1, Glyma.02G120100.1, Glyma.14G136300.1
	cell wall organization or biogenesis	2	Glyma.18G044100.1, Glyma.03G215800.1
	carbohydrate derivative metabolic process	2	Glyma.11G129500.1, Glyma.06G067200.1
	membrane organization	2	Glyma.20G010400.1, Glyma.02G195300.1
	detoxification	2	Glyma.01G007100.1, Glyma.12G015300.1
	DNA repair	1	Glyma.17G005800.1
	positive regulation of growth	1	Glyma.03G067800.1
	photosynthesis	1	Glyma.07G023300.1
	protein catabolic process	1	Glyma.03G263000.1
	mitotic nuclear division	1	Glyma.18G143300.1
	immune system process	1	Glyma.20G128300.1
	nucleobase-containing small molecule metabolic process	1	Glyma.06G067200.1
	response to cold	1	Glyma.20G157000.1
	regulation of circadian rhythm	1	Glyma.20G157000.1
	mitochondrion organization	1	Glyma.10G151300.1
	DNA replication	1	Glyma.18G143300.1
	regulation of gene expression	1	Glyma.19G046300.1
	DNA recombination	1	Glyma.17G005800.1
	intracellular protein transport	1	Glyma.02G195300.1
	response to chitin	1	Glyma.03G173300.1
	telomere organization	1	Glyma.17G005800.1
	response to stimulus	1	Glyma.20G126200.1

## Sheet: MF-cluster1
	Supplementary Table S5: List of Gene Ontology (GO) enrichment terms obtained for soybean differentially expressed genes present in the different clusters.
	GO	Number of sequences	Gene_id
	DNA binding	53	Glyma.03G130600.1, Glyma.03G221700.1, Glyma.15G025100.1, Glyma.16G164800.1, Glyma.13G370100.1, Glyma.02G232600.1, Glyma.05G111500.1, Glyma.13G310100.1, Glyma.13G236500.1, Glyma.15G003300.1, Glyma.15G266500.1, Glyma.17G236200.1, Glyma.10G036600.1, Glyma.02G051900.1, Glyma.16G054400.1, Glyma.20G168500.1, Glyma.14G200200.1, Glyma.03G042700.1, Glyma.05G123600.1, Glyma.18G208800.1, Glyma.02G099500.1, …
	transcription regulator activity	49	Glyma.03G130600.1, Glyma.03G221700.1, Glyma.15G025100.1, Glyma.16G164800.1, Glyma.13G370100.1, Glyma.13G050700.1, Glyma.02G232600.1, Glyma.05G111500.1, Glyma.13G310100.1, Glyma.13G236500.1, Glyma.15G003300.1, Glyma.17G236200.1, Glyma.10G036600.1, Glyma.02G051900.1, Glyma.16G054400.1, Glyma.20G168500.1, Glyma.14G200200.1, Glyma.03G042700.1, Glyma.05G123600.1, Glyma.18G208800.1, Glyma.02G099500.1, …
	transferase activity	45	Glyma.01G209600.1, Glyma.08G307600.1, Glyma.12G073000.1, Glyma.03G202600.1, Glyma.06G175600.1, Glyma.18G176000.1, Glyma.07G191400.1, Glyma.12G114100.1, Glyma.08G293200.1, Glyma.18G110200.1, Glyma.07G039700.1, Glyma.03G134500.1, Glyma.13G032100.1, Glyma.03G078200.1, Glyma.07G140100.1, Glyma.04G149300.1, Glyma.16G146700.1, Glyma.14G005700.1, Glyma.18G294800.1, Glyma.08G057900.1, Glyma.13G032600.1, …
	catalytic activity, acting on a protein	25	Glyma.08G307600.1, Glyma.12G073000.1, Glyma.03G202600.1, Glyma.18G176000.1, Glyma.12G114100.1, Glyma.01G065600.1, Glyma.18G110200.1, Glyma.07G039700.1, Glyma.13G032100.1, Glyma.11G220300.1, Glyma.09G250700.1, Glyma.18G294800.1, Glyma.13G032600.1, Glyma.10G186000.1, Glyma.13G073900.1, Glyma.12G182600.1, Glyma.03G263000.1, Glyma.08G357400.1, Glyma.12G038000.1, Glyma.05G153200.1, Glyma.07G173000.1, …
	oxidoreductase activity	25	Glyma.06G072100.1, Glyma.02G134700.1, Glyma.07G178200.1, Glyma.U016700.1, Glyma.11G149100.1, Glyma.07G115000.1, Glyma.14G178600.1, Glyma.08G070000.1, Glyma.01G073200.1, Glyma.01G235600.1, Glyma.14G005700.1, Glyma.07G178100.1, Glyma.08G072200.1, Glyma.03G236300.1, Glyma.08G128100.1, Glyma.01G181900.1, Glyma.14G136300.1, Glyma.04G036600.1, Glyma.20G010000.1, Glyma.12G015300.1, Glyma.06G325600.1, Gl…
	hydrolase activity	23	Glyma.11G129500.1, Glyma.08G307600.1, Glyma.03G215800.1, Glyma.17G005800.1, Glyma.01G065600.1, Glyma.11G021100.1, Glyma.18G110200.1, Glyma.12G093100.1, Glyma.12G038000.1, Glyma.11G220300.1, Glyma.13G132700.1, Glyma.08G330100.1, Glyma.14G059700.1, Glyma.15G247100.1, Glyma.07G250300.1, Glyma.08G150500.1, Glyma.20G242000.1, Glyma.11G229100.1, Glyma.20G134200.1, Glyma.09G250700.1, Glyma.11G180500.1, …
	transporter activity	16	Glyma.11G082700.1, Glyma.13G025300.1, Glyma.04G250700.1, Glyma.01G007100.1, Glyma.20G113500.1, Glyma.19G255500.1, Glyma.07G153800.1, Glyma.12G023600.1, Glyma.19G192900.1, Glyma.20G242000.1, Glyma.16G146700.1, Glyma.07G218800.1, Glyma.14G019600.1, Glyma.10G201600.1, Glyma.01G161100.1, Glyma.15G155000.1
	lipid binding	6	Glyma.03G040100.1, Glyma.15G083200.1, Glyma.13G133100.1, Glyma.20G010400.1, Glyma.08G161700.1, Glyma.13G331700.1
	molecular transducer activity	5	Glyma.15G083200.1, Glyma.12G114100.1, Glyma.03G227300.1, Glyma.13G032100.1, Glyma.13G032600.1
	metal ion binding	4	Glyma.09G130400.1, Glyma.20G126200.1, Glyma.15G122200.1, Glyma.10G230600.1
	calcium ion binding	4	Glyma.12G142900.1, Glyma.12G217500.1, Glyma.05G085200.1, Glyma.06G258000.1
	ATP-dependent activity	4	Glyma.17G005800.1, Glyma.19G192900.1, Glyma.20G242000.1, Glyma.11G198300.1
	catalytic activity, acting on RNA	4	Glyma.12G093100.1, Glyma.11G180500.1, Glyma.12G187400.1, Glyma.15G247100.1
	ligase activity	4	Glyma.03G202600.1, Glyma.02G125600.1, Glyma.11G198300.1, Glyma.06G296500.1
	antioxidant activity	3	Glyma.03G236300.1, Glyma.19G091800.1, Glyma.02G234200.1
	lyase activity	3	Glyma.06G020300.1, Glyma.18G041600.1, Glyma.19G151200.1
	catalytic activity, acting on DNA	2	Glyma.07G191400.1, Glyma.08G057900.1
	molecular function regulator activity	2	Glyma.03G215800.1, Glyma.15G083200.1
	RNA binding	2	Glyma.07G250300.1, Glyma.16G146700.1
	structural molecule activity	2	Glyma.08G307600.1, Glyma.18G110200.1
	receptor ligand activity	1	Glyma.06G037700.1
	molecular adaptor activity	1	Glyma.02G195300.1
	small molecule sensor activity	1	Glyma.03G227300.1
	isomerase activity	1	Glyma.06G143000.1
	catalytic activity	1	Glyma.08G090900.1

## Sheet: BP-cluster2
	Supplementary Table S5: List of Gene Ontology (GO) enrichment terms obtained for soybean differentially expressed genes present in the different clusters.
	GO	Number of sequences	Gene_id
	regulation of DNA-templated transcription	40	Glyma.03G162400.1, Glyma.13G337600.1, Glyma.20G222000.1, Glyma.05G063600.1, Glyma.03G247100.1, Glyma.07G051500.1, Glyma.06G125600.1, Glyma.10G186800.1, Glyma.12G091200.1, Glyma.08G011300.1, Glyma.06G042100.1, Glyma.01G206700.1, Glyma.14G205600.1, Glyma.20G196400.1, Glyma.01G128100.1, Glyma.04G238300.1, Glyma.01G024500.1, Glyma.19G094100.1, Glyma.05G195000.1, Glyma.10G223200.1, Glyma.19G229400.1, …
	protein phosphorylation	34	Glyma.15G172600.1, Glyma.13G266000.1, Glyma.08G198900.1, Glyma.18G254300.1, Glyma.20G138700.1, Glyma.18G254500.1, Glyma.20G137400.1, Glyma.12G198200.1, Glyma.13G251700.1, Glyma.12G002400.1, Glyma.11G063200.1, Glyma.08G235800.1, Glyma.13G303400.1, Glyma.11G187600.1, Glyma.04G230500.1, Glyma.13G035700.1, Glyma.04G244000.1, Glyma.15G237200.1, Glyma.20G035400.1, Glyma.17G224300.1, Glyma.20G139800.1, …
	defense response	22	Glyma.03G048200.1, Glyma.03G054100.1, Glyma.11G070600.1, Glyma.12G007400.1, Glyma.17G030100.1, Glyma.03G048300.1, Glyma.16G214800.1, Glyma.20G196400.1, Glyma.01G211800.1, Glyma.17G245500.1, Glyma.02G063900.1, Glyma.16G180300.1, Glyma.19G134800.1, Glyma.05G204800.1, Glyma.16G214300.1, Glyma.17G030200.1, Glyma.11G227500.1, Glyma.12G049300.1, Glyma.16G145600.1, Glyma.16G214500.1, Glyma.06G259100.1, …
	carbohydrate metabolic process	12	Glyma.18G014600.1, Glyma.11G242500.1, Glyma.20G164600.1, Glyma.19G134800.1, Glyma.20G035400.1, Glyma.07G220000.1, Glyma.09G028000.1, Glyma.12G054100.1, Glyma.13G349300.1, Glyma.12G130200.1, Glyma.11G129600.1, Glyma.16G173000.1
	phosphorylation	11	Glyma.11G036100.1, Glyma.18G195200.1, Glyma.U037600.1, Glyma.11G001200.1, Glyma.07G143500.1, Glyma.18G152600.1, Glyma.02G183400.1, Glyma.01G244200.1, Glyma.07G143900.1, Glyma.13G305900.1, Glyma.07G144000.1
	ethylene-activated signaling pathway	10	Glyma.03G162400.1, Glyma.20G196400.1, Glyma.13G123000.1, Glyma.05G063600.1, Glyma.10G223200.1, Glyma.10G186800.1, Glyma.02G080200.1, Glyma.10G194200.1, Glyma.19G213100.1, Glyma.03G112000.1
	peptidyl-tyrosine phosphorylation	9	Glyma.16G156200.1, Glyma.04G190400.1, Glyma.05G119500.1, Glyma.13G054300.1, Glyma.12G048100.1, Glyma.13G033500.1, Glyma.20G138500.1, Glyma.11G207500.1, Glyma.06G175100.1
	signal transduction	8	Glyma.03G054100.1, Glyma.06G263700.1, Glyma.02G023900.1, Glyma.16G214300.1, Glyma.16G214500.1, Glyma.16G214800.1, Glyma.06G259100.1, Glyma.16G137200.1
	auxin-activated signaling pathway	8	Glyma.10G056000.1, Glyma.16G129600.1, Glyma.04G078000.1, Glyma.01G167000.1, Glyma.12G023000.1, Glyma.12G033900.1, Glyma.16G062600.1, Glyma.06G079200.1
	proteolysis	7	Glyma.15G156200.1, Glyma.08G321400.1, Glyma.20G210100.1, Glyma.13G029200.1, Glyma.15G070200.1, Glyma.02G148200.1, Glyma.02G028700.1
	negative regulation of endopeptidase activity	7	Glyma.09G163100.1, Glyma.08G341100.1, Glyma.09G163200.1, Glyma.09G163300.1, Glyma.16G212500.1, Glyma.09G162500.1, Glyma.09G162700.1
	response to biotic stimulus	7	Glyma.15G062500.1, Glyma.13G251700.1, Glyma.02G063900.1, Glyma.17G030100.1, Glyma.17G030200.1, Glyma.15G062800.1, Glyma.16G145600.1
	systemic acquired resistance	7	Glyma.18G032600.1, Glyma.18G032500.1, Glyma.11G225000.1, Glyma.18G032900.1, Glyma.18G033000.1, Glyma.18G032300.1, Glyma.18G032400.1
	protein ubiquitination	6	Glyma.02G242900.1, Glyma.07G106000.1, Glyma.18G014600.1, Glyma.11G242500.1, Glyma.12G081100.1, Glyma.14G212200.1
	hormone-mediated signaling pathway	6	Glyma.16G064200.1, Glyma.18G254000.1, Glyma.15G237200.1, Glyma.18G254300.1, Glyma.18G254500.1, Glyma.U024800.1
	cellular oxidant detoxification	6	Glyma.13G346100.1, Glyma.10G152200.1, Glyma.20G171900.1, Glyma.08G179700.1, Glyma.07G250500.1, Glyma.01G130500.1
	defense response to fungus	6	Glyma.20G222000.1, Glyma.10G216400.1, Glyma.20G175500.1, Glyma.16G119200.1, Glyma.01G160100.1, Glyma.06G160300.1
	methylation	6	Glyma.06G249400.1, Glyma.09G094400.1, Glyma.10G215700.1, Glyma.17G184900.1, Glyma.08G247000.1, Glyma.01G004200.1
	defense response to other organism	5	Glyma.12G011700.1, Glyma.19G198700.1, Glyma.03G201500.1, Glyma.13G285300.1, Glyma.07G097000.1
	transmembrane transport	5	Glyma.16G107000.1, Glyma.14G015300.1, Glyma.02G298500.1, Glyma.06G191400.1, Glyma.04G127900.1
	hydrogen peroxide catabolic process	4	Glyma.13G346100.1, Glyma.20G171900.1, Glyma.08G179700.1, Glyma.01G130500.1
	recognition of pollen	4	Glyma.12G198200.1, Glyma.12G145400.1, Glyma.06G259100.1, Glyma.13G303400.1
	defense response to bacterium	4	Glyma.18G294600.1, Glyma.17G224300.1, Glyma.20G139800.1, Glyma.20G137400.1
	response to oxidative stress	4	Glyma.13G346100.1, Glyma.20G171900.1, Glyma.08G179700.1, Glyma.01G130500.1
	response to abscisic acid	4	Glyma.05G215900.1, Glyma.10G216400.1, Glyma.20G175500.1, Glyma.07G139900.1
	cell surface receptor signaling pathway	3	Glyma.13G035700.1, Glyma.04G244000.1, Glyma.17G251200.1
	positive regulation of DNA-templated transcription	3	Glyma.02G260800.1, Glyma.10G216400.1, Glyma.20G175500.1
	MAPK cascade	3	Glyma.09G172500.1, Glyma.03G247100.1, Glyma.15G172600.1
	response to salt stress	3	Glyma.12G054100.1, Glyma.12G130200.1, Glyma.11G129600.1
	response to cytokinin	3	Glyma.10G216400.1, Glyma.20G175500.1, Glyma.07G139900.1
	xenobiotic detoxification by transmembrane export across the plasma membrane	3	Glyma.02G090000.1, Glyma.11G026300.1, Glyma.05G049700.1
	glucosinolate catabolic process	3	Glyma.12G054100.1, Glyma.12G130200.1, Glyma.11G129600.1
	lignan biosynthetic process	3	Glyma.01G211800.1, Glyma.04G131100.1, Glyma.11G070600.1
	regulation of transcription by RNA polymerase II	3	Glyma.04G182600.1, Glyma.12G114300.1, Glyma.10G237800.1
	lipid metabolic process	3	Glyma.08G053000.1, Glyma.15G114700.1, Glyma.17G173600.1
	actin filament organization	2	Glyma.18G014600.1, Glyma.11G242500.1
	cellular response to auxin stimulus	2	Glyma.10G216400.1, Glyma.20G175500.1
	chitin catabolic process	2	Glyma.16G119200.1, Glyma.01G160100.1
	negative regulation of floral organ abscission	2	Glyma.04G190400.1, Glyma.06G175100.1
	aromatic compound biosynthetic process	2	Glyma.09G094400.1, Glyma.10G215700.1
	ubiquitin-dependent ERAD pathway	2	Glyma.06G317800.1, Glyma.18G244100.1
	collagen catabolic process	2	Glyma.19G014400.1, Glyma.02G028700.1
	transmembrane receptor protein serine/threonine kinase signaling pathway	2	Glyma.05G119500.1, Glyma.17G224300.1
	xylem vessel member cell differentiation	2	Glyma.10G216400.1, Glyma.20G175500.1
	xylan metabolic process	2	Glyma.10G216400.1, Glyma.20G175500.1
	cell wall macromolecule catabolic process	2	Glyma.16G119200.1, Glyma.01G160100.1
	protoxylem development	2	Glyma.10G216400.1, Glyma.20G175500.1
	protein transport	2	Glyma.01G004200.1, Glyma.06G201100.1
	isoflavonoid biosynthetic process	2	Glyma.01G239600.1, Glyma.08G247000.1
	phenylpropanoid biosynthetic process	2	Glyma.03G045600.1, Glyma.01G127100.1
	DNA integration	2	Glyma.12G048100.1, Glyma.12G199800.1
	regulation of protein serine/threonine phosphatase activity	2	Glyma.17G030100.1, Glyma.17G030200.1
	response to other organism	2	Glyma.03G048200.1, Glyma.03G048300.1
	flavonoid biosynthetic process	2	Glyma.01G239600.1, Glyma.08G109500.1
	methionine biosynthetic process	2	Glyma.17G184900.1, Glyma.01G244200.1
	positive regulation of gene expression	2	Glyma.10G216400.1, Glyma.20G175500.1
	response to symbiotic fungus	2	Glyma.13G337600.1, Glyma.12G137700.1
	abscisic acid-activated signaling pathway	2	Glyma.17G030100.1, Glyma.17G030200.1
	response to stress	2	Glyma.02G053500.1, Glyma.19G018600.1
	polysaccharide catabolic process	2	Glyma.16G119200.1, Glyma.01G160100.1
	formaldehyde catabolic process	2	Glyma.04G213900.1, Glyma.01G116300.1
	positive regulation of defense response	2	Glyma.04G190400.1, Glyma.06G175100.1
	cellulose catabolic process	2	Glyma.12G048100.1, Glyma.18G030700.1
	extracellular matrix organization	2	Glyma.19G014400.1, Glyma.02G028700.1
	protein K63-linked ubiquitination	2	Glyma.05G173500.1, Glyma.08G130800.1
	response to brassinosteroid	2	Glyma.10G216400.1, Glyma.20G175500.1
	negative regulation of catalytic activity	2	Glyma.17G030100.1, Glyma.17G030200.1
	DNA recombination	2	Glyma.12G048100.1, Glyma.13G029300.1
	response to stimulus	2	Glyma.01G206700.1, Glyma.11G036400.1
	exocytosis	2	Glyma.01G024500.1, Glyma.06G201100.1
	acidic amino acid transport	1	Glyma.16G062600.1
	endoplasmic reticulum unfolded protein response	1	Glyma.06G317800.1
	positive regulation of DNA-binding transcription factor activity	1	Glyma.13G193800.1
	response to light stimulus	1	Glyma.13G218200.1
	mRNA cis splicing, via spliceosome	1	Glyma.17G067800.1
	response to heat	1	Glyma.07G139900.1
	protein import into mitochondrial matrix	1	Glyma.10G161100.1
	regulation of flower development	1	Glyma.09G045600.1
	protein peptidyl-prolyl isomerization	1	Glyma.15G202300.1
	isopentenyl diphosphate biosynthetic process, methylerythritol 4-phosphate pathway	1	Glyma.13G326400.1
	response to cold	1	Glyma.09G143000.1
	regulation of circadian rhythm	1	Glyma.09G143000.1
	regulation of stomatal opening	1	Glyma.12G081100.1
	cysteine biosynthetic process via cystathionine	1	Glyma.13G001200.1
	DNA replication	1	Glyma.13G029300.1
	plant-type primary cell wall biogenesis	1	Glyma.08G330600.1
	cell division	1	Glyma.08G280600.1
	organic substance metabolic process	1	Glyma.06G249400.1
	cysteine biosynthetic process from serine	1	Glyma.07G058800.1
	xylem development	1	Glyma.13G308000.1
	protein geranylgeranylation	1	Glyma.08G109500.1
	phosphoglycerate transmembrane transport	1	Glyma.20G050500.1
	response to auxin	1	Glyma.07G139900.1
	monoatomic ion transmembrane transport	1	Glyma.13G233400.1
	plant-type cell wall organization	1	Glyma.16G170100.1
	cytoplasmic translation	1	Glyma.U004700.1
	gibberellin biosynthetic process	1	Glyma.13G218200.1
	negative regulation of cell population proliferation	1	Glyma.07G047000.1
	regulation of cyclin-dependent protein serine/threonine kinase activity	1	Glyma.08G280600.1
	detection of hypoxia	1	Glyma.19G115300.1
	fatty acid biosynthetic process	1	Glyma.18G244100.1
	response to metal ion	1	Glyma.07G139900.1
	DNA repair	1	Glyma.13G029300.1
	ribosomal small subunit assembly	1	Glyma.U004700.1
	cellulose biosynthetic process	1	Glyma.08G330600.1
	regulation of salicylic acid biosynthetic process	1	Glyma.19G229400.1
	flower development	1	Glyma.09G143500.1
	chlorophyll catabolic process	1	Glyma.07G097000.1
	electron transport chain	1	Glyma.11G223300.1
	glucose 6-phosphate metabolic process	1	Glyma.19G017200.1
	spliceosomal snRNP assembly	1	Glyma.18G285500.1
	chaperone cofactor-dependent protein refolding	1	Glyma.15G088000.1
	brassinosteroid metabolic process	1	Glyma.06G215200.1
	riboflavin biosynthetic process	1	Glyma.08G177300.1
	vegetative to reproductive phase transition of meristem	1	Glyma.09G143500.1
	nucleoside transmembrane transport	1	Glyma.12G048100.1
	defense response to oomycetes	1	Glyma.17G224300.1
	negative regulation of innate immune response	1	Glyma.20G222000.1
	magnesium ion transmembrane transport	1	Glyma.04G206500.1
	positive regulation of transcription by RNA polymerase II	1	Glyma.12G048100.1
	long-chain fatty acid metabolic process	1	Glyma.20G060300.1
	amino acid transmembrane transport	1	Glyma.16G062600.1
	cell redox homeostasis	1	Glyma.04G167500.1
	lipid transport	1	Glyma.06G191400.1
	cytokinin metabolic process	1	Glyma.09G225400.1
	xyloglucan metabolic process	1	Glyma.15G169100.1
	peptidyl-cysteine oxidation	1	Glyma.19G115300.1
	cellular response to unfolded protein	1	Glyma.15G088000.1
	pectin catabolic process	1	Glyma.10G010500.1
	protein autophosphorylation	1	Glyma.13G054300.1
	trehalose metabolism in response to stress	1	Glyma.17G067800.1
	cell wall modification	1	Glyma.10G010500.1
	protein folding	1	Glyma.18G244100.1
	sucrose metabolic process	1	Glyma.19G212800.1
	mitotic cell cycle phase transition	1	Glyma.08G280600.1
	polyketide biosynthetic process	1	Glyma.08G109500.1
	double-strand break repair via nonhomologous end joining	1	Glyma.12G048100.1
	chaperone-mediated protein folding	1	Glyma.05G119200.1
	gibberellin catabolic process	1	Glyma.13G218200.1
	gluconeogenesis	1	Glyma.19G017200.1
	fruit ripening, climacteric	1	Glyma.08G010500.1
	organophosphate ester transport	1	Glyma.20G050500.1
	protein glycosylation	1	Glyma.10G200700.1
	metabolic process	1	Glyma.13G065200.1
	shoot system development	1	Glyma.07G047000.1
	SCF-dependent proteasomal ubiquitin-dependent protein catabolic process	1	Glyma.14G200300.1
	protein refolding	1	Glyma.15G088000.1
	response to gibberellin	1	Glyma.07G139900.1
	protein methylation	1	Glyma.09G028000.1
	biosynthetic process	1	Glyma.10G025500.1
	transsulfuration	1	Glyma.13G001200.1
	cell wall biogenesis	1	Glyma.15G169100.1
	killing of cells of another organism	1	Glyma.06G160300.1
	brassinosteroid homeostasis	1	Glyma.06G215200.1
	mannosylation	1	Glyma.08G330600.1
	cellular response to oxidative stress	1	Glyma.04G190800.1
	aminoacyl-tRNA metabolism involved in translational fidelity	1	Glyma.13G233400.1
	proteolysis involved in protein catabolic process	1	Glyma.10G207100.1
	diterpenoid biosynthetic process	1	Glyma.12G197500.1
	zinc ion transmembrane transport	1	Glyma.20G063100.1
	glutathione metabolic process	1	Glyma.07G139900.1
	glycolytic process	1	Glyma.19G017200.1
	peptidyl-serine phosphorylation	1	Glyma.09G172500.1
	ubiquitin-dependent protein catabolic process	1	Glyma.12G081100.1
	terpenoid biosynthetic process	1	Glyma.13G326400.1
	trehalose biosynthetic process	1	Glyma.17G067800.1
	telomere maintenance	1	Glyma.12G048100.1
	translation	1	Glyma.01G140100.1
	regulation of amino acid export	1	Glyma.18G277600.1
	molybdate ion transport	1	Glyma.14G130000.1
	cell wall organization	1	Glyma.15G169100.1
	negative regulation of abscisic acid-activated signaling pathway	1	Glyma.04G062600.1
	vesicle-mediated transport	1	Glyma.12G091200.1

## Sheet: MF-cluster2
	Supplementary Table S5: List of Gene Ontology (GO) enrichment terms obtained for soybean differentially expressed genes present in the different clusters.
	GO	Number of sequences	Gene_id
	ATP binding	49	Glyma.19G018600.1, Glyma.08G198900.1, Glyma.18G254300.1, Glyma.20G138700.1, Glyma.18G254500.1, Glyma.15G088000.1, Glyma.13G251700.1, Glyma.12G002400.1, Glyma.04G230500.1, Glyma.13G035700.1, Glyma.04G244000.1, Glyma.15G237200.1, Glyma.20G139800.1, Glyma.20G138500.1, Glyma.18G294600.1, Glyma.09G172500.1, Glyma.16G064200.1, Glyma.18G254000.1, Glyma.04G190400.1, Glyma.02G183300.1, Glyma.08G117000.1, …
	protein serine/threonine kinase activity	43	Glyma.07G153200.1, Glyma.11G001200.1, Glyma.07G143500.1, Glyma.15G172600.1, Glyma.13G266000.1, Glyma.08G198900.1, Glyma.18G254300.1, Glyma.20G138700.1, Glyma.18G254500.1, Glyma.20G137400.1, Glyma.12G198200.1, Glyma.18G195200.1, Glyma.12G002400.1, Glyma.13G033500.1, Glyma.08G235800.1, Glyma.13G303400.1, Glyma.11G187600.1, Glyma.04G230500.1, Glyma.U037600.1, Glyma.04G244000.1, Glyma.13G054300.1, Gl…
	DNA-binding transcription factor activity	40	Glyma.03G162400.1, Glyma.13G337600.1, Glyma.20G222000.1, Glyma.05G063600.1, Glyma.10G216400.1, Glyma.20G175500.1, Glyma.03G247100.1, Glyma.07G051500.1, Glyma.06G125600.1, Glyma.10G186800.1, Glyma.08G011300.1, Glyma.06G042100.1, Glyma.01G206700.1, Glyma.14G205600.1, Glyma.20G196400.1, Glyma.01G128100.1, Glyma.04G238300.1, Glyma.01G024500.1, Glyma.19G094100.1, Glyma.10G223200.1, Glyma.19G229400.1, …
	DNA binding	22	Glyma.03G162400.1, Glyma.02G260800.1, Glyma.05G063600.1, Glyma.10G186800.1, Glyma.02G080200.1, Glyma.12G091200.1, Glyma.13G029300.1, Glyma.19G213100.1, Glyma.06G042100.1, Glyma.01G206700.1, Glyma.14G205600.1, Glyma.03G112000.1, Glyma.09G072000.1, Glyma.20G196400.1, Glyma.13G123000.1, Glyma.05G195000.1, Glyma.10G223200.1, Glyma.11G096600.1, Glyma.10G194200.1, Glyma.01G087500.1, Glyma.06G259100.1, …
	metal ion binding	20	Glyma.18G076500.1, Glyma.02G268200.1, Glyma.07G048600.1, Glyma.08G177300.1, Glyma.04G227900.1, Glyma.06G216600.1, Glyma.13G218200.1, Glyma.14G004300.1, Glyma.16G080800.1, Glyma.01G130500.1, Glyma.19G115300.1, Glyma.09G016400.1, Glyma.09G107100.1, Glyma.15G219400.1, Glyma.09G131100.1, Glyma.13G346100.1, Glyma.19G014400.1, Glyma.08G017900.1, Glyma.20G171900.1, Glyma.08G179700.1
	calcium ion binding	13	Glyma.06G034700.1, Glyma.09G236800.1, Glyma.13G035700.1, Glyma.04G244000.1, Glyma.10G152200.1, Glyma.10G002200.1, Glyma.16G214800.1, Glyma.18G244100.1, Glyma.02G092300.1, Glyma.02G265900.1, Glyma.18G260700.1, Glyma.08G232400.1, Glyma.16G214500.1
	heme binding	11	Glyma.03G142100.1, Glyma.13G346100.1, Glyma.06G215200.1, Glyma.07G083000.1, Glyma.20G171900.1, Glyma.08G179700.1, Glyma.12G224300.1, Glyma.09G049100.1, Glyma.01G130500.1, Glyma.11G185700.1, Glyma.13G285300.1
	sequence-specific DNA binding	11	Glyma.13G337600.1, Glyma.12G137700.1, Glyma.01G128100.1, Glyma.19G094100.1, Glyma.09G274000.1, Glyma.18G124700.1, Glyma.02G233300.1, Glyma.05G184500.1, Glyma.19G229400.1, Glyma.11G163300.1, Glyma.08G011300.1
	ADP binding	11	Glyma.03G048200.1, Glyma.03G054100.1, Glyma.12G011700.1, Glyma.17G245500.1, Glyma.03G048300.1, Glyma.16G214300.1, Glyma.08G119200.1, Glyma.16G214500.1, Glyma.16G214800.1, Glyma.06G259100.1, Glyma.16G137200.1
	hydrolase activity	9	Glyma.04G046000.1, Glyma.02G166800.1, Glyma.07G195300.1, Glyma.13G181000.1, Glyma.20G035400.1, Glyma.03G048300.1, Glyma.06G191400.1, Glyma.13G279200.1, Glyma.13G033500.1
	transmembrane receptor protein tyrosine kinase activity	8	Glyma.04G190400.1, Glyma.05G119500.1, Glyma.13G054300.1, Glyma.12G048100.1, Glyma.13G033500.1, Glyma.20G138500.1, Glyma.11G207500.1, Glyma.06G175100.1
	transcription cis-regulatory region binding	8	Glyma.05G215900.1, Glyma.19G254800.1, Glyma.04G238300.1, Glyma.10G216400.1, Glyma.20G175500.1, Glyma.07G051500.1, Glyma.06G125600.1, Glyma.03G142400.1
	iron ion binding	8	Glyma.03G142100.1, Glyma.06G215200.1, Glyma.07G083000.1, Glyma.13G326400.1, Glyma.12G224300.1, Glyma.09G049100.1, Glyma.11G185700.1, Glyma.13G285300.1
	zinc ion binding	7	Glyma.03G048200.1, Glyma.04G213900.1, Glyma.17G184900.1, Glyma.07G139900.1, Glyma.12G081100.1, Glyma.01G116300.1, Glyma.02G028700.1
	fatty acid binding	7	Glyma.18G032600.1, Glyma.18G032500.1, Glyma.11G225000.1, Glyma.18G032900.1, Glyma.18G033000.1, Glyma.18G032300.1, Glyma.18G032400.1
	endopeptidase inhibitor activity	7	Glyma.09G163100.1, Glyma.08G341100.1, Glyma.09G163200.1, Glyma.09G163300.1, Glyma.16G212500.1, Glyma.09G162500.1, Glyma.09G162700.1
	polysaccharide binding	7	Glyma.18G294600.1, Glyma.11G036100.1, Glyma.13G035700.1, Glyma.04G244000.1, Glyma.02G183400.1, Glyma.02G183300.1, Glyma.13G033500.1
	protein dimerization activity	7	Glyma.04G182600.1, Glyma.12G114300.1, Glyma.07G051500.1, Glyma.09G094400.1, Glyma.10G215700.1, Glyma.08G247000.1, Glyma.09G246800.1
	ubiquitin protein ligase activity	6	Glyma.02G242900.1, Glyma.05G173500.1, Glyma.07G106000.1, Glyma.08G130800.1, Glyma.12G081100.1, Glyma.14G212200.1
	carbohydrate binding	6	Glyma.12G198200.1, Glyma.12G145400.1, Glyma.20G035400.1, Glyma.09G028000.1, Glyma.17G224300.1, Glyma.13G303400.1
	protein kinase activity	5	Glyma.13G251700.1, Glyma.02G183400.1, Glyma.11G063200.1, Glyma.15G062800.1, Glyma.08G117000.1
	oxidoreductase activity, acting on paired donors, with incorporation or reduction of molecular oxygen	5	Glyma.06G215200.1, Glyma.07G083000.1, Glyma.12G224300.1, Glyma.11G185700.1, Glyma.13G285300.1
	protein serine kinase activity	5	Glyma.12G145400.1, Glyma.13G035700.1, Glyma.04G244000.1, Glyma.13G033500.1, Glyma.13G303400.1
	monooxygenase activity	5	Glyma.06G215200.1, Glyma.07G083000.1, Glyma.12G224300.1, Glyma.11G185700.1, Glyma.13G285300.1
	kinase activity	4	Glyma.11G036100.1, Glyma.18G152600.1, Glyma.16G176600.1, Glyma.13G305900.1
	RNA binding	4	Glyma.01G140100.1, Glyma.18G285500.1, Glyma.12G048100.1, Glyma.06G216600.1
	antiporter activity	4	Glyma.20G050500.1, Glyma.02G090000.1, Glyma.11G026300.1, Glyma.05G049700.1
	mannan endo-1,4-beta-mannosidase activity	4	Glyma.05G173500.1, Glyma.08G130800.1, Glyma.18G014600.1, Glyma.11G242500.1
	ligase activity	4	Glyma.02G242900.1, Glyma.09G029900.1, Glyma.12G081100.1, Glyma.14G212200.1
	lactoperoxidase activity	4	Glyma.13G346100.1, Glyma.20G171900.1, Glyma.08G179700.1, Glyma.01G130500.1
	transferase activity	4	Glyma.08G321400.1, Glyma.20G210100.1, Glyma.11G227600.1, Glyma.18G029900.1
	chitinase activity	4	Glyma.20G164600.1, Glyma.16G119200.1, Glyma.01G160100.1, Glyma.16G173000.1
	scopolin beta-glucosidase activity	3	Glyma.12G054100.1, Glyma.12G130200.1, Glyma.11G129600.1
	protein homodimerization activity	3	Glyma.10G216400.1, Glyma.20G175500.1, Glyma.12G002400.1
	acyltransferase activity	3	Glyma.11G227500.1, Glyma.12G199800.1, Glyma.12G200000.1
	ABC-type transporter activity	3	Glyma.14G015300.1, Glyma.02G298500.1, Glyma.06G191400.1
	calmodulin binding	3	Glyma.02G063900.1, Glyma.19G229400.1, Glyma.16G145600.1
	oxidoreductase activity	3	Glyma.04G131100.1, Glyma.12G059300.1, Glyma.04G167500.1
	NAD binding	3	Glyma.18G076500.1, Glyma.07G082100.1, Glyma.14G004300.1
	RNA polymerase II transcription regulatory region sequence-specific DNA binding	3	Glyma.04G182600.1, Glyma.12G114300.1, Glyma.12G048100.1
	ATP hydrolysis activity	3	Glyma.15G088000.1, Glyma.02G053500.1, Glyma.19G018600.1
	xenobiotic transmembrane transporter activity	3	Glyma.02G090000.1, Glyma.11G026300.1, Glyma.05G049700.1
	aspartic-type endopeptidase activity	3	Glyma.08G321400.1, Glyma.20G210100.1, Glyma.02G148200.1
	signaling receptor activity	3	Glyma.13G233400.1, Glyma.17G030100.1, Glyma.17G030200.1
	serine-type carboxypeptidase activity	3	Glyma.15G156200.1, Glyma.13G029200.1, Glyma.15G070200.1
	methyl indole-3-acetate esterase activity	3	Glyma.01G239600.1, Glyma.06G310100.1, Glyma.20G153300.1
	beta-glucosidase activity	3	Glyma.12G054100.1, Glyma.12G130200.1, Glyma.11G129600.1
	ADP-ribose diphosphatase activity	2	Glyma.18G076500.1, Glyma.14G004300.1
	glycosyltransferase activity	2	Glyma.10G200700.1, Glyma.10G272000.1
	chitin binding	2	Glyma.16G119200.1, Glyma.01G160100.1
	actin filament binding	2	Glyma.18G014600.1, Glyma.11G242500.1
	omega-hydroxypalmitate O-sinapoyl transferase activity	2	Glyma.08G010500.1, Glyma.14G071600.1
	glucan endo-1,3-beta-D-glucosidase activity	2	Glyma.19G134800.1, Glyma.07G220000.1
	nucleic acid binding	2	Glyma.15G088000.1, Glyma.12G199800.1
	oxidoreductase activity, acting on paired donors, with incorporation or reduction of molecular oxygen, NAD(P)H as one donor, and incorporation of one atom of oxygen	2	Glyma.03G142100.1, Glyma.09G049100.1
	alcohol dehydrogenase activity, zinc-dependent	2	Glyma.04G213900.1, Glyma.01G116300.1
	S-(hydroxymethyl)glutathione dehydrogenase activity	2	Glyma.04G213900.1, Glyma.01G116300.1
	protein phosphatase inhibitor activity	2	Glyma.17G030100.1, Glyma.17G030200.1
	cellulase activity	2	Glyma.12G048100.1, Glyma.18G030700.1
	transmembrane receptor protein serine/threonine kinase activity	2	Glyma.05G119500.1, Glyma.17G224300.1
	unfolded protein binding	2	Glyma.15G088000.1, Glyma.18G244100.1
	metalloendopeptidase activity	2	Glyma.19G014400.1, Glyma.02G028700.1
	2'-hydroxyisoflavone reductase activity	2	Glyma.01G211800.1, Glyma.11G070600.1
	transmembrane transporter activity	2	Glyma.16G107000.1, Glyma.04G127900.1
	receptor serine/threonine kinase binding	2	Glyma.15G237200.1, Glyma.U024800.1
	abscisic acid binding	2	Glyma.17G030100.1, Glyma.17G030200.1
	O-methyltransferase activity	2	Glyma.09G094400.1, Glyma.01G004200.1
	MAP kinase kinase activity	2	Glyma.09G172500.1, Glyma.15G172600.1
	protein heterodimerization activity	2	Glyma.10G216400.1, Glyma.20G175500.1
	DNA-binding transcription factor activity, RNA polymerase II-specific	2	Glyma.04G182600.1, Glyma.12G114300.1
	hydrolase activity, hydrolyzing O-glycosyl compounds	2	Glyma.15G169100.1, Glyma.09G028000.1
	misfolded protein binding	2	Glyma.15G088000.1, Glyma.06G317800.1
	naringenin 3-dioxygenase activity	2	Glyma.02G268200.1, Glyma.07G048600.1
	NADH pyrophosphatase activity	2	Glyma.18G076500.1, Glyma.14G004300.1
	structural constituent of ribosome	2	Glyma.01G140100.1, Glyma.U004700.1
	glycerophosphodiester phosphodiesterase activity	1	Glyma.02G183300.1
	cytokinin dehydrogenase activity	1	Glyma.09G225400.1
	alpha,alpha-trehalose-phosphate synthase (UDP-forming) activity	1	Glyma.17G067800.1
	isoprene synthase activity	1	Glyma.12G197500.1
	hydroxypyruvate reductase activity	1	Glyma.07G082100.1
	protein-arginine omega-N symmetric methyltransferase activity	1	Glyma.09G028000.1
	peroxidase activity	1	Glyma.10G152200.1
	trehalose-phosphatase activity	1	Glyma.17G067800.1
	S-methyl-5-thioribose kinase activity	1	Glyma.01G244200.1
	5-methyltetrahydropteroyltriglutamate-homocysteine S-methyltransferase activity	1	Glyma.17G184900.1
	molybdate ion transmembrane transporter activity	1	Glyma.14G130000.1
	serine O-acetyltransferase activity	1	Glyma.07G058800.1
	naringenin-chalcone synthase activity	1	Glyma.08G109500.1
	structural constituent of cell wall	1	Glyma.16G170100.1
	organophosphate ester transmembrane transporter activity	1	Glyma.20G050500.1
	UDP-glycosyltransferase activity	1	Glyma.07G254700.1
	isoliquiritigenin 2'-O-methyltransferase activity	1	Glyma.10G215700.1
	S-adenosylmethionine-dependent methyltransferase activity	1	Glyma.09G094400.1
	S-methyl-5-thioribose-1-phosphate isomerase activity	1	Glyma.01G244200.1
	glucose-6-phosphate isomerase activity	1	Glyma.19G017200.1
	acid phosphatase activity	1	Glyma.03G001500.1
	chlorophyllase activity	1	Glyma.07G097000.1
	magnesium ion binding	1	Glyma.12G197500.1
	acidic amino acid transmembrane transporter activity	1	Glyma.16G062600.1
	isomerase activity	1	Glyma.10G025500.1
	damaged DNA binding	1	Glyma.12G048100.1
	NAD(P)H dehydrogenase (quinone) activity	1	Glyma.12G161400.1
	2-hydroxyisoflavanone dehydratase activity	1	Glyma.01G239600.1
	ligand-gated monoatomic ion channel activity	1	Glyma.13G233400.1
	4 iron, 4 sulfur cluster binding	1	Glyma.02G092500.1
	protein tyrosine kinase activity	1	Glyma.16G156200.1
	methionine synthase activity	1	Glyma.17G184900.1
	quercetin 3-O-glucosyltransferase activity	1	Glyma.06G206700.1
	heat shock protein binding	1	Glyma.15G088000.1
	luteolin O-methyltransferase activity	1	Glyma.01G004200.1
	NAD(P)H oxidase H2O2-forming activity	1	Glyma.10G152200.1
	chalcone synthase activity	1	Glyma.08G109500.1
	nutrient reservoir activity	1	Glyma.03G001500.1
	C-19 gibberellin 2-beta-dioxygenase activity	1	Glyma.13G218200.1
	GTP cyclohydrolase II activity	1	Glyma.08G177300.1
	tRNA binding	1	Glyma.13G233400.1
	leucocyanidin oxygenase activity	1	Glyma.09G107100.1
	quercetin 3'-O-methyltransferase activity	1	Glyma.01G004200.1
	carbonyl reductase (NADPH) activity	1	Glyma.07G073900.1
	ATP-dependent protein folding chaperone	1	Glyma.15G088000.1
	pectinesterase activity	1	Glyma.10G010500.1
	cysteine-type endopeptidase activity	1	Glyma.10G207100.1
	1-aminocyclopropane-1-carboxylate oxidase activity	1	Glyma.02G268200.1
	2-alkenal reductase [NAD(P)+] activity	1	Glyma.09G246800.1
	magnesium ion transmembrane transporter activity	1	Glyma.04G206500.1
	FMN binding	1	Glyma.12G161400.1
	electron transfer activity	1	Glyma.11G223300.1
	lipid transporter activity	1	Glyma.06G191400.1
	quercetin 4'-O-glucosyltransferase activity	1	Glyma.06G206700.1
	sterol 24-C-methyltransferase activity	1	Glyma.06G249400.1
	Rab geranylgeranyltransferase activity	1	Glyma.08G109500.1
	pyridoxal phosphate binding	1	Glyma.13G001200.1
	GTP binding	1	Glyma.08G177300.1
	mannan synthase activity	1	Glyma.08G330600.1
	carbohydrate derivative binding	1	Glyma.19G017200.1
	thiosulfate sulfurtransferase activity	1	Glyma.11G077900.1
	chromatin binding	1	Glyma.12G048100.1
	glyoxylate reductase (NADP+) activity	1	Glyma.07G082100.1
	enzyme regulator activity	1	Glyma.06G034700.1
	xyloglucan:xyloglucosyl transferase activity	1	Glyma.15G169100.1
	ferric-chelate reductase activity	1	Glyma.10G152200.1
	triglyceride lipase activity	1	Glyma.17G173600.1
	4-hydroxy-3-methylbut-2-en-1-yl diphosphate synthase activity	1	Glyma.13G326400.1
	ribonuclease P activity	1	Glyma.16G137200.1
	cyclin-dependent protein serine/threonine kinase regulator activity	1	Glyma.08G280600.1
	nucleoside transmembrane transporter activity	1	Glyma.12G048100.1
	FAD binding	1	Glyma.09G225400.1
	isoflavone 7-O-methyltransferase activity	1	Glyma.08G247000.1
	monosaccharide binding	1	Glyma.19G017200.1
	3,4-dihydroxy-2-butanone-4-phosphate synthase activity	1	Glyma.08G177300.1
	O-acyltransferase activity	1	Glyma.15G114700.1
	shikimate O-hydroxycinnamoyltransferase activity	1	Glyma.08G010500.1
	beta-fructofuranosidase activity	1	Glyma.13G349300.1
	cellulose synthase (UDP-forming) activity	1	Glyma.08G330600.1
	prenyltransferase activity	1	Glyma.11G210300.1
	carbonate dehydratase activity	1	Glyma.03G048200.1
	quercetin 7-O-glucosyltransferase activity	1	Glyma.06G206700.1
	pheophytinase b activity	1	Glyma.07G097000.1
	methyltransferase activity	1	Glyma.10G237800.1
	cysteine dioxygenase activity	1	Glyma.19G115300.1
	catalytic activity	1	Glyma.13G065200.1
	MAP kinase activity	1	Glyma.03G247100.1
	glutathione transferase activity	1	Glyma.07G139900.1
	nucleotide binding	1	Glyma.04G046000.1
	L-methionine-(S)-S-oxide reductase activity	1	Glyma.04G190800.1
	D-aminoacyl-tRNA deacylase activity	1	Glyma.13G233400.1
	sucrose synthase activity	1	Glyma.19G212800.1
	phosphoglycerate transmembrane transporter activity	1	Glyma.20G050500.1
	aspartyl esterase activity	1	Glyma.10G010500.1
	thiolester hydrolase activity	1	Glyma.18G253100.1
	peptidyl-prolyl cis-trans isomerase activity	1	Glyma.15G202300.1
	telomeric DNA binding	1	Glyma.12G048100.1
	cysteine desulfurase activity	1	Glyma.08G156300.1
	oxidoreductase activity, acting on the CH-CH group of donors	1	Glyma.08G053000.1
	licodione 2'-O-methyltransferase activity	1	Glyma.10G215700.1
	helicase activity	1	Glyma.12G048100.1
	myosin phosphatase activity	1	Glyma.03G048200.1
	alditol:NADP+ 1-oxidoreductase activity	1	Glyma.03G066800.1
	signaling receptor binding	1	Glyma.05G119500.1
	histone binding	1	Glyma.12G048100.1
	RNA polymerase II cis-regulatory region sequence-specific DNA binding	1	Glyma.10G237800.1
	minor groove of adenine-thymine-rich DNA binding	1	Glyma.20G222000.1
	zinc ion transmembrane transporter activity	1	Glyma.20G063100.1
	protein transmembrane transporter activity	1	Glyma.10G161100.1
	thioredoxin-disulfide reductase (NADP) activity	1	Glyma.07G250500.1
	anthranilate N-benzoyltransferase activity	1	Glyma.08G010500.1
	RNA-DNA hybrid ribonuclease activity	1	Glyma.15G088000.1
	peptide-methionine (S)-S-oxide reductase activity	1	Glyma.04G190800.1
	dioxygenase activity	1	Glyma.04G227900.1
	long-chain fatty acid-CoA ligase activity	1	Glyma.20G060300.1
	phosphatidylinositol-4,5-bisphosphate binding	1	Glyma.06G201100.1
	symporter activity	1	Glyma.16G062600.1
	cystathionine gamma-lyase activity	1	Glyma.13G001200.1

## Sheet: BP-cluster3
	Supplementary Table S5: List of Gene Ontology (GO) enrichment terms obtained for soybean differentially expressed genes present in the different clusters.
	GO	Number of sequences	Gene_id
	defense response	8	Glyma.15G146600.1, Glyma.10G061800.1, Glyma.15G270100.1, Glyma.15G217100.1, Glyma.13G028100.1, Glyma.11G025600.1, Glyma.17G030000.1, Glyma.01G217600.1
	protein phosphorylation	8	Glyma.03G121600.1, Glyma.06G226700.1, Glyma.07G014000.1, Glyma.09G110500.1, Glyma.11G230400.1, Glyma.17G245300.1, Glyma.20G140700.1, Glyma.18G254600.1
	transmembrane transport	8	Glyma.14G148100.1, Glyma.19G164300.1, Glyma.15G003900.1, Glyma.17G115300.1, Glyma.08G217400.1, Glyma.06G123300.1, Glyma.03G224100.1, Glyma.07G033500.1
	flavonoid biosynthetic process	6	Glyma.08G110900.1, Glyma.08G109400.1, Glyma.08G110700.1, Glyma.08G109200.1, Glyma.01G091400.1, Glyma.10G250300.1
	protein geranylgeranylation	5	Glyma.08G110900.1, Glyma.08G109400.1, Glyma.08G110700.1, Glyma.08G109200.1, Glyma.01G091400.1
	polyketide biosynthetic process	5	Glyma.08G110900.1, Glyma.08G109400.1, Glyma.08G110700.1, Glyma.08G109200.1, Glyma.01G091400.1
	oxylipin biosynthetic process	4	Glyma.07G006900.1, Glyma.08G189600.1, Glyma.15G026500.1, Glyma.07G034900.1
	fatty acid biosynthetic process	4	Glyma.07G006900.1, Glyma.08G189600.1, Glyma.15G026500.1, Glyma.07G034900.1
	signal transduction	4	Glyma.17G176800.1, Glyma.17G177000.1, Glyma.15G270100.1, Glyma.13G028100.1
	lipid oxidation	4	Glyma.07G006900.1, Glyma.08G189600.1, Glyma.15G026500.1, Glyma.07G034900.1
	regulation of DNA-templated transcription	3	Glyma.04G052100.1, Glyma.09G052900.1, Glyma.04G031700.1
	defense response to bacterium	3	Glyma.18G219700.1, Glyma.09G110500.1, Glyma.20G140700.1
	methylation	3	Glyma.10G176500.1, Glyma.09G214100.1, Glyma.06G286200.1
	negative regulation of catalytic activity	3	Glyma.15G146600.1, Glyma.15G001800.1, Glyma.17G030000.1
	lipid metabolic process	3	Glyma.06G294800.1, Glyma.14G220600.1, Glyma.03G110600.1
	positive regulation of DNA-binding transcription factor activity	2	Glyma.15G232200.1, Glyma.04G134200.1
	nitrate import	2	Glyma.17G176800.1, Glyma.17G177000.1
	phosphorylation	2	Glyma.17G020600.1, Glyma.18G130900.1
	aromatic compound biosynthetic process	2	Glyma.10G176500.1, Glyma.06G286200.1
	electron transport chain	2	Glyma.10G193600.1, Glyma.06G036700.1
	regulation of protein serine/threonine phosphatase activity	2	Glyma.15G146600.1, Glyma.17G030000.1
	carbohydrate transmembrane transport	2	Glyma.04G198400.1, Glyma.06G167000.1
	regulation of root development	2	Glyma.17G176800.1, Glyma.17G177000.1
	xyloglucan metabolic process	2	Glyma.13G141200.1, Glyma.01G196800.1
	response to symbiotic fungus	2	Glyma.09G110500.1, Glyma.08G235400.1
	proteolysis	2	Glyma.06G083200.1, Glyma.08G129000.1
	abscisic acid-activated signaling pathway	2	Glyma.15G146600.1, Glyma.17G030000.1
	triterpenoid biosynthetic process	2	Glyma.03G121600.1, Glyma.03G121500.1
	regulation of leaf morphogenesis	2	Glyma.17G176800.1, Glyma.17G177000.1
	peptidyl-tyrosine phosphorylation	2	Glyma.18G219700.1, Glyma.08G352400.1
	anatomical structure morphogenesis	2	Glyma.19G024200.1, Glyma.01G202100.1
	response to biotic stimulus	2	Glyma.15G146600.1, Glyma.17G030000.1
	cell wall biogenesis	2	Glyma.13G141200.1, Glyma.01G196800.1
	regulation of transcription by RNA polymerase II	2	Glyma.14G091000.1, Glyma.03G135800.1
	pigment biosynthetic process	2	Glyma.07G193400.1, Glyma.07G193500.1
	cell wall organization	2	Glyma.13G141200.1, Glyma.01G196800.1
	acidic amino acid transport	1	Glyma.19G076800.1
	dCTP catabolic process	1	Glyma.06G197800.1
	protein complex oligomerization	1	Glyma.07G043600.1
	one-carbon metabolic process	1	Glyma.10G073400.1
	response to heat	1	Glyma.07G043600.1
	hormone-mediated signaling pathway	1	Glyma.18G254600.1
	fumarate metabolic process	1	Glyma.02G015800.1
	photosynthesis	1	Glyma.17G020600.1
	mitochondrial ATP transmembrane transport	1	Glyma.04G052100.1
	protein dephosphorylation	1	Glyma.18G013200.1
	luteolin biosynthetic process	1	Glyma.12G067000.1
	cell division	1	Glyma.05G106800.1
	organic substance metabolic process	1	Glyma.09G214100.1
	gravitropism	1	Glyma.02G097100.1
	transmembrane receptor protein serine/threonine kinase signaling pathway	1	Glyma.09G110500.1
	regulation of auxin polar transport	1	Glyma.02G097100.1
	regulation of catalytic activity	1	Glyma.18G013600.1
	tricarboxylic acid cycle	1	Glyma.02G015800.1
	phenylpropanoid metabolic process	1	Glyma.01G232400.1
	xylem development	1	Glyma.15G155800.1
	pyruvate metabolic process	1	Glyma.17G020600.1
	phosphate ion transport	1	Glyma.19G164300.1
	plant-type cell wall organization	1	Glyma.19G024200.1
	regulation of cyclin-dependent protein serine/threonine kinase activity	1	Glyma.05G106800.1
	ethylene-activated signaling pathway	1	Glyma.09G052900.1
	sterol metabolic process	1	Glyma.14G082900.1
	branched-chain amino acid catabolic process	1	Glyma.04G243000.1
	positive regulation of sulfur metabolic process	1	Glyma.18G013600.1
	RNA processing	1	Glyma.17G020600.1
	lignin catabolic process	1	Glyma.18G193400.1
	isoflavonoid biosynthetic process	1	Glyma.10G250300.1
	phospholipid biosynthetic process	1	Glyma.05G180600.1
	phenylpropanoid biosynthetic process	1	Glyma.01G126600.1
	phosphorelay signal transduction system	1	Glyma.18G130900.1
	DNA integration	1	Glyma.17G176800.1
	calcium ion transmembrane transport	1	Glyma.16G132500.1
	arbuscular mycorrhizal association	1	Glyma.08G235400.1
	defense response to oomycetes	1	Glyma.09G110500.1
	sulfate transmembrane transport	1	Glyma.14G169700.1
	regulation of intracellular pH	1	Glyma.13G065400.1
	response to water deprivation	1	Glyma.01G196800.1
	plant-type secondary cell wall biogenesis	1	Glyma.12G069800.1
	cellular response to nitrate	1	Glyma.11G195200.1
	amino acid transmembrane transport	1	Glyma.19G076800.1
	recognition of pollen	1	Glyma.08G352400.1
	lipid transport	1	Glyma.11G008000.1
	pectin catabolic process	1	Glyma.15G001800.1
	glutamate catabolic process	1	Glyma.16G153400.1
	response to salt stress	1	Glyma.07G043600.1
	MAPK cascade	1	Glyma.17G245300.1
	cell wall modification	1	Glyma.15G001800.1
	protein folding	1	Glyma.07G043600.1
	cytokinin-activated signaling pathway	1	Glyma.18G130900.1
	mitochondrial ADP transmembrane transport	1	Glyma.04G052100.1
	microtubule-based process	1	Glyma.06G270500.1
	mitotic cell cycle phase transition	1	Glyma.05G106800.1
	xenobiotic detoxification by transmembrane export across the plasma membrane	1	Glyma.05G001700.1
	guard cell differentiation	1	Glyma.17G113800.1
	negative regulation of endopeptidase activity	1	Glyma.08G235400.1
	brassinosteroid mediated signaling pathway	1	Glyma.14G135000.1
	DNA protection	1	Glyma.06G197800.1
	carbohydrate metabolic process	1	Glyma.09G126200.1
	protein glycosylation	1	Glyma.13G161200.1
	RNA methylation	1	Glyma.17G020600.1
	response to gibberellin	1	Glyma.01G196800.1
	response to brassinosteroid	1	Glyma.01G196800.1
	nitrate transmembrane transport	1	Glyma.11G195200.1
	monoatomic anion transmembrane transport	1	Glyma.17G154200.1
	response to chemical	1	Glyma.11G198500.1
	oligopeptide transport	1	Glyma.17G115300.1
	malate transport	1	Glyma.17G154200.1
	intracellular cholesterol transport	1	Glyma.05G001700.1
	DNA biosynthetic process	1	Glyma.17G176800.1
	glutathione metabolic process	1	Glyma.11G198500.1
	proton export across plasma membrane	1	Glyma.13G065400.1
	auxin-activated signaling pathway	1	Glyma.19G076800.1
	nitrate assimilation	1	Glyma.11G195200.1
	fucose metabolic process	1	Glyma.18G013200.1
	translation	1	Glyma.09G110500.1
	malate metabolic process	1	Glyma.02G015800.1
	response to hydrogen peroxide	1	Glyma.07G043600.1
	inositol biosynthetic process	1	Glyma.05G180600.1

## Sheet: MF-cluster3
	Supplementary Table S5: List of Gene Ontology (GO) enrichment terms obtained for soybean differentially expressed genes present in the different clusters.
	GO	Number of sequences	Gene_id
	ATP binding	16	Glyma.18G219700.1, Glyma.01G232400.1, Glyma.07G014000.1, Glyma.09G110500.1, Glyma.17G245300.1, Glyma.13G065400.1, Glyma.17G020600.1, Glyma.03G224100.1, Glyma.03G121600.1, Glyma.06G226700.1, Glyma.08G352400.1, Glyma.11G230400.1, Glyma.15G001800.1, Glyma.20G140700.1, Glyma.07G033500.1, Glyma.18G254600.1
	metal ion binding	11	Glyma.07G193400.1, Glyma.08G189600.1, Glyma.07G193500.1, Glyma.06G170300.1, Glyma.14G135000.1, Glyma.15G026500.1, Glyma.02G048400.1, Glyma.17G030000.1, Glyma.17G020600.1, Glyma.18G273200.1, Glyma.07G179900.1
	iron ion binding	10	Glyma.12G067000.1, Glyma.08G140400.1, Glyma.07G006900.1, Glyma.04G052100.1, Glyma.19G146800.1, Glyma.05G022100.1, Glyma.14G082900.1, Glyma.08G140600.1, Glyma.07G034900.1, Glyma.09G049300.1
	heme binding	8	Glyma.12G067000.1, Glyma.08G140400.1, Glyma.04G052100.1, Glyma.19G146800.1, Glyma.05G022100.1, Glyma.14G082900.1, Glyma.08G140600.1, Glyma.09G049300.1
	naringenin-chalcone synthase activity	5	Glyma.08G110900.1, Glyma.08G109400.1, Glyma.08G110700.1, Glyma.08G109200.1, Glyma.01G091400.1
	chalcone synthase activity	5	Glyma.08G110900.1, Glyma.08G109400.1, Glyma.08G110700.1, Glyma.08G109200.1, Glyma.01G091400.1
	Rab geranylgeranyltransferase activity	5	Glyma.08G110900.1, Glyma.08G109400.1, Glyma.08G110700.1, Glyma.08G109200.1, Glyma.01G091400.1
	protein serine/threonine kinase activity	5	Glyma.18G219700.1, Glyma.06G226700.1, Glyma.11G230400.1, Glyma.20G140700.1, Glyma.18G254600.1
	hydrolase activity	4	Glyma.19G164300.1, Glyma.06G270500.1, Glyma.03G224100.1, Glyma.07G033500.1
	oxidoreductase activity, acting on paired donors, with incorporation or reduction of molecular oxygen, NAD(P)H as one donor, and incorporation of one atom of oxygen	4	Glyma.12G067000.1, Glyma.19G146800.1, Glyma.05G022100.1, Glyma.09G049300.1
	DNA-binding transcription factor activity	4	Glyma.04G052100.1, Glyma.09G052900.1, Glyma.04G031700.1, Glyma.03G135800.1
	triglyceride lipase activity	3	Glyma.06G294800.1, Glyma.11G059800.1, Glyma.14G220600.1
	transmembrane transporter activity	3	Glyma.14G148100.1, Glyma.17G115300.1, Glyma.06G123300.1
	linoleate 9S-lipoxygenase activity	3	Glyma.07G006900.1, Glyma.15G026500.1, Glyma.07G034900.1
	ADP binding	3	Glyma.15G270100.1, Glyma.07G063100.1, Glyma.13G028100.1
	methyltransferase activity	3	Glyma.04G052100.1, Glyma.09G214100.1, Glyma.03G135800.1
	nutrient reservoir activity	3	Glyma.07G014500.1, Glyma.08G200100.1, Glyma.19G102700.1
	protein dimerization activity	3	Glyma.10G176500.1, Glyma.06G286200.1, Glyma.13G253500.1
	signaling receptor activity	2	Glyma.15G146600.1, Glyma.17G030000.1
	protein phosphatase inhibitor activity	2	Glyma.15G146600.1, Glyma.17G030000.1
	xyloglucan:xyloglucosyl transferase activity	2	Glyma.13G141200.1, Glyma.01G196800.1
	hormone activity	2	Glyma.17G176800.1, Glyma.17G177000.1
	7,9,9'-tricis-neurosporene:quinone oxidoreductase activity	2	Glyma.14G220600.1, Glyma.15G089000.1
	ABC-type transporter activity	2	Glyma.03G224100.1, Glyma.07G033500.1
	carotene 7,8-desaturase activity	2	Glyma.14G220600.1, Glyma.15G089000.1
	kinase activity	2	Glyma.17G020600.1, Glyma.18G130900.1
	sequence-specific DNA binding	2	Glyma.14G091000.1, Glyma.04G052100.1
	oxidoreductase activity	2	Glyma.07G258200.1, Glyma.13G186200.1
	S-adenosylmethionine-dependent methyltransferase activity	2	Glyma.10G176500.1, Glyma.06G286200.1
	protein kinase activity	2	Glyma.03G121600.1, Glyma.07G014000.1
	oxidoreductase activity, acting on paired donors, with incorporation or reduction of molecular oxygen	2	Glyma.08G140400.1, Glyma.08G140600.1
	catechol oxidase activity	2	Glyma.07G193400.1, Glyma.07G193500.1
	abscisic acid binding	2	Glyma.15G146600.1, Glyma.17G030000.1
	O-methyltransferase activity	2	Glyma.10G176500.1, Glyma.06G286200.1
	beta-amyrin synthase activity	2	Glyma.03G121600.1, Glyma.03G121500.1
	protein tyrosine kinase activity	2	Glyma.18G219700.1, Glyma.08G352400.1
	lipase activity	2	Glyma.15G264200.1, Glyma.15G264300.1
	sugar transmembrane transporter activity	2	Glyma.04G198400.1, Glyma.06G167000.1
	9,9'-dicis-carotene:quinone oxidoreductase activity	2	Glyma.14G220600.1, Glyma.15G089000.1
	transferase activity	2	Glyma.17G177000.1, Glyma.18G013200.1
	hydrolase activity, hydrolyzing O-glycosyl compounds	2	Glyma.13G141200.1, Glyma.01G196800.1
	nucleic acid binding	2	Glyma.17G176800.1, Glyma.06G286200.1
	monooxygenase activity	2	Glyma.08G140400.1, Glyma.08G140600.1
	naringenin 3-dioxygenase activity	2	Glyma.02G048400.1, Glyma.07G179900.1
	channel activity	2	Glyma.15G003900.1, Glyma.08G217400.1
	ATP hydrolysis activity	2	Glyma.15G001800.1, Glyma.13G065400.1
	electron transfer activity	2	Glyma.10G193600.1, Glyma.06G036700.1
	lipid binding	2	Glyma.11G008000.1, Glyma.10G246800.1
	oxidoreductase activity, acting on single donors with incorporation of molecular oxygen, incorporation of two atoms of oxygen	1	Glyma.08G189600.1
	N-acetylglucosaminyl-proteoglycan 4-beta-glucuronosyltransferase activity	1	Glyma.13G161200.1
	xenobiotic transmembrane transporter activity	1	Glyma.05G001700.1
	MAP kinase kinase kinase activity	1	Glyma.17G245300.1
	dihydroneopterin aldolase activity	1	Glyma.10G061800.1
	4-coumarate-CoA ligase activity	1	Glyma.01G232400.1
	xanthoxin dehydrogenase activity	1	Glyma.03G222600.1
	protein homodimerization activity	1	Glyma.11G230400.1
	transmembrane receptor protein serine/threonine kinase activity	1	Glyma.09G110500.1
	trans-cinnamate-CoA ligase activity	1	Glyma.01G232400.1
	cycloartenol synthase activity	1	Glyma.03G121600.1
	unfolded protein binding	1	Glyma.07G043600.1
	ATP:ADP antiporter activity	1	Glyma.04G052100.1
	zinc ion binding	1	Glyma.10G073400.1
	inorganic phosphate transmembrane transporter activity	1	Glyma.19G164300.1
	calmodulin binding	1	Glyma.09G225300.1
	calcium:proton antiporter activity	1	Glyma.16G132500.1
	abscisic acid glucosyltransferase activity	1	Glyma.02G104500.1
	cyclin-dependent protein serine/threonine kinase regulator activity	1	Glyma.05G106800.1
	UDP-glycosyltransferase activity	1	Glyma.02G105000.1
	endopeptidase inhibitor activity	1	Glyma.08G235400.1
	receptor serine/threonine kinase binding	1	Glyma.15G155800.1
	DNA-directed DNA polymerase activity	1	Glyma.17G176800.1
	copper ion binding	1	Glyma.18G193400.1
	acid phosphatase activity	1	Glyma.06G170300.1
	shikimate O-hydroxycinnamoyltransferase activity	1	Glyma.20G045800.1
	magnesium ion binding	1	Glyma.06G197800.1
	acidic amino acid transmembrane transporter activity	1	Glyma.19G076800.1
	RNA binding	1	Glyma.17G020600.1
	mannose binding	1	Glyma.02G156800.1
	linoleate 13S-lipoxygenase activity	1	Glyma.07G034900.1
	hydroquinone:oxygen oxidoreductase activity	1	Glyma.18G193400.1
	enzyme activator activity	1	Glyma.18G013600.1
	carbonate dehydratase activity	1	Glyma.10G073400.1
	2-hydroxyisoflavanone dehydratase activity	1	Glyma.10G250300.1
	protein binding	1	Glyma.08G235400.1
	DNA binding	1	Glyma.09G052900.1
	glutamate dehydrogenase (NAD+) activity	1	Glyma.16G153400.1
	glutathione transferase activity	1	Glyma.11G198500.1
	nucleotide binding	1	Glyma.16G153400.1
	aromatase activity	1	Glyma.04G052100.1
	oxidoreductase activity, acting on paired donors, with oxidation of a pair of donors resulting in the reduction of molecular oxygen to two molecules of water	1	Glyma.12G067000.1
	aspartyl esterase activity	1	Glyma.15G001800.1
	antiporter activity	1	Glyma.05G001700.1
	P-type proton-exporting transporter activity	1	Glyma.13G065400.1
	RNA methyltransferase activity	1	Glyma.17G020600.1
	peptidyl-prolyl cis-trans isomerase activity	1	Glyma.20G054900.1
	dCTP diphosphatase activity	1	Glyma.06G197800.1
	pectinesterase inhibitor activity	1	Glyma.15G001800.1
	glucuronosyl-N-acetylglucosaminyl-proteoglycan 4-alpha-N-acetylglucosaminyltransferase activity	1	Glyma.13G161200.1
	phospholipase activity	1	Glyma.03G110600.1
	DNA-binding transcription factor activity, RNA polymerase II-specific	1	Glyma.14G091000.1
	serine-type endopeptidase activity	1	Glyma.08G129000.1
	protein tyrosine/serine/threonine phosphatase activity	1	Glyma.18G013200.1
	methyl indole-3-acetate esterase activity	1	Glyma.10G250300.1
	2-amino-4-hydroxy-6-hydroxymethyldihydropteridine diphosphokinase activity	1	Glyma.10G061800.1
	fumarate hydratase activity	1	Glyma.02G015800.1
	myosin phosphatase activity	1	Glyma.14G135000.1
	pyruvate, phosphate dikinase activity	1	Glyma.17G020600.1
	carbohydrate binding	1	Glyma.09G110500.1
	RNA polymerase II cis-regulatory region sequence-specific DNA binding	1	Glyma.03G135800.1
	epoxide hydrolase activity	1	Glyma.16G132500.1
	nucleoside triphosphate diphosphatase activity	1	Glyma.04G031700.1
	chitinase activity	1	Glyma.09G126200.1
	tripeptidyl-peptidase activity	1	Glyma.08G129000.1
	peptide-alanine-alpha-N-acetyltransferase activity	1	Glyma.01G236500.1
	dihydrokaempferol 4-reductase activity	1	Glyma.17G252200.1
	nitrate transmembrane transporter activity	1	Glyma.11G195200.1
	anthranilate N-benzoyltransferase activity	1	Glyma.20G045800.1
	pectinesterase activity	1	Glyma.15G001800.1
	(+)-abscisic acid 8'-hydroxylase activity	1	Glyma.14G082900.1
	inositol-3-phosphate synthase activity	1	Glyma.05G180600.1
	FMN binding	1	Glyma.13G186200.1
	dioxygenase activity	1	Glyma.18G273200.1
	acyltransferase activity, transferring groups other than amino-acyl groups	1	Glyma.19G096100.1
	protein self-association	1	Glyma.07G043600.1
	hydrolase activity, acting on ester bonds	1	Glyma.15G089000.1
	symporter activity	1	Glyma.19G076800.1
	3-methyl-2-oxobutanoate dehydrogenase (2-methylpropanoyl-transferring) activity	1	Glyma.04G243000.1
	dynein intermediate chain binding	1	Glyma.06G270500.1
	serine-type peptidase activity	1	Glyma.06G083200.1
	secondary active sulfate transmembrane transporter activity	1	Glyma.14G169700.1
	manganese ion binding	1	Glyma.19G102700.1
	structural constituent of ribosome	1	Glyma.09G110500.1

## Sheet: BP-cluster4
	Supplementary Table S5: List of Gene Ontology (GO) enrichment terms obtained for soybean differentially expressed genes present in the different clusters.
	GO	Number of sequences	Gene_id
	regulation of DNA-templated transcription	41	Glyma.15G037000.1, Glyma.02G006300.1, Glyma.02G009800.1, Glyma.03G112800.1, Glyma.19G146500.1, Glyma.04G061300.1, Glyma.18G256500.1, Glyma.18G056600.1, Glyma.06G190800.1, Glyma.09G056600.1, Glyma.03G112400.1, Glyma.07G229100.1, Glyma.06G230200.1, Glyma.06G142100.1, Glyma.06G307700.1, Glyma.16G007400.1, Glyma.03G111700.1, Glyma.10G186900.1, Glyma.11G117200.1, Glyma.19G248900.1, Glyma.04G035700.1, …
	protein phosphorylation	41	Glyma.09G110700.1, Glyma.18G219200.1, Glyma.11G156900.1, Glyma.06G057300.1, Glyma.06G134900.1, Glyma.09G216200.1, Glyma.15G065100.1, Glyma.05G237100.1, Glyma.10G253800.1, Glyma.11G170000.1, Glyma.01G043100.1, Glyma.13G138300.1, Glyma.02G234800.1, Glyma.05G159200.1, Glyma.10G069500.1, Glyma.12G007200.1, Glyma.08G352300.1, Glyma.01G206400.1, Glyma.04G229800.1, Glyma.11G211100.1, Glyma.11G218900.1, …
	transmembrane transport	17	Glyma.10G227400.1, Glyma.15G274600.1, Glyma.01G008200.1, Glyma.15G011200.1, Glyma.15G049700.1, Glyma.09G237600.1, Glyma.15G049900.1, Glyma.18G228700.1, Glyma.13G119000.1, Glyma.08G071000.1, Glyma.03G168000.1, Glyma.09G011400.1, Glyma.06G036200.1, Glyma.08G070700.1, Glyma.13G271300.1, Glyma.10G276700.1, Glyma.10G221100.1
	response to heat	17	Glyma.10G176400.1, Glyma.04G208000.1, Glyma.06G134900.1, Glyma.17G224900.1, Glyma.07G200700.1, Glyma.08G069000.1, Glyma.07G200500.1, Glyma.08G068800.1, Glyma.13G176200.1, Glyma.14G063800.1, Glyma.14G100000.1, Glyma.07G200000.1, Glyma.13G175700.1, Glyma.11G246600.1, Glyma.04G229800.1, Glyma.06G157800.1, Glyma.08G068700.1
	protein folding	17	Glyma.07G061500.1, Glyma.18G285100.1, Glyma.10G176400.1, Glyma.04G208000.1, Glyma.17G224900.1, Glyma.07G200700.1, Glyma.08G069000.1, Glyma.07G200500.1, Glyma.08G068800.1, Glyma.13G176200.1, Glyma.14G063800.1, Glyma.14G100000.1, Glyma.18G284900.1, Glyma.07G200000.1, Glyma.13G175700.1, Glyma.06G157800.1, Glyma.08G068700.1
	protein complex oligomerization	14	Glyma.10G176400.1, Glyma.04G208000.1, Glyma.17G224900.1, Glyma.07G200700.1, Glyma.08G069000.1, Glyma.07G200500.1, Glyma.08G068800.1, Glyma.13G176200.1, Glyma.14G063800.1, Glyma.14G100000.1, Glyma.07G200000.1, Glyma.13G175700.1, Glyma.06G157800.1, Glyma.08G068700.1
	phosphorylation	14	Glyma.10G176400.1, Glyma.04G137600.1, Glyma.04G178800.1, Glyma.07G212200.1, Glyma.05G224900.1, Glyma.14G004100.1, Glyma.08G199800.1, Glyma.16G193500.1, Glyma.01G024800.1, Glyma.03G096200.1, Glyma.18G031400.1, Glyma.03G138300.1, Glyma.08G031700.1, Glyma.14G205100.1
	ethylene-activated signaling pathway	14	Glyma.02G006300.1, Glyma.19G248900.1, Glyma.13G122500.1, Glyma.03G112800.1, Glyma.20G203600.1, Glyma.10G187000.1, Glyma.03G112400.1, Glyma.19G164000.1, Glyma.15G159200.1, Glyma.10G036200.1, Glyma.20G203500.1, Glyma.19G163800.1, Glyma.03G111700.1, Glyma.10G186900.1
	cellular oxidant detoxification	14	Glyma.18G211100.1, Glyma.15G155700.1, Glyma.06G302700.1, Glyma.15G049900.1, Glyma.14G201800.1, Glyma.18G055600.1, Glyma.09G022500.1, Glyma.13G138300.1, Glyma.16G164400.1, Glyma.11G162100.1, Glyma.15G052600.1, Glyma.15G128800.1, Glyma.14G201600.1, Glyma.19G207600.1
	response to salt stress	14	Glyma.10G176400.1, Glyma.04G208000.1, Glyma.17G224900.1, Glyma.07G200700.1, Glyma.08G069000.1, Glyma.07G200500.1, Glyma.08G068800.1, Glyma.13G176200.1, Glyma.14G063800.1, Glyma.14G100000.1, Glyma.07G200000.1, Glyma.13G175700.1, Glyma.06G157800.1, Glyma.08G068700.1
	defense response	14	Glyma.15G125600.1, Glyma.15G146400.1, Glyma.18G256500.1, Glyma.02G034100.1, Glyma.08G230500.1, Glyma.08G230100.1, Glyma.08G328800.1, Glyma.10G036200.1, Glyma.19G109300.1, Glyma.12G119300.1, Glyma.06G286800.1, Glyma.06G318600.1, Glyma.07G243900.1, Glyma.01G010700.1
	response to hydrogen peroxide	14	Glyma.10G176400.1, Glyma.04G208000.1, Glyma.17G224900.1, Glyma.07G200700.1, Glyma.08G069000.1, Glyma.07G200500.1, Glyma.08G068800.1, Glyma.13G176200.1, Glyma.14G063800.1, Glyma.14G100000.1, Glyma.07G200000.1, Glyma.13G175700.1, Glyma.06G157800.1, Glyma.08G068700.1
	response to oxidative stress	13	Glyma.18G211100.1, Glyma.15G155700.1, Glyma.06G302700.1, Glyma.15G049900.1, Glyma.14G201800.1, Glyma.18G055600.1, Glyma.09G022500.1, Glyma.13G138300.1, Glyma.16G164400.1, Glyma.11G162100.1, Glyma.15G052600.1, Glyma.15G128800.1, Glyma.14G201600.1
	hydrogen peroxide catabolic process	13	Glyma.18G211100.1, Glyma.15G155700.1, Glyma.06G302700.1, Glyma.15G049900.1, Glyma.14G201800.1, Glyma.18G055600.1, Glyma.09G022500.1, Glyma.13G138300.1, Glyma.16G164400.1, Glyma.11G162100.1, Glyma.15G052600.1, Glyma.15G128800.1, Glyma.14G201600.1
	protein ubiquitination	11	Glyma.17G090900.1, Glyma.17G070700.1, Glyma.02G083900.1, Glyma.11G122400.1, Glyma.11G180800.1, Glyma.08G361400.1, Glyma.07G046400.1, Glyma.10G064500.1, Glyma.10G081900.1, Glyma.12G189000.1, Glyma.13G312700.1
	methylation	10	Glyma.05G137500.1, Glyma.18G238900.1, Glyma.09G202000.1, Glyma.04G010900.1, Glyma.10G178600.1, Glyma.01G141100.1, Glyma.18G267800.1, Glyma.03G129300.1, Glyma.09G094600.1, Glyma.18G267900.1
	auxin-activated signaling pathway	8	Glyma.01G157700.1, Glyma.04G198100.1, Glyma.01G137500.1, Glyma.20G188800.1, Glyma.04G006600.1, Glyma.09G195600.1, Glyma.06G006500.1, Glyma.03G063900.1
	recognition of pollen	8	Glyma.15G065100.1, Glyma.03G003100.1, Glyma.08G352200.1, Glyma.03G003300.1, Glyma.08G352300.1, Glyma.01G206400.1, Glyma.20G164200.1, Glyma.08G355200.1
	response to chemical	8	Glyma.15G252000.1, Glyma.07G140700.1, Glyma.01G106000.1, Glyma.13G129100.1, Glyma.02G024700.1, Glyma.05G161300.1, Glyma.02G024800.1, Glyma.15G252500.1
	glutathione metabolic process	8	Glyma.15G252000.1, Glyma.07G140700.1, Glyma.01G106000.1, Glyma.13G129100.1, Glyma.02G024700.1, Glyma.05G161300.1, Glyma.02G024800.1, Glyma.15G252500.1
	signal transduction	7	Glyma.11G170000.1, Glyma.18G277700.1, Glyma.01G131500.1, Glyma.17G090000.1, Glyma.01G043100.1, Glyma.02G234800.1, Glyma.02G034100.1
	fatty acid biosynthetic process	6	Glyma.20G152500.1, Glyma.08G204300.1, Glyma.10G241700.1, Glyma.20G054000.1, Glyma.13G030300.1, Glyma.07G006800.1
	positive regulation of DNA-templated transcription	6	Glyma.20G203500.1, Glyma.08G295800.1, Glyma.14G066900.1, Glyma.10G187000.1, Glyma.12G158400.1, Glyma.19G113100.1
	negative regulation of catalytic activity	6	Glyma.01G137700.1, Glyma.03G239700.1, Glyma.17G137400.1, Glyma.15G146400.1, Glyma.19G212500.1, Glyma.07G243900.1
	regulation of transcription by RNA polymerase II	5	Glyma.08G295800.1, Glyma.15G271900.1, Glyma.17G090500.1, Glyma.12G158400.1, Glyma.07G086300.1
	lipid metabolic process	5	Glyma.17G241400.1, Glyma.17G259500.1, Glyma.11G079400.1, Glyma.17G015300.1, Glyma.18G018700.1
	defense response to bacterium	5	Glyma.08G066200.1, Glyma.09G110700.1, Glyma.18G219200.1, Glyma.20G139400.1, Glyma.08G065700.1
	phenylpropanoid biosynthetic process	4	Glyma.03G147600.1, Glyma.03G044500.1, Glyma.03G046000.1, Glyma.08G019900.1
	calcium ion transmembrane transport	4	Glyma.02G052300.1, Glyma.11G020000.1, Glyma.13G372400.1, Glyma.01G122800.1
	proteolysis	4	Glyma.03G239700.1, Glyma.20G152600.1, Glyma.19G128200.1, Glyma.02G058100.1
	glycolytic process through fructose-6-phosphate	4	Glyma.05G224900.1, Glyma.08G199800.1, Glyma.01G024800.1, Glyma.08G031700.1
	lignin catabolic process	4	Glyma.07G054200.1, Glyma.07G142600.1, Glyma.U027400.1, Glyma.U027300.1
	fructose 6-phosphate metabolic process	4	Glyma.05G224900.1, Glyma.08G199800.1, Glyma.01G024800.1, Glyma.08G031700.1
	response to other organism	4	Glyma.19G109300.1, Glyma.06G318600.1, Glyma.08G328800.1, Glyma.01G010700.1
	flavonoid biosynthetic process	4	Glyma.04G222400.1, Glyma.08G110500.1, Glyma.08G110300.1, Glyma.08G110400.1
	pectin catabolic process	4	Glyma.01G137700.1, Glyma.15G110500.1, Glyma.15G275400.1, Glyma.19G212500.1
	response to symbiotic fungus	4	Glyma.08G066200.1, Glyma.09G110700.1, Glyma.20G152600.1, Glyma.08G065700.1
	peptidyl-tyrosine phosphorylation	4	Glyma.13G032000.1, Glyma.19G062300.1, Glyma.18G271300.1, Glyma.18G271400.1
	transmembrane receptor protein serine/threonine kinase signaling pathway	3	Glyma.08G066200.1, Glyma.09G110700.1, Glyma.08G065700.1
	cutin biosynthetic process	3	Glyma.03G221100.1, Glyma.02G010600.1, Glyma.01G113200.1
	intracellular protein transport	3	Glyma.11G170000.1, Glyma.13G348700.1, Glyma.16G139500.1
	defense response to oomycetes	3	Glyma.08G066200.1, Glyma.09G110700.1, Glyma.08G065700.1
	L-phenylalanine catabolic process	3	Glyma.03G181600.1, Glyma.03G181700.1, Glyma.02G309300.1
	polyketide biosynthetic process	3	Glyma.08G110500.1, Glyma.08G110300.1, Glyma.08G110400.1
	response to stress	3	Glyma.10G145300.1, Glyma.01G056000.1, Glyma.15G237800.1
	carbohydrate metabolic process	3	Glyma.06G210900.1, Glyma.20G018200.1, Glyma.09G273400.1
	carbohydrate transport	3	Glyma.17G090900.1, Glyma.09G011400.1, Glyma.10G028300.1
	oxylipin biosynthetic process	3	Glyma.20G054000.1, Glyma.13G030300.1, Glyma.07G006800.1
	RNA catabolic process	3	Glyma.01G048400.1, Glyma.02G064200.1, Glyma.20G036100.1
	endoplasmic reticulum to cytosol auxin transport	3	Glyma.09G251600.1, Glyma.01G157700.1, Glyma.09G195600.1
	nucleic acid phosphodiester bond hydrolysis	3	Glyma.18G267700.1, Glyma.13G212300.1, Glyma.12G144600.1
	response to biotic stimulus	3	Glyma.12G119300.1, Glyma.06G286800.1, Glyma.07G243900.1
	lipid oxidation	3	Glyma.20G054000.1, Glyma.13G030300.1, Glyma.07G006800.1
	response to stimulus	3	Glyma.02G222700.1, Glyma.04G046900.1, Glyma.11G240700.1
	cinnamic acid biosynthetic process	3	Glyma.03G181600.1, Glyma.03G181700.1, Glyma.02G309300.1
	response to wounding	2	Glyma.10G184700.1, Glyma.20G036100.1
	cellular response to phosphate starvation	2	Glyma.20G032400.1, Glyma.20G036100.1
	1-deoxy-D-xylulose 5-phosphate biosynthetic process	2	Glyma.08G277000.1, Glyma.09G200500.1
	hormone-mediated signaling pathway	2	Glyma.14G066900.1, Glyma.18G254700.1
	nuclear-transcribed mRNA catabolic process, exonucleolytic, 3'-5'	2	Glyma.18G267700.1, Glyma.19G045000.1
	positive regulation of abscisic acid-activated signaling pathway	2	Glyma.20G203500.1, Glyma.10G187000.1
	protein geranylgeranylation	2	Glyma.08G110500.1, Glyma.08G110300.1
	U4 snRNA 3'-end processing	2	Glyma.18G267700.1, Glyma.19G045000.1
	phosphorelay signal transduction system	2	Glyma.02G096700.1, Glyma.04G137600.1
	DNA integration	2	Glyma.11G156900.1, Glyma.15G134300.1
	stomatal closure	2	Glyma.20G203500.1, Glyma.10G187000.1
	chaperone cofactor-dependent protein refolding	2	Glyma.02G205600.1, Glyma.17G072400.1
	chorismate biosynthetic process	2	Glyma.04G137600.1, Glyma.17G070700.1
	manganese ion transmembrane transport	2	Glyma.11G020000.1, Glyma.14G206600.1
	amino acid transmembrane transport	2	Glyma.20G188800.1, Glyma.03G063900.1
	lipid transport	2	Glyma.16G188200.1, Glyma.16G186300.1
	cytokinin-activated signaling pathway	2	Glyma.02G096700.1, Glyma.04G137600.1
	abscisic acid-activated signaling pathway	2	Glyma.15G146400.1, Glyma.07G243900.1
	anatomical structure morphogenesis	2	Glyma.05G065800.1, Glyma.05G069100.1
	protein refolding	2	Glyma.02G205600.1, Glyma.17G072400.1
	developmental process	2	Glyma.09G189600.1, Glyma.06G230200.1
	glycolytic process	2	Glyma.04G104500.1, Glyma.01G007300.1
	terpenoid biosynthetic process	2	Glyma.08G277000.1, Glyma.09G200500.1
	pollen development	2	Glyma.09G251600.1, Glyma.13G372400.1
	cytokinin biosynthetic process	2	Glyma.10G025300.1, Glyma.10G089000.1
	monosaccharide transmembrane transport	2	Glyma.20G103900.1, Glyma.04G102700.1
	nuclear polyadenylation-dependent tRNA catabolic process	2	Glyma.18G267700.1, Glyma.19G045000.1
	regulation of salicylic acid mediated signaling pathway	2	Glyma.18G004200.1, Glyma.09G275800.1
	one-carbon metabolic process	2	Glyma.02G008700.1, Glyma.13G324400.1
	organic substance metabolic process	2	Glyma.10G178600.1, Glyma.03G129300.1
	exonucleolytic catabolism of deadenylated mRNA	2	Glyma.18G267700.1, Glyma.19G045000.1
	monoatomic ion transmembrane transport	2	Glyma.07G226400.1, Glyma.13G093300.1
	cell differentiation	2	Glyma.07G054000.1, Glyma.12G100600.1
	thiamine biosynthetic process	2	Glyma.08G277000.1, Glyma.09G200500.1
	polyamine catabolic process	2	Glyma.02G240000.1, Glyma.18G045100.1
	isoflavonoid biosynthetic process	2	Glyma.18G267800.1, Glyma.18G267900.1
	positive regulation of cellular defense response	2	Glyma.20G203500.1, Glyma.10G187000.1
	regulation of protein serine/threonine phosphatase activity	2	Glyma.15G146400.1, Glyma.07G243900.1
	nuclear polyadenylation-dependent rRNA catabolic process	2	Glyma.18G267700.1, Glyma.19G045000.1
	cellular response to unfolded protein	2	Glyma.02G205600.1, Glyma.17G072400.1
	peptidyl-threonine dephosphorylation	2	Glyma.19G069200.1, Glyma.20G207600.1
	protein autophosphorylation	2	Glyma.18G271300.1, Glyma.18G271400.1
	cell wall modification	2	Glyma.01G137700.1, Glyma.19G212500.1
	potassium ion transmembrane transport	2	Glyma.10G020000.1, Glyma.11G170000.1
	negative regulation of endopeptidase activity	2	Glyma.16G212400.1, Glyma.10G184700.1
	plant-type hypersensitive response	2	Glyma.18G004200.1, Glyma.09G275800.1
	monoatomic anion transmembrane transport	2	Glyma.03G152700.1, Glyma.17G154300.1
	malate transport	2	Glyma.03G152700.1, Glyma.17G154300.1
	brassinosteroid homeostasis	2	Glyma.01G170000.1, Glyma.05G010200.1
	DNA biosynthetic process	2	Glyma.11G156900.1, Glyma.15G134300.1
	exonucleolytic trimming to generate mature 3'-end of 5.8S rRNA from tricistronic rRNA transcript (SSU-rRNA, 5.8S rRNA, LSU-rRNA)	2	Glyma.18G267700.1, Glyma.19G045000.1
	glucose metabolic process	2	Glyma.01G007300.1, Glyma.13G064200.1
	vesicle-mediated transport	2	Glyma.11G170000.1, Glyma.16G139500.1
	glutamine metabolic process	1	Glyma.17G070700.1
	galactose catabolic process via UDP-galactose	1	Glyma.13G064200.1
	starch biosynthetic process	1	Glyma.18G260100.1
	response to flooding	1	Glyma.16G151500.1
	fruit dehiscence	1	Glyma.15G275400.1
	heme oxidation	1	Glyma.11G211200.1
	translational elongation	1	Glyma.15G011200.1
	sexual reproduction	1	Glyma.05G065800.1
	protein dephosphorylation	1	Glyma.18G061000.1
	cysteine biosynthetic process via cystathionine	1	Glyma.02G087900.1
	aromatic amino acid family biosynthetic process	1	Glyma.04G137600.1
	aromatic compound biosynthetic process	1	Glyma.09G094600.1
	glycine biosynthetic process from serine	1	Glyma.09G202000.1
	biological regulation	1	Glyma.11G240700.1
	cysteine biosynthetic process from serine	1	Glyma.14G014700.1
	protein autoprocessing	1	Glyma.06G043000.1
	auxin export across the plasma membrane	1	Glyma.09G251600.1
	regulation of cellular process	1	Glyma.04G046900.1
	suberin biosynthetic process	1	Glyma.11G185000.1
	phospholipid translocation	1	Glyma.17G123800.1
	monoatomic anion transport	1	Glyma.15G011200.1
	CUT catabolic process	1	Glyma.19G045000.1
	amino acid biosynthetic process	1	Glyma.04G137600.1
	pyruvate metabolic process	1	Glyma.08G034300.1
	nucleotide-excision repair	1	Glyma.11G211200.1
	tRNA processing	1	Glyma.14G143700.1
	retrograde vesicle-mediated transport, Golgi to endoplasmic reticulum	1	Glyma.13G348700.1
	gibberellin biosynthetic process	1	Glyma.04G211100.1
	folic acid metabolic process	1	Glyma.09G202000.1
	tetrahydrofolate interconversion	1	Glyma.09G202000.1
	G protein-coupled receptor signaling pathway	1	Glyma.07G226400.1
	carnitine metabolic process	1	Glyma.17G070700.1
	L-serine catabolic process	1	Glyma.09G202000.1
	carbohydrate phosphorylation	1	Glyma.01G007300.1
	rejection of self pollen	1	Glyma.13G129100.1
	flower development	1	Glyma.04G211100.1
	calcium import into the mitochondrion	1	Glyma.14G077100.1
	DNA-templated transcription	1	Glyma.18G281000.1
	electron transport chain	1	Glyma.03G109900.1
	glucose 6-phosphate metabolic process	1	Glyma.01G007300.1
	DNA duplex unwinding	1	Glyma.01G057800.1
	unidimensional cell growth	1	Glyma.04G211100.1
	response to aluminum ion	1	Glyma.08G134700.1
	peptidyl-lysine monomethylation	1	Glyma.05G238300.1
	mitochondrial calcium ion homeostasis	1	Glyma.14G077100.1
	lipid catabolic process	1	Glyma.18G040500.1
	sulfate transmembrane transport	1	Glyma.15G052000.1
	anatomical structure development	1	Glyma.02G096700.1
	magnesium ion transmembrane transport	1	Glyma.06G004900.1
	N-acetylneuraminate catabolic process	1	Glyma.17G070700.1
	inositol catabolic process	1	Glyma.08G199300.1
	regulation of DNA endoreduplication	1	Glyma.03G138300.1
	malonate catabolic process	1	Glyma.08G204300.1
	dimethylallyl diphosphate biosynthetic process	1	Glyma.17G070700.1
	post-embryonic development	1	Glyma.15G110500.1
	isoleucine biosynthetic process	1	Glyma.17G070700.1
	UMP salvage	1	Glyma.17G070700.1
	seed development	1	Glyma.13G355600.1
	peptidyl-histidine phosphorylation	1	Glyma.02G096700.1
	cellular response to heat	1	Glyma.07G086300.1
	microtubule-based process	1	Glyma.13G277800.1
	valine biosynthetic process	1	Glyma.17G070700.1
	oxidative phosphorylation	1	Glyma.17G070700.1
	U1 snRNA 3'-end processing	1	Glyma.18G267700.1
	embryo development ending in seed dormancy	1	Glyma.16G151500.1
	nuclear mRNA surveillance	1	Glyma.18G267700.1
	polysaccharide catabolic process	1	Glyma.11G039400.1
	vacuolar acidification	1	Glyma.04G027500.1
	amino acid metabolic process	1	Glyma.09G021700.1
	formaldehyde catabolic process	1	Glyma.01G116700.1
	RNA-templated DNA biosynthetic process	1	Glyma.05G042900.1
	1-aminocyclopropane-1-carboxylate biosynthetic process	1	Glyma.07G065700.1
	cellulose catabolic process	1	Glyma.02G016400.1
	proton transmembrane transport	1	Glyma.04G027500.1
	metabolic process	1	Glyma.13G048800.1
	nuclear polyadenylation-dependent mRNA catabolic process	1	Glyma.18G267700.1
	'de novo' UMP biosynthetic process	1	Glyma.17G070700.1
	fluoride transmembrane transport	1	Glyma.04G252000.1
	cell wall biogenesis	1	Glyma.10G254500.1
	phosphate ion transmembrane transport	1	Glyma.20G032400.1
	nodulation	1	Glyma.19G113100.1
	galactose metabolic process	1	Glyma.10G145300.1
	response to acidic pH	1	Glyma.08G134700.1
	monoatomic ion homeostasis	1	Glyma.15G011200.1
	intracellular calcium ion homeostasis	1	Glyma.01G122800.1
	aminoacyl-tRNA metabolism involved in translational fidelity	1	Glyma.15G110500.1
	myo-inositol transport	1	Glyma.09G011400.1
	ubiquitin-dependent protein catabolic process	1	Glyma.09G032000.1
	telomere maintenance	1	Glyma.01G057800.1
	mitochondrial protein processing	1	Glyma.12G061500.1
	translation	1	Glyma.09G110700.1
	negative regulation of mitotic nuclear division	1	Glyma.03G138300.1
	cell wall organization	1	Glyma.10G254500.1
	response to abscisic acid	1	Glyma.20G158500.1
	anther dehiscence	1	Glyma.15G275400.1
	anthocyanin-containing compound biosynthetic process	1	Glyma.20G036100.1
	cellulose microfibril organization	1	Glyma.09G039900.1
	gamma-tubulin complex localization	1	Glyma.19G128200.1
	intra-Golgi vesicle-mediated transport	1	Glyma.13G348700.1
	response to light stimulus	1	Glyma.04G211100.1
	sucrose catabolic process	1	Glyma.06G005400.1
	protein peptidyl-prolyl isomerization	1	Glyma.05G014300.1
	endocytosis	1	Glyma.13G335800.1
	response to oxygen-containing compound	1	Glyma.01G056000.1
	DNA metabolic process	1	Glyma.08G301400.1
	translational initiation	1	Glyma.02G239900.1
	regulation of gene expression	1	Glyma.04G046900.1
	GPI anchor biosynthetic process	1	Glyma.13G212300.1
	intracellular glucose homeostasis	1	Glyma.01G007300.1
	double fertilization forming a zygote and endosperm	1	Glyma.13G372400.1
	regulation of catalytic activity	1	Glyma.15G016200.1
	protein polyubiquitination	1	Glyma.09G032000.1
	citrate transport	1	Glyma.15G274600.1
	phenylpropanoid metabolic process	1	Glyma.11G010500.1
	inosine biosynthetic process	1	Glyma.17G015300.1
	mitochondrial electron transport, cytochrome c to oxygen	1	Glyma.15G011200.1
	plant-type cell wall organization	1	Glyma.08G362500.1
	cytoplasmic translation	1	Glyma.13G068700.1
	protein targeting to membrane	1	Glyma.08G009800.1
	DNA repair	1	Glyma.01G057800.1
	sterol metabolic process	1	Glyma.01G170000.1
	NAD biosynthetic process	1	Glyma.17G070700.1
	tryptophan biosynthetic process	1	Glyma.10G286100.1
	protein transport	1	Glyma.13G331800.1
	protein-containing complex assembly	1	Glyma.12G061500.1
	U5 snRNA 3'-end processing	1	Glyma.18G267700.1
	sporopollenin biosynthetic process	1	Glyma.13G355600.1
	abaxial cell fate specification	1	Glyma.04G035700.1
	regulation of developmental process	1	Glyma.10G262500.1
	steroid biosynthetic process	1	Glyma.01G017100.1
	carbohydrate transmembrane transport	1	Glyma.15G099500.1
	leucyl-tRNA aminoacylation	1	Glyma.15G110500.1
	hydrotropism	1	Glyma.02G185400.1
	L-ascorbic acid biosynthetic process	1	Glyma.08G199300.1
	brassinosteroid metabolic process	1	Glyma.05G010200.1
	positive regulation of biological process	1	Glyma.02G006300.1
	xenobiotic transport	1	Glyma.15G274600.1
	nucleoside transmembrane transport	1	Glyma.09G216000.1
	threonine biosynthetic process	1	Glyma.17G070700.1
	transport of virus in multicellular host	1	Glyma.20G227400.1
	pollen sperm cell differentiation	1	Glyma.20G226100.1
	xyloglucan metabolic process	1	Glyma.10G254500.1
	actin nucleation	1	Glyma.01G037600.1
	glutamate catabolic process	1	Glyma.02G072200.1
	nitrogen compound metabolic process	1	Glyma.05G008200.1
	positive regulation of ethylene biosynthetic process	1	Glyma.16G151500.1
	endoplasmic reticulum membrane fusion	1	Glyma.13G350400.1
	DNA-templated transcription termination	1	Glyma.06G230200.1
	tRNA modification	1	Glyma.10G025300.1
	phosphatidylinositol dephosphorylation	1	Glyma.13G067500.1
	gene silencing by RNA-directed DNA methylation	1	Glyma.18G038200.1
	inorganic anion transport	1	Glyma.15G011200.1
	polyadenylation-dependent snoRNA 3'-end processing	1	Glyma.19G045000.1
	fatty acid elongation	1	Glyma.06G042200.1
	long-chain fatty-acyl-CoA metabolic process	1	Glyma.11G185000.1
	tyrosine biosynthetic process	1	Glyma.02G260900.1
	dUMP biosynthetic process	1	Glyma.17G070700.1
	peptide metabolic process	1	Glyma.02G058100.1
	adenosine catabolic process	1	Glyma.17G015300.1
	arginine biosynthetic process	1	Glyma.17G070700.1
	brassinosteroid biosynthetic process	1	Glyma.01G170000.1
	lignan biosynthetic process	1	Glyma.01G172600.1
	positive regulation of growth	1	Glyma.05G196700.1
	innate immune response	1	Glyma.10G262500.1
	protein methylation	1	Glyma.15G133900.1
	transsulfuration	1	Glyma.02G087900.1
	reproductive structure development	1	Glyma.15G110500.1
	mannose metabolic process	1	Glyma.01G165000.1
	Golgi calcium ion transport	1	Glyma.11G020000.1
	proteolysis involved in protein catabolic process	1	Glyma.20G183700.1
	S-adenosylmethionine biosynthetic process	1	Glyma.02G008700.1
	DNA recombination	1	Glyma.01G057800.1
	Golgi calcium ion homeostasis	1	Glyma.11G020000.1
	auxin polar transport	1	Glyma.09G251600.1
	pigment biosynthetic process	1	Glyma.15G071200.1
	plasmodesmata-mediated intercellular transport	1	Glyma.20G227400.1
	malate metabolic process	1	Glyma.08G034300.1
	exocytosis	1	Glyma.13G331800.1
	peptidyl-L-cysteine S-palmitoylation	1	Glyma.08G009800.1

## Sheet: MF-cluster4
	Supplementary Table S5: List of Gene Ontology (GO) enrichment terms obtained for soybean differentially expressed genes present in the different clusters.
	GO	Number of sequences	Gene_id
	ATP binding	67	Glyma.13G032000.1, Glyma.10G227400.1, Glyma.17G123800.1, Glyma.18G271300.1, Glyma.06G134900.1, Glyma.18G271400.1, Glyma.09G216200.1, Glyma.15G065100.1, Glyma.11G170000.1, Glyma.19G062300.1, Glyma.08G199800.1, Glyma.12G007200.1, Glyma.04G229800.1, Glyma.15G110500.1, Glyma.02G008700.1, Glyma.11G218900.1, Glyma.06G134700.1, Glyma.17G090000.1, Glyma.01G057800.1, Glyma.08G352200.1, Glyma.03G003300.1, …
	metal ion binding	53	Glyma.08G034300.1, Glyma.14G049200.1, Glyma.18G211100.1, Glyma.04G010900.1, Glyma.02G058100.1, Glyma.13G030300.1, Glyma.15G049900.1, Glyma.14G201800.1, Glyma.02G244100.1, Glyma.07G011800.1, Glyma.08G199800.1, Glyma.20G054000.1, Glyma.18G184700.1, Glyma.15G128800.1, Glyma.15G110500.1, Glyma.02G008700.1, Glyma.02G300500.1, Glyma.07G011900.1, Glyma.18G238900.1, Glyma.16G032400.1, Glyma.09G022500.1, …
	DNA-binding transcription factor activity	37	Glyma.15G037000.1, Glyma.02G006300.1, Glyma.02G009800.1, Glyma.03G112800.1, Glyma.19G146500.1, Glyma.04G061300.1, Glyma.18G256500.1, Glyma.18G056600.1, Glyma.06G190800.1, Glyma.03G112400.1, Glyma.06G142100.1, Glyma.06G307700.1, Glyma.20G203500.1, Glyma.16G007400.1, Glyma.03G111700.1, Glyma.10G186900.1, Glyma.11G117200.1, Glyma.19G248900.1, Glyma.05G029000.1, Glyma.13G122500.1, Glyma.20G203600.1, …
	protein serine/threonine kinase activity	37	Glyma.18G219200.1, Glyma.13G032000.1, Glyma.04G137600.1, Glyma.11G156900.1, Glyma.18G271300.1, Glyma.18G271400.1, Glyma.09G216200.1, Glyma.15G065100.1, Glyma.05G237100.1, Glyma.04G058500.1, Glyma.10G253800.1, Glyma.11G170000.1, Glyma.19G062300.1, Glyma.01G043100.1, Glyma.02G234800.1, Glyma.10G069500.1, Glyma.08G352300.1, Glyma.01G206400.1, Glyma.11G211100.1, Glyma.10G176400.1, Glyma.11G218900.1, …
	heme binding	29	Glyma.18G211100.1, Glyma.15G155700.1, Glyma.11G051800.1, Glyma.08G104100.1, Glyma.03G160200.1, Glyma.06G302700.1, Glyma.05G042800.1, Glyma.15G049900.1, Glyma.14G201800.1, Glyma.02G156000.1, Glyma.13G138300.1, Glyma.05G010200.1, Glyma.07G089900.1, Glyma.16G164400.1, Glyma.16G182600.1, Glyma.13G265300.1, Glyma.15G128800.1, Glyma.05G042900.1, Glyma.04G035700.1, Glyma.09G137600.1, Glyma.03G160100.1, …
	DNA binding	23	Glyma.02G006300.1, Glyma.19G248900.1, Glyma.13G122500.1, Glyma.03G112800.1, Glyma.19G146500.1, Glyma.20G203600.1, Glyma.03G112400.1, Glyma.13G279900.1, Glyma.19G164000.1, Glyma.07G229100.1, Glyma.15G159200.1, Glyma.10G036200.1, Glyma.13G068700.1, Glyma.11G014800.1, Glyma.19G163800.1, Glyma.16G007400.1, Glyma.03G111700.1, Glyma.10G186900.1, Glyma.15G174500.1, Glyma.07G048200.1, Glyma.08G301400.1, …
	sequence-specific DNA binding	17	Glyma.15G037000.1, Glyma.02G009800.1, Glyma.05G029000.1, Glyma.08G295800.1, Glyma.04G061300.1, Glyma.18G256500.1, Glyma.18G056600.1, Glyma.06G190800.1, Glyma.10G187000.1, Glyma.19G113100.1, Glyma.04G223200.1, Glyma.06G142100.1, Glyma.06G307700.1, Glyma.20G203500.1, Glyma.13G337500.1, Glyma.12G158400.1, Glyma.17G097900.1
	iron ion binding	17	Glyma.04G035700.1, Glyma.11G051800.1, Glyma.08G104100.1, Glyma.03G160200.1, Glyma.05G042800.1, Glyma.09G137600.1, Glyma.08G199300.1, Glyma.03G160100.1, Glyma.01G170000.1, Glyma.02G156000.1, Glyma.05G010200.1, Glyma.07G089900.1, Glyma.07G202400.1, Glyma.16G182600.1, Glyma.13G265300.1, Glyma.18G223000.1, Glyma.05G042900.1
	unfolded protein binding	16	Glyma.10G176400.1, Glyma.04G208000.1, Glyma.17G224900.1, Glyma.07G200700.1, Glyma.08G069000.1, Glyma.07G200500.1, Glyma.08G068800.1, Glyma.13G176200.1, Glyma.14G063800.1, Glyma.14G100000.1, Glyma.07G200000.1, Glyma.13G175700.1, Glyma.02G205600.1, Glyma.06G157800.1, Glyma.08G068700.1, Glyma.17G072400.1
	protein self-association	15	Glyma.10G176400.1, Glyma.04G208000.1, Glyma.17G224900.1, Glyma.07G200700.1, Glyma.08G069000.1, Glyma.07G200500.1, Glyma.08G068800.1, Glyma.13G176200.1, Glyma.14G063800.1, Glyma.14G100000.1, Glyma.03G239700.1, Glyma.07G200000.1, Glyma.13G175700.1, Glyma.06G157800.1, Glyma.08G068700.1
	hydrolase activity	14	Glyma.15G125600.1, Glyma.03G083200.1, Glyma.01G057800.1, Glyma.14G213400.1, Glyma.01G008200.1, Glyma.13G119000.1, Glyma.02G244100.1, Glyma.03G168000.1, Glyma.08G199800.1, Glyma.08G204300.1, Glyma.19G121600.1, Glyma.03G058000.1, Glyma.01G010700.1, Glyma.03G004300.1
	lactoperoxidase activity	13	Glyma.18G211100.1, Glyma.15G155700.1, Glyma.06G302700.1, Glyma.15G049900.1, Glyma.14G201800.1, Glyma.18G055600.1, Glyma.09G022500.1, Glyma.13G138300.1, Glyma.16G164400.1, Glyma.11G162100.1, Glyma.15G052600.1, Glyma.15G128800.1, Glyma.14G201600.1
	carbohydrate binding	13	Glyma.09G110700.1, Glyma.08G352200.1, Glyma.20G164200.1, Glyma.08G066200.1, Glyma.08G167500.1, Glyma.15G065100.1, Glyma.18G031400.1, Glyma.09G039900.1, Glyma.08G352300.1, Glyma.01G206400.1, Glyma.08G065700.1, Glyma.13G064200.1, Glyma.01G165000.1
	zinc ion binding	11	Glyma.01G116700.1, Glyma.12G061500.1, Glyma.13G324400.1, Glyma.09G202000.1, Glyma.13G212300.1, Glyma.13G306400.1, Glyma.12G144600.1, Glyma.U013300.1, Glyma.01G106000.1, Glyma.08G361400.1, Glyma.15G134300.1
	protein kinase activity	10	Glyma.02G059700.1, Glyma.09G160600.1, Glyma.17G090000.1, Glyma.13G138300.1, Glyma.05G159200.1, Glyma.06G057300.1, Glyma.06G134900.1, Glyma.12G007200.1, Glyma.04G229800.1, Glyma.17G219200.1
	monooxygenase activity	10	Glyma.03G160100.1, Glyma.04G035700.1, Glyma.02G156000.1, Glyma.11G037100.1, Glyma.05G010200.1, Glyma.16G182600.1, Glyma.03G160200.1, Glyma.05G042900.1, Glyma.05G042800.1, Glyma.09G137600.1
	RNA binding	9	Glyma.08G071000.1, Glyma.19G045000.1, Glyma.01G048400.1, Glyma.20G226100.1, Glyma.11G010600.1, Glyma.10G290500.1, Glyma.02G064200.1, Glyma.14G206600.1, Glyma.20G036100.1
	oxidoreductase activity, acting on paired donors, with incorporation or reduction of molecular oxygen	9	Glyma.03G160100.1, Glyma.04G035700.1, Glyma.02G156000.1, Glyma.05G010200.1, Glyma.16G182600.1, Glyma.03G160200.1, Glyma.05G042900.1, Glyma.05G042800.1, Glyma.09G137600.1
	ADP binding	8	Glyma.15G125600.1, Glyma.08G119000.1, Glyma.19G109300.1, Glyma.08G150900.1, Glyma.02G034100.1, Glyma.06G318600.1, Glyma.08G328800.1, Glyma.01G010700.1
	glutathione transferase activity	8	Glyma.15G252000.1, Glyma.07G140700.1, Glyma.01G106000.1, Glyma.13G129100.1, Glyma.02G024700.1, Glyma.05G161300.1, Glyma.02G024800.1, Glyma.15G252500.1
	protein serine kinase activity	8	Glyma.15G065100.1, Glyma.03G003100.1, Glyma.08G352200.1, Glyma.03G003300.1, Glyma.08G352300.1, Glyma.01G206400.1, Glyma.20G164200.1, Glyma.08G355200.1
	protein dimerization activity	8	Glyma.10G138800.1, Glyma.15G271900.1, Glyma.17G090500.1, Glyma.19G228000.1, Glyma.18G267800.1, Glyma.09G094600.1, Glyma.18G267900.1, Glyma.18G281000.1
	ABC-type transporter activity	7	Glyma.13G119000.1, Glyma.08G071000.1, Glyma.03G168000.1, Glyma.10G227400.1, Glyma.08G070700.1, Glyma.13G271300.1, Glyma.01G008200.1
	UDP-glycosyltransferase activity	7	Glyma.08G367000.1, Glyma.06G235000.1, Glyma.10G062600.1, Glyma.08G338700.1, Glyma.17G019500.1, Glyma.01G021700.1, Glyma.03G116200.1
	triglyceride lipase activity	7	Glyma.17G241400.1, Glyma.17G259500.1, Glyma.03G252500.1, Glyma.18G040500.1, Glyma.11G079400.1, Glyma.15G089300.1, Glyma.04G168500.1
	glycosyltransferase activity	6	Glyma.08G207600.1, Glyma.08G044500.1, Glyma.02G059400.1, Glyma.05G237300.1, Glyma.09G115200.1, Glyma.09G216200.1
	kinase activity	6	Glyma.14G004100.1, Glyma.03G096200.1, Glyma.18G031400.1, Glyma.04G178800.1, Glyma.03G138300.1, Glyma.14G205100.1
	oxidoreductase activity	6	Glyma.08G010800.1, Glyma.12G059200.1, Glyma.04G113500.1, Glyma.01G172600.1, Glyma.07G179800.1, Glyma.08G127500.1
	transmembrane transporter activity	6	Glyma.18G228700.1, Glyma.06G036200.1, Glyma.10G276700.1, Glyma.15G049700.1, Glyma.09G237600.1, Glyma.15G049900.1
	phosphatase activity	6	Glyma.03G221100.1, Glyma.07G011800.1, Glyma.07G011900.1, Glyma.02G010600.1, Glyma.01G113200.1, Glyma.08G195100.1
	methyltransferase activity	6	Glyma.05G137500.1, Glyma.14G143700.1, Glyma.09G202000.1, Glyma.01G141100.1, Glyma.07G086300.1, Glyma.03G129300.1
	transcription cis-regulatory region binding	6	Glyma.04G035700.1, Glyma.07G054000.1, Glyma.19G228000.1, Glyma.12G100600.1, Glyma.16G151500.1, Glyma.14G179600.1
	copper ion binding	5	Glyma.07G054200.1, Glyma.08G138900.1, Glyma.07G142600.1, Glyma.U027400.1, Glyma.U027300.1
	quercetin 3-O-glucosyltransferase activity	5	Glyma.15G054500.1, Glyma.17G166500.1, Glyma.15G234700.1, Glyma.13G090300.1, Glyma.14G175400.1
	ATP hydrolysis activity	5	Glyma.12G061500.1, Glyma.17G123800.1, Glyma.02G205600.1, Glyma.13G372400.1, Glyma.17G072400.1
	ubiquitin protein ligase activity	5	Glyma.02G083900.1, Glyma.09G032000.1, Glyma.10G081900.1, Glyma.12G189000.1, Glyma.13G312700.1
	FAD binding	5	Glyma.05G124800.1, Glyma.15G133900.1, Glyma.04G113500.1, Glyma.11G037100.1, Glyma.15G134300.1
	quercetin 7-O-glucosyltransferase activity	5	Glyma.15G054500.1, Glyma.17G166500.1, Glyma.15G234700.1, Glyma.13G090300.1, Glyma.14G175400.1
	transferase activity	5	Glyma.06G210900.1, Glyma.12G076600.1, Glyma.17G070700.1, Glyma.08G127500.1, Glyma.10G239900.1
	calcium ion binding	5	Glyma.03G157800.1, Glyma.12G197900.1, Glyma.16G059300.1, Glyma.15G237800.1, Glyma.07G229500.1
	oxidoreductase activity, acting on the CH-OH group of donors, NAD or NADP as acceptor	5	Glyma.13G355600.1, Glyma.19G196900.1, Glyma.09G269500.1, Glyma.09G262800.1, Glyma.18G229400.1
	calmodulin binding	4	Glyma.12G119300.1, Glyma.06G286800.1, Glyma.13G372400.1, Glyma.07G008300.1
	hydroquinone:oxygen oxidoreductase activity	4	Glyma.07G054200.1, Glyma.07G142600.1, Glyma.U027400.1, Glyma.U027300.1
	oxidoreductase activity, acting on paired donors, with incorporation or reduction of molecular oxygen, NAD(P)H as one donor, and incorporation of one atom of oxygen	4	Glyma.01G170000.1, Glyma.11G051800.1, Glyma.07G089900.1, Glyma.07G202400.1
	ligase activity	4	Glyma.17G090900.1, Glyma.09G032000.1, Glyma.12G189000.1, Glyma.13G312700.1
	pyridoxal phosphate binding	4	Glyma.09G202000.1, Glyma.07G065700.1, Glyma.02G087900.1, Glyma.09G021700.1
	6-phosphofructokinase activity	4	Glyma.05G224900.1, Glyma.08G199800.1, Glyma.01G024800.1, Glyma.08G031700.1
	DNA-binding transcription factor activity, RNA polymerase II-specific	4	Glyma.08G295800.1, Glyma.15G271900.1, Glyma.17G090500.1, Glyma.12G158400.1
	symporter activity	4	Glyma.20G103900.1, Glyma.04G102700.1, Glyma.20G188800.1, Glyma.03G063900.1
	oxidoreductase activity, acting on single donors with incorporation of molecular oxygen, incorporation of two atoms of oxygen	3	Glyma.20G054000.1, Glyma.13G030300.1, Glyma.07G006800.1
	ubiquitin-protein transferase activity	3	Glyma.17G090900.1, Glyma.11G180800.1, Glyma.08G361400.1
	tetrahydroberberine oxidase activity	3	Glyma.05G124800.1, Glyma.15G133900.1, Glyma.15G134300.1
	acyltransferase activity	3	Glyma.18G268200.1, Glyma.08G249500.1, Glyma.14G061800.1
	naringenin-chalcone synthase activity	3	Glyma.08G110500.1, Glyma.08G110300.1, Glyma.08G110400.1
	S-adenosylmethionine-dependent methyltransferase activity	3	Glyma.18G238900.1, Glyma.04G010900.1, Glyma.09G094600.1
	nucleic acid binding	3	Glyma.11G156900.1, Glyma.12G144600.1, Glyma.15G134300.1
	chalcone synthase activity	3	Glyma.08G110500.1, Glyma.08G110300.1, Glyma.08G110400.1
	pectinesterase activity	3	Glyma.01G137700.1, Glyma.17G137400.1, Glyma.19G212500.1
	2-alkenal reductase [NAD(P)+] activity	3	Glyma.03G157800.1, Glyma.02G205600.1, Glyma.17G072400.1
	glycerol-3-phosphate 2-O-acyltransferase activity	3	Glyma.03G221100.1, Glyma.02G010600.1, Glyma.01G113200.1
	signaling receptor activity	3	Glyma.15G146400.1, Glyma.07G243900.1, Glyma.13G093300.1
	transmembrane receptor protein serine/threonine kinase activity	3	Glyma.08G066200.1, Glyma.09G110700.1, Glyma.08G065700.1
	geraniol 10-hydroxylase activity	3	Glyma.08G104100.1, Glyma.13G265300.1, Glyma.18G223000.1
	transmembrane receptor protein tyrosine kinase activity	3	Glyma.13G032000.1, Glyma.18G271300.1, Glyma.18G271400.1
	protein-folding chaperone binding	3	Glyma.07G061500.1, Glyma.18G285100.1, Glyma.18G284900.1
	phenylalanine ammonia-lyase activity	3	Glyma.03G181600.1, Glyma.03G181700.1, Glyma.02G309300.1
	naringenin 3-dioxygenase activity	3	Glyma.14G049200.1, Glyma.18G184700.1, Glyma.14G048900.1
	ribonuclease T2 activity	3	Glyma.01G048400.1, Glyma.02G064200.1, Glyma.20G036100.1
	calcium:proton antiporter activity	2	Glyma.02G052300.1, Glyma.01G122800.1
	DNA-directed DNA polymerase activity	2	Glyma.11G156900.1, Glyma.15G134300.1
	magnesium ion binding	2	Glyma.17G123800.1, Glyma.08G176600.1
	acetyltransferase activity	2	Glyma.11G006500.1, Glyma.01G236700.1
	NAD binding	2	Glyma.08G034300.1, Glyma.02G300500.1
	exonuclease activity	2	Glyma.18G267700.1, Glyma.13G212300.1
	ligand-gated monoatomic ion channel activity	2	Glyma.07G226400.1, Glyma.13G093300.1
	1-deoxy-D-xylulose-5-phosphate synthase activity	2	Glyma.08G277000.1, Glyma.09G200500.1
	sn-1-glycerol-3-phosphate C16:0-DCA-CoA acyl transferase activity	2	Glyma.03G221100.1, Glyma.02G010600.1
	glucan endo-1,3-beta-D-glucosidase activity	2	Glyma.06G210900.1, Glyma.20G018200.1
	heat shock protein binding	2	Glyma.02G205600.1, Glyma.17G072400.1
	amino acid transmembrane transporter activity	2	Glyma.20G188800.1, Glyma.03G063900.1
	epoxide hydrolase activity	2	Glyma.02G052300.1, Glyma.06G295000.1
	dihydrofolate reductase activity	2	Glyma.19G121600.1, Glyma.03G004300.1
	ATP-dependent protein folding chaperone	2	Glyma.02G205600.1, Glyma.17G072400.1
	1-aminocyclopropane-1-carboxylate oxidase activity	2	Glyma.14G049200.1, Glyma.14G048900.1
	FMN binding	2	Glyma.04G184800.1, Glyma.11G152400.1
	hydrolase activity, acting on ester bonds	2	Glyma.08G199300.1, Glyma.15G065100.1
	Rab geranylgeranyltransferase activity	2	Glyma.08G110500.1, Glyma.08G110300.1
	lipid binding	2	Glyma.16G188200.1, Glyma.16G186300.1
	GTP binding	2	Glyma.07G120900.1, Glyma.13G350400.1
	enzyme inhibitor activity	2	Glyma.03G239700.1, Glyma.17G137400.1
	binding	2	Glyma.13G334000.1, Glyma.07G105800.1
	protein phosphatase inhibitor activity	2	Glyma.15G146400.1, Glyma.07G243900.1
	7,9,9'-tricis-neurosporene:quinone oxidoreductase activity	2	Glyma.17G259500.1, Glyma.03G252500.1
	potassium ion transmembrane transporter activity	2	Glyma.10G020000.1, Glyma.11G170000.1
	metalloendopeptidase activity	2	Glyma.12G061500.1, Glyma.02G058100.1
	carotene 7,8-desaturase activity	2	Glyma.17G259500.1, Glyma.03G252500.1
	isoflavone 7-O-methyltransferase activity	2	Glyma.18G267800.1, Glyma.18G267900.1
	glycerol-3-phosphate O-acyltransferase activity	2	Glyma.03G221100.1, Glyma.02G010600.1
	transaminase activity	2	Glyma.07G065700.1, Glyma.09G011400.1
	abscisic acid binding	2	Glyma.15G146400.1, Glyma.07G243900.1
	catalytic activity	2	Glyma.19G045000.1, Glyma.08G301400.1
	lyase activity	2	Glyma.15G252000.1, Glyma.01G239400.1
	aspartyl esterase activity	2	Glyma.01G137700.1, Glyma.19G212500.1
	monosaccharide transmembrane transporter activity	2	Glyma.20G103900.1, Glyma.04G102700.1
	pectinesterase inhibitor activity	2	Glyma.01G137700.1, Glyma.19G212500.1
	9,9'-dicis-carotene:quinone oxidoreductase activity	2	Glyma.17G259500.1, Glyma.03G252500.1
	misfolded protein binding	2	Glyma.02G205600.1, Glyma.17G072400.1
	myosin phosphatase activity	2	Glyma.19G069200.1, Glyma.18G061000.1
	RNA polymerase II cis-regulatory region sequence-specific DNA binding	2	Glyma.15G271900.1, Glyma.07G086300.1
	manganese ion transmembrane transporter activity	2	Glyma.11G020000.1, Glyma.14G206600.1
	acyltransferase activity, transferring groups other than amino-acyl groups	2	Glyma.20G152500.1, Glyma.10G241700.1
	GTPase activity	2	Glyma.07G120900.1, Glyma.13G350400.1
	hydroquinone glucosyltransferase activity	2	Glyma.09G128300.1, Glyma.07G110300.1
	guanyl-nucleotide exchange factor activity	1	Glyma.15G016200.1
	glycerophosphodiester phosphodiesterase activity	1	Glyma.05G237100.1
	calcium ion transmembrane transporter activity	1	Glyma.11G020000.1
	intramolecular lyase activity	1	Glyma.04G222400.1
	serine-type endopeptidase inhibitor activity	1	Glyma.10G184700.1
	malonyltransferase activity	1	Glyma.18G268100.1
	DNA-directed 5'-3' RNA polymerase activity	1	Glyma.18G281000.1
	spermine:oxygen oxidoreductase (spermidine-forming) activity	1	Glyma.18G045100.1
	protein-arginine omega-N symmetric methyltransferase activity	1	Glyma.15G133900.1
	malate dehydrogenase (decarboxylating) (NADP+) activity	1	Glyma.08G034300.1
	tyrosine decarboxylase activity	1	Glyma.09G021700.1
	pectate lyase activity	1	Glyma.15G110500.1
	ADP-ribose diphosphatase activity	1	Glyma.02G300500.1
	alcohol-forming long-chain fatty acyl-CoA reductase activity	1	Glyma.11G185000.1
	phosphoglycerate mutase activity	1	Glyma.04G104500.1
	serine O-acetyltransferase activity	1	Glyma.14G014700.1
	carboxylic ester hydrolase activity	1	Glyma.01G239400.1
	ATPase-coupled intramembrane lipid transporter activity	1	Glyma.17G123800.1
	phosphatidylinositol-3,4,5-trisphosphate 5-phosphatase activity	1	Glyma.13G067500.1
	leucine-tRNA ligase activity	1	Glyma.15G110500.1
	structural constituent of cell wall	1	Glyma.08G362500.1
	translation initiation factor activity	1	Glyma.02G239900.1
	NAD+ ADP-ribosyltransferase activity	1	Glyma.08G123000.1
	translation elongation factor activity	1	Glyma.15G011200.1
	citrate transmembrane transporter activity	1	Glyma.15G274600.1
	inositol oxygenase activity	1	Glyma.08G199300.1
	malonyl-CoA synthetase activity	1	Glyma.08G204300.1
	1-aminocyclopropane-1-carboxylate synthase activity	1	Glyma.07G065700.1
	glucan endo-1,4-beta-glucanase activity, C-3 substituted reducing group	1	Glyma.13G048800.1
	uniporter activity	1	Glyma.14G077100.1
	asparaginase activity	1	Glyma.06G043000.1
	isomerase activity	1	Glyma.07G202400.1
	auxin efflux transmembrane transporter activity	1	Glyma.09G251600.1
	L-ascorbate oxidase activity	1	Glyma.08G138900.1
	ATP-dependent activity	1	Glyma.08G301400.1
	NAD(P)H dehydrogenase (quinone) activity	1	Glyma.11G152400.1
	phospholipid binding	1	Glyma.13G335800.1
	aldose 1-epimerase activity	1	Glyma.13G064200.1
	actin filament binding	1	Glyma.01G037600.1
	myo-inositol:proton symporter activity	1	Glyma.09G011400.1
	adenosine deaminase activity	1	Glyma.17G015300.1
	aromatase activity	1	Glyma.11G051800.1
	double-stranded DNA binding	1	Glyma.06G230200.1
	antiporter activity	1	Glyma.15G274600.1
	starch synthase activity	1	Glyma.18G260100.1
	7-deoxyloganetic acid glucosyltransferase activity	1	Glyma.01G021700.1
	serine binding	1	Glyma.09G202000.1
	trihydroxypterocarpan dimethylallyltransferase activity	1	Glyma.08G274800.1
	phosphorelay sensor kinase activity	1	Glyma.02G096700.1
	RNA-directed DNA polymerase activity	1	Glyma.05G042900.1
	ubiquitin protein ligase binding	1	Glyma.11G122400.1
	isoflavone 4'-O-methyltransferase activity	1	Glyma.18G267900.1
	aldehyde dehydrogenase (NAD+) activity	1	Glyma.07G087400.1
	mRNA 3'-UTR binding	1	Glyma.14G174600.1
	G protein-coupled receptor activity	1	Glyma.07G226400.1
	actin binding	1	Glyma.14G205100.1
	isoflavone 7-O-glucosyltransferase activity	1	Glyma.09G128300.1
	nutrient reservoir activity	1	Glyma.03G239700.1
	ATPase activator activity	1	Glyma.11G211200.1
	RNA polymerase II transcription regulatory region sequence-specific DNA binding	1	Glyma.17G090500.1
	raffinose alpha-galactosidase activity	1	Glyma.09G273400.1
	prephenate dehydrogenase (NADP+) activity	1	Glyma.02G260900.1
	identical protein binding	1	Glyma.03G239700.1
	alpha-1,4-glucan synthase activity	1	Glyma.18G260100.1
	glucan endo-1,3-beta-glucanase activity, C-3 substituted reducing group	1	Glyma.13G048800.1
	channel activity	1	Glyma.10G221100.1
	oxidoreductase activity, acting on a sulfur group of donors, disulfide as acceptor	1	Glyma.18G205300.1
	dihydrokaempferol 4-reductase activity	1	Glyma.12G238200.1
	ion binding	1	Glyma.10G224300.1
	amylopectin maltohydrolase activity	1	Glyma.11G039400.1
	cysteine-type endopeptidase activity	1	Glyma.20G183700.1
	solute:inorganic anion antiporter activity	1	Glyma.15G011200.1
	magnesium ion transmembrane transporter activity	1	Glyma.06G004900.1
	electron transfer activity	1	Glyma.03G109900.1
	alcohol dehydrogenase activity, zinc-dependent	1	Glyma.01G116700.1
	anthranilate synthase activity	1	Glyma.10G286100.1
	3-beta-hydroxy-delta5-steroid dehydrogenase activity	1	Glyma.01G017100.1
	alpha-mannosidase activity	1	Glyma.01G165000.1
	S-(hydroxymethyl)glutathione dehydrogenase activity	1	Glyma.01G116700.1
	structural molecule activity	1	Glyma.11G170000.1
	inositol monophosphate 1-phosphatase activity	1	Glyma.20G032400.1
	clathrin binding	1	Glyma.13G335800.1
	gibberellin 20-oxidase activity	1	Glyma.04G211100.1
	aminoacyl-tRNA editing activity	1	Glyma.15G110500.1
	protein serine/threonine phosphatase activity	1	Glyma.20G207600.1
	microtubule binding	1	Glyma.07G120900.1
	methionine adenosyltransferase activity	1	Glyma.02G008700.1
	flavanone 4'-O-methyltransferase activity	1	Glyma.18G267800.1
	protein-cysteine S-palmitoyltransferase activity	1	Glyma.08G009800.1
	aspartic-type endopeptidase activity	1	Glyma.03G239700.1
	xenobiotic transmembrane transporter activity	1	Glyma.15G274600.1
	2-methyl-6-phytyl-1,4-benzoquinone methyltransferase activity	1	Glyma.10G178600.1
	3'-5' exonuclease activity	1	Glyma.12G144600.1
	thebaine 6-O-demethylase activity	1	Glyma.05G137500.1
	mRNA binding	1	Glyma.14G143700.1
	DNA helicase activity	1	Glyma.01G057800.1
	4-coumarate-CoA ligase activity	1	Glyma.11G010500.1
	alcohol-forming very long-chain fatty acyl-CoA reductase activity	1	Glyma.11G185000.1
	xanthoxin dehydrogenase activity	1	Glyma.09G279800.1
	ATPase binding	1	Glyma.04G027500.1
	glucose binding	1	Glyma.01G007300.1
	heme oxygenase (decyclizing) activity	1	Glyma.11G211200.1
	proton-transporting ATPase activity, rotational mechanism	1	Glyma.04G027500.1
	serine-type carboxypeptidase activity	1	Glyma.19G128200.1
	cellulase activity	1	Glyma.02G016400.1
	xyloglucan:xyloglucosyl transferase activity	1	Glyma.10G254500.1
	inositol monophosphate 3-phosphatase activity	1	Glyma.20G032400.1
	trans-cinnamate-CoA ligase activity	1	Glyma.11G010500.1
	iron-sulfur cluster binding	1	Glyma.05G238200.1
	arogenate dehydrogenase (NADP+) activity	1	Glyma.02G260900.1
	sucrose alpha-glucosidase activity	1	Glyma.06G005400.1
	12-oxophytodienoate reductase activity	1	Glyma.04G184800.1
	calcium channel activity	1	Glyma.14G077100.1
	glycine hydroxymethyltransferase activity	1	Glyma.09G202000.1
	nucleoside transmembrane transporter activity	1	Glyma.09G216000.1
	endopeptidase inhibitor activity	1	Glyma.16G212400.1
	protein-lysine N-methyltransferase activity	1	Glyma.05G238300.1
	ATP-dependent activity, acting on DNA	1	Glyma.08G204300.1
	inositol-polyphosphate 5-phosphatase activity	1	Glyma.13G067500.1
	endonuclease activity	1	Glyma.13G212300.1
	N6-(Delta2-isopentenyl)-adenosine 5'-monophosphate phosphoribohydrolase activity	1	Glyma.10G089000.1
	glycopeptide alpha-N-acetylgalactosaminidase activity	1	Glyma.06G005400.1
	O-acyltransferase activity	1	Glyma.18G018700.1
	fluoride transmembrane transporter activity	1	Glyma.04G252000.1
	inositol 3-alpha-galactosyltransferase activity	1	Glyma.10G145300.1
	N1-acetylspermidine:oxygen oxidoreductase (3-acetamidopropanal-forming) activity	1	Glyma.18G045100.1
	pyruvate decarboxylase activity	1	Glyma.08G176600.1
	cis-stilbene-oxide hydrolase activity	1	Glyma.06G295000.1
	prenyltransferase activity	1	Glyma.08G274800.1
	momilactone-A synthase activity	1	Glyma.11G180800.1
	inositol monophosphate 4-phosphatase activity	1	Glyma.20G032400.1
	catechol oxidase activity	1	Glyma.15G071200.1
	carbonate dehydratase activity	1	Glyma.13G324400.1
	ATP-dependent peptidase activity	1	Glyma.12G061500.1
	tRNA dimethylallyltransferase activity	1	Glyma.10G025300.1
	non-membrane spanning protein tyrosine kinase activity	1	Glyma.19G062300.1
	2-methyl-6-geranylgeranyl-1,4-benzoquinol methyltransferase activity	1	Glyma.10G178600.1
	O-methyltransferase activity	1	Glyma.09G094600.1
	beta-amylase activity	1	Glyma.11G039400.1
	polyamine oxidase activity	1	Glyma.02G240000.1
	P-type calcium transporter activity	1	Glyma.13G372400.1
	polygalacturonase activity	1	Glyma.15G275400.1
	glutamate dehydrogenase (NAD+) activity	1	Glyma.02G072200.1
	nucleotide binding	1	Glyma.02G072200.1
	protein heterodimerization activity	1	Glyma.02G239900.1
	polysaccharide binding	1	Glyma.05G237100.1
	glycogen (starch) synthase activity	1	Glyma.18G260100.1
	3-deoxy-7-phosphoheptulonate synthase activity	1	Glyma.04G137600.1
	peptidyl-prolyl cis-trans isomerase activity	1	Glyma.05G014300.1
	lipase activity	1	Glyma.17G015300.1
	AMP dimethylallyltransferase activity	1	Glyma.10G025300.1
	prephenate dehydrogenase (NAD+) activity	1	Glyma.02G260900.1
	sugar transmembrane transporter activity	1	Glyma.15G099500.1
	serine-type endopeptidase activity	1	Glyma.20G152600.1
	ent-kaurene synthase activity	1	Glyma.04G211100.1
	glucokinase activity	1	Glyma.01G007300.1
	hydrolase activity, hydrolyzing O-glycosyl compounds	1	Glyma.10G254500.1
	spermidine:oxygen oxidoreductase (3-aminopropanal-forming) activity	1	Glyma.18G045100.1
	helicase activity	1	Glyma.12G144600.1
	aspartate racemase activity	1	Glyma.05G008200.1
	fructokinase activity	1	Glyma.01G007300.1
	thiamine pyrophosphate binding	1	Glyma.08G176600.1
	phosphate ion transmembrane transporter activity	1	Glyma.20G032400.1
	inositol hexakisphosphate binding	1	Glyma.20G032400.1
	beta-aspartyl-peptidase activity	1	Glyma.06G043000.1
	gibberellin-44 dioxygenase activity	1	Glyma.04G211100.1
	phosphatidylinositol-4,5-bisphosphate 5-phosphatase activity	1	Glyma.13G067500.1
	nucleoside triphosphate diphosphatase activity	1	Glyma.16G139500.1
	diphosphoinositol-polyphosphate diphosphatase activity	1	Glyma.16G148600.1
	minor groove of adenine-thymine-rich DNA binding	1	Glyma.11G043100.1
	N1-acetylspermine:oxygen oxidoreductase (3-acetamidopropanal-forming) activity	1	Glyma.18G045100.1
	tripeptidyl-peptidase activity	1	Glyma.20G152600.1
	medium-chain fatty acid-CoA ligase activity	1	Glyma.08G204300.1
	thioredoxin-disulfide reductase (NADP) activity	1	Glyma.19G207600.1
	cinnamoyl-CoA reductase activity	1	Glyma.01G017100.1
	NADH pyrophosphatase activity	1	Glyma.02G300500.1
	beta-glucosidase activity	1	Glyma.13G048800.1
	dioxygenase activity	1	Glyma.19G133400.1
	calcium-dependent phospholipid binding	1	Glyma.15G237800.1
	phosphatidylinositol-4,5-bisphosphate binding	1	Glyma.13G331800.1
	cystathionine gamma-lyase activity	1	Glyma.02G087900.1
	dynein intermediate chain binding	1	Glyma.13G277800.1
	monodehydroascorbate reductase (NADH) activity	1	Glyma.06G266700.1
	malate dehydrogenase (decarboxylating) (NAD+) activity	1	Glyma.08G034300.1
	secondary active sulfate transmembrane transporter activity	1	Glyma.15G052000.1
	oripavine 6-O-demethylase activity	1	Glyma.05G137500.1
	structural constituent of ribosome	1	Glyma.09G110700.1

## Sheet: BP-cluster5
	Supplementary Table S5: List of Gene Ontology (GO) enrichment terms obtained for soybean differentially expressed genes present in the different clusters.
	GO	Number of sequences	Gene_id
	protein phosphorylation	19	Glyma.18G198800.1, Glyma.09G161100.1, Glyma.11G055100.1, Glyma.15G064900.1, Glyma.09G027500.1, Glyma.12G007300.1, Glyma.13G253300.1, Glyma.17G117800.1, Glyma.08G187400.1, Glyma.09G216400.1, Glyma.11G230600.1, Glyma.04G086700.1, Glyma.05G080900.1, Glyma.04G042500.1, Glyma.16G079000.1, Glyma.07G095100.1, Glyma.13G188900.1, Glyma.13G035800.1, Glyma.06G258200.1
	regulation of DNA-templated transcription	18	Glyma.04G223300.1, Glyma.12G061900.1, Glyma.19G218800.1, Glyma.02G213500.1, Glyma.02G029400.1, Glyma.18G252300.1, Glyma.05G158200.1, Glyma.19G264200.1, Glyma.15G012700.1, Glyma.17G227500.1, Glyma.05G177700.1, Glyma.03G112700.1, Glyma.15G079100.1, Glyma.17G222300.1, Glyma.13G361100.1, Glyma.20G117000.1, Glyma.05G158900.1, Glyma.13G233900.1
	proteolysis	9	Glyma.02G243600.1, Glyma.02G284800.1, Glyma.06G045100.1, Glyma.14G212700.1, Glyma.18G281700.1, Glyma.02G028200.1, Glyma.18G033500.1, Glyma.13G108800.1, Glyma.17G016600.1
	response to oxidative stress	9	Glyma.03G038500.1, Glyma.11G058100.1, Glyma.07G209900.1, Glyma.08G018000.1, Glyma.15G052700.1, Glyma.02G261900.1, Glyma.09G269400.1, Glyma.10G219800.1, Glyma.02G008900.1
	cellular oxidant detoxification	8	Glyma.03G038500.1, Glyma.11G058100.1, Glyma.07G209900.1, Glyma.15G052700.1, Glyma.02G261900.1, Glyma.09G269400.1, Glyma.10G219800.1, Glyma.02G008900.1
	phosphorylation	6	Glyma.20G046800.1, Glyma.15G236200.1, Glyma.15G247500.1, Glyma.07G081400.1, Glyma.10G201100.1, Glyma.20G140300.1
	hydrogen peroxide catabolic process	6	Glyma.03G038500.1, Glyma.11G058100.1, Glyma.07G209900.1, Glyma.15G052700.1, Glyma.10G219800.1, Glyma.02G008900.1
	defense response	6	Glyma.19G221800.1, Glyma.18G281700.1, Glyma.01G125400.1, Glyma.11G228100.1, Glyma.16G215100.1, Glyma.08G079100.1
	auxin-activated signaling pathway	6	Glyma.04G209200.1, Glyma.13G361100.1, Glyma.09G238100.1, Glyma.09G219000.1, Glyma.10G204100.1, Glyma.15G012700.1
	regulation of transcription by RNA polymerase II	5	Glyma.06G100000.1, Glyma.04G098400.1, Glyma.06G234700.1, Glyma.02G053100.1, Glyma.17G245200.1
	ethylene-activated signaling pathway	4	Glyma.03G112700.1, Glyma.15G079100.1, Glyma.18G252300.1, Glyma.13G233900.1
	recognition of pollen	4	Glyma.19G192000.1, Glyma.15G064900.1, Glyma.04G042500.1, Glyma.06G258200.1
	signal transduction	4	Glyma.11G055100.1, Glyma.20G135700.1, Glyma.01G125400.1, Glyma.16G215100.1
	response to stress	4	Glyma.04G232200.1, Glyma.06G132700.1, Glyma.01G171400.1, Glyma.12G229000.1
	transmembrane transport	4	Glyma.08G182900.1, Glyma.08G117700.1, Glyma.03G192800.1, Glyma.13G116900.1
	amino acid transmembrane transport	3	Glyma.04G209200.1, Glyma.09G238100.1, Glyma.10G204100.1
	lipid transport	3	Glyma.09G278000.1, Glyma.05G055100.1, Glyma.16G186800.1
	abscisic acid-activated signaling pathway	3	Glyma.11G216900.1, Glyma.11G233300.1, Glyma.02G261900.1
	peptidyl-tyrosine phosphorylation	3	Glyma.09G182200.1, Glyma.04G165400.1, Glyma.19G005700.1
	carbohydrate metabolic process	3	Glyma.19G221800.1, Glyma.09G150400.1, Glyma.12G054000.1
	negative regulation of catalytic activity	3	Glyma.11G233300.1, Glyma.19G212300.1, Glyma.02G261900.1
	chitin catabolic process	2	Glyma.19G221800.1, Glyma.12G156600.1
	hormone-mediated signaling pathway	2	Glyma.18G198800.1, Glyma.12G007300.1
	cell surface receptor signaling pathway	2	Glyma.09G027500.1, Glyma.13G035800.1
	regulation of protein serine/threonine phosphatase activity	2	Glyma.11G233300.1, Glyma.02G261900.1
	positive regulation of DNA-templated transcription	2	Glyma.06G234700.1, Glyma.04G029600.1
	pectin catabolic process	2	Glyma.19G212300.1, Glyma.02G299200.1
	response to salt stress	2	Glyma.04G108500.1, Glyma.12G054000.1
	MAPK cascade	2	Glyma.05G080900.1, Glyma.04G165400.1
	cell wall modification	2	Glyma.19G212300.1, Glyma.02G299200.1
	response to symbiotic fungus	2	Glyma.06G045100.1, Glyma.08G178100.1
	cytokinin-activated signaling pathway	2	Glyma.02G029400.1, Glyma.15G236200.1
	xenobiotic detoxification by transmembrane export across the plasma membrane	2	Glyma.10G267600.1, Glyma.12G099300.1
	negative regulation of endopeptidase activity	2	Glyma.09G163600.1, Glyma.09G163000.1
	methylation	2	Glyma.05G137800.1, Glyma.02G124700.1
	lignan biosynthetic process	2	Glyma.11G070200.1, Glyma.16G103900.1
	aminoacyl-tRNA metabolism involved in translational fidelity	2	Glyma.13G233000.1, Glyma.05G183800.1
	chlorophyll biosynthetic process	1	Glyma.18G242300.1
	protein complex oligomerization	1	Glyma.04G108500.1
	response to wounding	1	Glyma.08G018000.1
	response to light stimulus	1	Glyma.03G221600.1
	mRNA cis splicing, via spliceosome	1	Glyma.20G135700.1
	response to heat	1	Glyma.04G108500.1
	translational elongation	1	Glyma.10G212900.1
	L-lysine catabolic process to acetyl-CoA via saccharopine	1	Glyma.14G194300.1
	sexual reproduction	1	Glyma.17G147600.1
	mitochondrial ATP transmembrane transport	1	Glyma.17G227500.1
	isopentenyl diphosphate biosynthetic process	1	Glyma.18G242300.1
	ceramide biosynthetic process	1	Glyma.07G142000.1
	RNA modification	1	Glyma.09G086600.1
	protein-heme linkage	1	Glyma.12G056800.1
	seed trichome initiation	1	Glyma.10G212900.1
	translational initiation	1	Glyma.06G302800.1
	pentose-phosphate shunt, non-oxidative branch	1	Glyma.20G125200.1
	cell division	1	Glyma.08G018000.1
	NADH oxidation	1	Glyma.02G227700.1
	GPI anchor biosynthetic process	1	Glyma.13G116900.1
	collagen catabolic process	1	Glyma.02G028200.1
	organic substance metabolic process	1	Glyma.13G087400.1
	auxin export across the plasma membrane	1	Glyma.03G126000.1
	protein autoprocessing	1	Glyma.17G238200.1
	UDP-glucuronate biosynthetic process	1	Glyma.05G022600.1
	histidine biosynthetic process	1	Glyma.14G194300.1
	response to auxin	1	Glyma.08G018000.1
	monoatomic ion transmembrane transport	1	Glyma.13G233000.1
	hyperosmotic salinity response	1	Glyma.17G034900.1
	plant-type cell wall organization	1	Glyma.12G057200.1
	cell differentiation	1	Glyma.20G135700.1
	trichome morphogenesis	1	Glyma.02G029400.1
	fatty acid biosynthetic process	1	Glyma.04G104900.1
	regulation of primary metabolic process	1	Glyma.02G227000.1
	sterol metabolic process	1	Glyma.19G033900.1
	regulation of macromolecule metabolic process	1	Glyma.02G227000.1
	cell wall macromolecule catabolic process	1	Glyma.19G221800.1
	cytochrome complex assembly	1	Glyma.12G056800.1
	tryptophan biosynthetic process	1	Glyma.14G194300.1
	protein transport	1	Glyma.18G297500.1
	microtubule-based movement	1	Glyma.06G258200.1
	phenylpropanoid biosynthetic process	1	Glyma.19G151300.1
	response to mechanical stimulus	1	Glyma.08G018000.1
	establishment or maintenance of cell polarity	1	Glyma.13G087400.1
	phosphorelay signal transduction system	1	Glyma.15G236200.1
	response to aluminum ion	1	Glyma.05G177700.1
	seed trichome elongation	1	Glyma.10G212900.1
	tryptophan catabolic process to kynurenine	1	Glyma.11G228100.1
	chaperone cofactor-dependent protein refolding	1	Glyma.18G287800.1
	chorismate biosynthetic process	1	Glyma.14G194300.1
	flavonoid biosynthetic process	1	Glyma.20G241500.1
	sulfate transmembrane transport	1	Glyma.07G088200.1
	fatty acid alpha-oxidation	1	Glyma.02G238800.1
	cytokinin metabolic process	1	Glyma.03G133300.1
	fruit ripening	1	Glyma.08G018000.1
	dimethylallyl diphosphate biosynthetic process	1	Glyma.18G242300.1
	cellular response to unfolded protein	1	Glyma.18G287800.1
	cell population proliferation	1	Glyma.20G135700.1
	glutamate catabolic process	1	Glyma.08G091500.1
	regulation of nitrogen compound metabolic process	1	Glyma.02G227000.1
	potassium ion transmembrane transport	1	Glyma.08G091900.1
	malonyl-CoA biosynthetic process	1	Glyma.04G104900.1
	protein folding	1	Glyma.04G108500.1
	mitochondrial ADP transmembrane transport	1	Glyma.17G227500.1
	actin filament bundle assembly	1	Glyma.13G087400.1
	L-arabinose metabolic process	1	Glyma.12G056800.1
	negative regulation of DNA-templated transcription	1	Glyma.09G150400.1
	D-amino acid catabolic process	1	Glyma.05G183800.1
	L-proline biosynthetic process	1	Glyma.14G194300.1
	gibberellin catabolic process	1	Glyma.03G221600.1
	intracellular signal transduction	1	Glyma.07G081400.1
	chaperone-mediated protein folding	1	Glyma.08G074200.1
	gluconeogenesis	1	Glyma.14G194300.1
	oxidative phosphorylation	1	Glyma.14G194300.1
	gibberellic acid mediated signaling pathway	1	Glyma.02G029400.1
	alternative respiration	1	Glyma.04G123800.1
	cellular aromatic compound metabolic process	1	Glyma.20G214400.1
	auxin metabolic process	1	Glyma.08G292000.1
	positive regulation of mitotic nuclear division	1	Glyma.09G150400.1
	polysaccharide catabolic process	1	Glyma.12G156600.1
	nucleic acid phosphodiester bond hydrolysis	1	Glyma.01G233900.1
	anatomical structure morphogenesis	1	Glyma.17G147600.1
	response to cadmium ion	1	Glyma.08G178100.1
	protein glycosylation	1	Glyma.17G064200.1
	1-aminocyclopropane-1-carboxylate biosynthetic process	1	Glyma.08G018000.1
	dUMP biosynthetic process	1	Glyma.14G194300.1
	brassinosteroid biosynthetic process	1	Glyma.19G033900.1
	extracellular matrix organization	1	Glyma.02G028200.1
	ethylene biosynthetic process	1	Glyma.08G018000.1
	glucosinolate catabolic process	1	Glyma.12G054000.1
	protein refolding	1	Glyma.18G287800.1
	'de novo' UMP biosynthetic process	1	Glyma.14G194300.1
	biosynthetic process	1	Glyma.02G148400.1
	response to chemical	1	Glyma.08G306800.1
	cell migration	1	Glyma.13G087400.1
	brassinosteroid homeostasis	1	Glyma.19G033900.1
	response to acidic pH	1	Glyma.05G177700.1
	DNA biosynthetic process	1	Glyma.09G150400.1
	phloem or xylem histogenesis	1	Glyma.08G018000.1
	glycolytic process	1	Glyma.10G201100.1
	unsaturated fatty acid biosynthetic process	1	Glyma.14G194300.1
	auxin polar transport	1	Glyma.03G126000.1
	response to jasmonic acid	1	Glyma.08G018000.1
	terpenoid biosynthetic process	1	Glyma.20G046800.1
	cellular response to calcium ion	1	Glyma.03G242200.1
	glycosaminoglycan biosynthetic process	1	Glyma.05G022600.1
	lipid metabolic process	1	Glyma.14G083600.1
	translation	1	Glyma.02G284800.1
	response to hydrogen peroxide	1	Glyma.04G108500.1

## Sheet: MF-cluster5
	Supplementary Table S5: List of Gene Ontology (GO) enrichment terms obtained for soybean differentially expressed genes present in the different clusters.
	GO	Number of sequences	Gene_id
	ATP binding	31	Glyma.09G161100.1, Glyma.11G055100.1, Glyma.12G007300.1, Glyma.13G253300.1, Glyma.01G171400.1, Glyma.17G117800.1, Glyma.08G187400.1, Glyma.10G201100.1, Glyma.11G230600.1, Glyma.05G080900.1, Glyma.16G079000.1, Glyma.19G005700.1, Glyma.20G046800.1, Glyma.18G198800.1, Glyma.15G064900.1, Glyma.04G232200.1, Glyma.09G027500.1, Glyma.09G216400.1, Glyma.18G287800.1, Glyma.04G086700.1, Glyma.09G182200.1, …
	metal ion binding	20	Glyma.04G123800.1, Glyma.03G038500.1, Glyma.08G029200.1, Glyma.11G058100.1, Glyma.17G008000.1, Glyma.11G228100.1, Glyma.02G257700.1, Glyma.05G008400.1, Glyma.15G052700.1, Glyma.05G137800.1, Glyma.02G227000.1, Glyma.20G009300.1, Glyma.04G104900.1, Glyma.07G209900.1, Glyma.02G124700.1, Glyma.03G221600.1, Glyma.05G183800.1, Glyma.10G219800.1, Glyma.02G008900.1, Glyma.14G049000.1
	DNA-binding transcription factor activity	17	Glyma.04G223300.1, Glyma.12G061900.1, Glyma.19G218800.1, Glyma.02G213500.1, Glyma.02G029400.1, Glyma.18G252300.1, Glyma.05G158200.1, Glyma.19G264200.1, Glyma.17G227500.1, Glyma.05G177700.1, Glyma.03G112700.1, Glyma.15G079100.1, Glyma.17G222300.1, Glyma.04G029600.1, Glyma.20G117000.1, Glyma.05G158900.1, Glyma.13G233900.1
	protein serine/threonine kinase activity	15	Glyma.18G198800.1, Glyma.11G055100.1, Glyma.15G064900.1, Glyma.15G247500.1, Glyma.17G117800.1, Glyma.08G187400.1, Glyma.11G230600.1, Glyma.09G182200.1, Glyma.04G042500.1, Glyma.16G079000.1, Glyma.07G095100.1, Glyma.19G005700.1, Glyma.13G188900.1, Glyma.13G035800.1, Glyma.06G258200.1
	heme binding	12	Glyma.03G038500.1, Glyma.12G056800.1, Glyma.11G058100.1, Glyma.U000100.1, Glyma.11G228100.1, Glyma.19G033900.1, Glyma.07G209900.1, Glyma.15G052700.1, Glyma.02G261900.1, Glyma.10G219800.1, Glyma.17G227500.1, Glyma.02G008900.1
	sequence-specific DNA binding	8	Glyma.04G223300.1, Glyma.17G222300.1, Glyma.06G234700.1, Glyma.12G061900.1, Glyma.19G218800.1, Glyma.20G117000.1, Glyma.19G264200.1, Glyma.17G227500.1
	DNA binding	8	Glyma.03G112700.1, Glyma.15G079100.1, Glyma.18G252300.1, Glyma.05G008400.1, Glyma.05G158200.1, Glyma.05G158900.1, Glyma.07G081400.1, Glyma.13G233900.1
	lactoperoxidase activity	6	Glyma.03G038500.1, Glyma.11G058100.1, Glyma.07G209900.1, Glyma.15G052700.1, Glyma.10G219800.1, Glyma.02G008900.1
	zinc ion binding	5	Glyma.20G214400.1, Glyma.19G099700.1, Glyma.02G028200.1, Glyma.13G248000.1, Glyma.15G247500.1
	UDP-glycosyltransferase activity	5	Glyma.11G000500.1, Glyma.18G266000.1, Glyma.19G187600.1, Glyma.01G074600.1, Glyma.03G187700.1
	protein kinase activity	5	Glyma.04G086700.1, Glyma.09G161100.1, Glyma.12G007300.1, Glyma.13G253300.1, Glyma.09G216400.1
	protein serine kinase activity	5	Glyma.15G064900.1, Glyma.04G042500.1, Glyma.09G027500.1, Glyma.13G035800.1, Glyma.06G258200.1
	DNA-binding transcription factor activity, RNA polymerase II-specific	5	Glyma.06G100000.1, Glyma.04G098400.1, Glyma.06G234700.1, Glyma.02G053100.1, Glyma.17G245200.1
	ATP hydrolysis activity	5	Glyma.04G232200.1, Glyma.06G132700.1, Glyma.01G171400.1, Glyma.12G229000.1, Glyma.18G287800.1
	aspartic-type endopeptidase activity	4	Glyma.02G243600.1, Glyma.02G284800.1, Glyma.14G212700.1, Glyma.17G016600.1
	hydrolase activity	4	Glyma.01G202000.1, Glyma.06G046800.1, Glyma.18G201300.1, Glyma.09G086600.1
	kinase activity	4	Glyma.15G236200.1, Glyma.07G081400.1, Glyma.10G201100.1, Glyma.20G140300.1
	oxidoreductase activity	4	Glyma.08G029200.1, Glyma.11G070200.1, Glyma.12G059100.1, Glyma.16G103900.1
	methyltransferase activity	4	Glyma.05G137800.1, Glyma.02G124700.1, Glyma.07G081400.1, Glyma.17G227500.1
	polysaccharide binding	4	Glyma.09G182200.1, Glyma.07G095100.1, Glyma.09G027500.1, Glyma.13G035800.1
	RNA polymerase II cis-regulatory region sequence-specific DNA binding	4	Glyma.06G100000.1, Glyma.04G098400.1, Glyma.02G053100.1, Glyma.17G245200.1
	calcium ion binding	4	Glyma.18G266000.1, Glyma.13G035800.1, Glyma.17G034900.1, Glyma.18G266100.1
	oxidoreductase activity, acting on the CH-OH group of donors, NAD or NADP as acceptor	4	Glyma.18G220600.1, Glyma.12G019900.1, Glyma.18G220500.1, Glyma.09G269400.1
	signaling receptor activity	3	Glyma.11G233300.1, Glyma.13G233000.1, Glyma.02G261900.1
	transmembrane transporter activity	3	Glyma.08G182900.1, Glyma.08G117700.1, Glyma.13G116900.1
	ADP binding	3	Glyma.18G281700.1, Glyma.01G125400.1, Glyma.16G215100.1
	RNA binding	3	Glyma.20G098700.1, Glyma.06G302800.1, Glyma.09G086600.1
	amino acid transmembrane transporter activity	3	Glyma.04G209200.1, Glyma.09G238100.1, Glyma.10G204100.1
	transferase activity	3	Glyma.04G058100.1, Glyma.10G073600.1, Glyma.04G040300.1
	protein dimerization activity	3	Glyma.06G100000.1, Glyma.04G098400.1, Glyma.02G053100.1
	dioxygenase activity	3	Glyma.20G214400.1, Glyma.02G257700.1, Glyma.08G178100.1
	iron ion binding	3	Glyma.U000100.1, Glyma.19G033900.1, Glyma.17G227500.1
	symporter activity	3	Glyma.04G209200.1, Glyma.09G238100.1, Glyma.10G204100.1
	lipid binding	3	Glyma.09G278000.1, Glyma.05G055100.1, Glyma.16G186800.1
	xenobiotic transmembrane transporter activity	2	Glyma.10G267600.1, Glyma.12G099300.1
	mRNA binding	2	Glyma.10G212900.1, Glyma.05G008400.1
	MAP kinase kinase kinase activity	2	Glyma.05G080900.1, Glyma.04G165400.1
	codeine O-demethylase activity	2	Glyma.05G137800.1, Glyma.02G124700.1
	protein phosphatase inhibitor activity	2	Glyma.11G233300.1, Glyma.02G261900.1
	unfolded protein binding	2	Glyma.04G108500.1, Glyma.18G287800.1
	endopeptidase inhibitor activity	2	Glyma.09G163600.1, Glyma.09G163000.1
	FAD binding	2	Glyma.09G027000.1, Glyma.03G133300.1
	magnesium ion binding	2	Glyma.02G238800.1, Glyma.10G201100.1
	oxidoreductase activity, acting on paired donors, with incorporation or reduction of molecular oxygen	2	Glyma.19G033900.1, Glyma.17G227500.1
	abscisic acid binding	2	Glyma.11G233300.1, Glyma.02G261900.1
	transmembrane receptor protein tyrosine kinase activity	2	Glyma.09G182200.1, Glyma.04G165400.1
	D-aminoacyl-tRNA deacylase activity	2	Glyma.13G233000.1, Glyma.05G183800.1
	aspartyl esterase activity	2	Glyma.19G212300.1, Glyma.02G299200.1
	antiporter activity	2	Glyma.10G267600.1, Glyma.12G099300.1
	serine-type endopeptidase activity	2	Glyma.06G045100.1, Glyma.18G033500.1
	ubiquitin protein ligase binding	2	Glyma.15G064900.1, Glyma.06G258200.1
	monooxygenase activity	2	Glyma.19G033900.1, Glyma.17G227500.1
	naringenin 3-dioxygenase activity	2	Glyma.20G009300.1, Glyma.14G049000.1
	carbohydrate binding	2	Glyma.15G064900.1, Glyma.06G258200.1
	chitinase activity	2	Glyma.19G221800.1, Glyma.12G156600.1
	transcription cis-regulatory region binding	2	Glyma.02G029400.1, Glyma.04G029600.1
	pectinesterase activity	2	Glyma.19G212300.1, Glyma.02G299200.1
	thebane O-demethylase activity	2	Glyma.05G137800.1, Glyma.02G124700.1
	pyridoxal phosphate binding	2	Glyma.08G018000.1, Glyma.08G091500.1
	scopolin beta-glucosidase activity	1	Glyma.12G054000.1
	cysteine-type peptidase activity	1	Glyma.18G281700.1
	cytokinin dehydrogenase activity	1	Glyma.03G133300.1
	tetrahydroberberine oxidase activity	1	Glyma.09G027000.1
	IAA-Ala conjugate hydrolase activity	1	Glyma.08G292000.1
	enoyl-[acyl-carrier-protein] reductase (NADH) activity	1	Glyma.08G178100.1
	protein homodimerization activity	1	Glyma.11G230600.1
	serine-type carboxypeptidase activity	1	Glyma.13G108800.1
	acyltransferase activity	1	Glyma.02G254600.1
	glutathione peroxidase activity	1	Glyma.09G269400.1
	ATP:ADP antiporter activity	1	Glyma.17G227500.1
	ABC-type transporter activity	1	Glyma.03G192800.1
	ferrous iron binding	1	Glyma.20G214400.1
	peroxidase activity	1	Glyma.02G261900.1
	glycosyltransferase activity	1	Glyma.06G302800.1
	potassium ion transmembrane transporter activity	1	Glyma.08G091900.1
	triglyceride lipase activity	1	Glyma.14G083600.1
	metalloendopeptidase activity	1	Glyma.02G028200.1
	ceramide cholinephosphotransferase activity	1	Glyma.07G142000.1
	calmodulin binding	1	Glyma.15G025300.1
	sphingomyelin synthase activity	1	Glyma.07G142000.1
	indole-3-acetic acid amido synthetase activity	1	Glyma.13G284600.1
	abscisic acid glucosyltransferase activity	1	Glyma.07G215500.1
	structural constituent of cell wall	1	Glyma.12G057200.1
	translation initiation factor activity	1	Glyma.06G302800.1
	mannose-ethanolamine phosphotransferase activity	1	Glyma.13G116900.1
	translation elongation factor activity	1	Glyma.10G212900.1
	hexosyltransferase activity	1	Glyma.17G064200.1
	alpha-L-arabinofuranosidase activity	1	Glyma.12G056800.1
	DNA-directed DNA polymerase activity	1	Glyma.09G150400.1
	endonuclease activity	1	Glyma.01G233900.1
	NADH dehydrogenase activity	1	Glyma.02G227700.1
	alternative oxidase activity	1	Glyma.04G123800.1
	isopentenyl-diphosphate delta-isomerase activity	1	Glyma.18G242300.1
	shikimate O-hydroxycinnamoyltransferase activity	1	Glyma.13G056100.1
	1-aminocyclopropane-1-carboxylate synthase activity	1	Glyma.08G018000.1
	geraniol 10-hydroxylase activity	1	Glyma.U000100.1
	O-acetyltransferase activity	1	Glyma.11G081700.1
	transaminase activity	1	Glyma.08G018000.1
	isomerase activity	1	Glyma.02G148400.1
	asparaginase activity	1	Glyma.17G238200.1
	auxin efflux transmembrane transporter activity	1	Glyma.03G126000.1
	mannose binding	1	Glyma.09G150400.1
	NAD binding	1	Glyma.05G022600.1
	ligand-gated monoatomic ion channel activity	1	Glyma.13G233000.1
	protein binding	1	Glyma.04G123800.1
	chitin binding	1	Glyma.19G221800.1
	quercetin 7-O-glucosyltransferase activity	1	Glyma.01G036000.1
	actin filament binding	1	Glyma.13G087400.1
	non-membrane spanning protein tyrosine kinase activity	1	Glyma.19G005700.1
	phosphatase activity	1	Glyma.20G231200.1
	catalytic activity	1	Glyma.20G117000.1
	lyase activity	1	Glyma.02G238800.1
	4-(cytidine 5'-diphospho)-2-C-methyl-D-erythritol kinase activity	1	Glyma.20G046800.1
	glutathione transferase activity	1	Glyma.08G306800.1
	nucleotide binding	1	Glyma.06G046800.1
	potassium ion binding	1	Glyma.10G201100.1
	protein tyrosine kinase activity	1	Glyma.13G188900.1
	oxidoreductase activity, acting on paired donors, with oxidation of a pair of donors resulting in the reduction of molecular oxygen to two molecules of water	1	Glyma.14G194300.1
	quercetin 3-O-glucosyltransferase activity	1	Glyma.01G036000.1
	thromboxane-A synthase activity	1	Glyma.17G227500.1
	mannan endo-1,4-beta-mannosidase activity	1	Glyma.13G087400.1
	pectinesterase inhibitor activity	1	Glyma.19G212300.1
	heat shock protein binding	1	Glyma.18G287800.1
	cysteine desulfurase activity	1	Glyma.05G191100.1
	growth factor activity	1	Glyma.20G135700.1
	acetyl-CoA carboxylase activity	1	Glyma.04G104900.1
	indole-3-acetate beta-glucosyltransferase activity	1	Glyma.18G266100.1
	hydrolase activity, hydrolyzing O-glycosyl compounds	1	Glyma.09G150400.1
	nucleic acid binding	1	Glyma.15G247500.1
	misfolded protein binding	1	Glyma.18G287800.1
	thiamine pyrophosphate binding	1	Glyma.02G238800.1
	isoflavone 7-O-glucosyltransferase activity	1	Glyma.16G175200.1
	chalcone isomerase activity	1	Glyma.20G241500.1
	nutrient reservoir activity	1	Glyma.20G220800.1
	beta-aspartyl-peptidase activity	1	Glyma.17G238200.1
	C-19 gibberellin 2-beta-dioxygenase activity	1	Glyma.03G221600.1
	nitronate monooxygenase activity	1	Glyma.08G178100.1
	minor groove of adenine-thymine-rich DNA binding	1	Glyma.02G213500.1
	microtubule motor activity	1	Glyma.06G258200.1
	ribose-5-phosphate isomerase activity	1	Glyma.20G125200.1
	identical protein binding	1	Glyma.08G018000.1
	pyruvate kinase activity	1	Glyma.10G201100.1
	tRNA binding	1	Glyma.13G233000.1
	tripeptidyl-peptidase activity	1	Glyma.06G045100.1
	superoxide-generating NADPH oxidase activity	1	Glyma.04G123800.1
	ATP-dependent protein folding chaperone	1	Glyma.18G287800.1
	arsenate reductase (glutaredoxin) activity	1	Glyma.07G081400.1
	1-aminocyclopropane-1-carboxylate oxidase activity	1	Glyma.14G049000.1
	cinnamoyl-CoA reductase activity	1	Glyma.12G019900.1
	ubiquinol:oxygen oxidoreductase activity	1	Glyma.04G123800.1
	beta-glucosidase activity	1	Glyma.12G054000.1
	inositol phosphoceramide synthase activity	1	Glyma.07G142000.1
	acyltransferase activity, transferring groups other than amino-acyl groups	1	Glyma.02G001100.1
	calcium-dependent phospholipid binding	1	Glyma.03G242200.1
	protein self-association	1	Glyma.04G108500.1
	glutathione binding	1	Glyma.08G306800.1
	GTPase activity	1	Glyma.10G212900.1
	glutamate decarboxylase activity	1	Glyma.08G091500.1
	GTP binding	1	Glyma.10G212900.1
	microtubule binding	1	Glyma.06G258200.1
	secondary active sulfate transmembrane transporter activity	1	Glyma.07G088200.1
	manganese ion binding	1	Glyma.20G220800.1
	UDP-glucose 6-dehydrogenase activity	1	Glyma.05G022600.1
	oxidoreductase activity, acting on single donors with incorporation of molecular oxygen	1	Glyma.20G214400.1
	structural constituent of ribosome	1	Glyma.02G284800.1

[truncated: 2 more sheets: BP-cluster6, MF-cluster6]
