# Supplementary material for: Comparative analysis of soybean transcriptional profiles reveals defense mechanisms involved in resistance against Diaporthe caulivora
Source: Sci Rep. 2023 Aug 11;13:13061. doi: 10.1038/s41598-023-39695-1 (PMC10421924; doi:10.1038/s41598-023-39695-1)
Supplement: Supplementary file 10 — Supplementary Table S6. [file 41598_2023_39695_MOESM10_ESM.xlsx]

## Sheet: Hoja1
	Supplementary Table S6: List of DEGs encoding for proteins with role in perception and signaling during D. caulivora infection in both genotypes at 8 and 48 hpi.
	Gene_id	8 hpi		48 hpi		Description	Families
		Williams	Genesis 5601	Williams	Genesis 5601
	Glyma.08G094400.1	0	2.35823	3.44353	2.81487	LEAF RUST 10 DISEASE-RESISTANCE LOCUS RECEPTOR-LIKE PROTEIN KINASE-like 1.2	RLK
	Glyma.07G096000.1	0	2.21986	3.56914	2.59343	LEAF RUST 10 DISEASE-RESISTANCE LOCUS RECEPTOR-LIKE PROTEIN KINASE-like 1.2	RLK
	Glyma.02G088700.1	0	3.647	4.74599	4.71264	LEAF RUST 10 DISEASE-RESISTANCE LOCUS RECEPTOR-LIKE PROTEIN KINASE-like 1.4	RLK
	Glyma.18G294800.1	3.62656	2.77023	2.84483	2.9265	LEAF RUST 10 DISEASE-RESISTANCE LOCUS RECEPTOR-LIKE PROTEIN KINASE-like 1.4	RLK
	Glyma.18G294600.1	0	0	3.3166	0	LEAF RUST 10 DISEASE-RESISTANCE LOCUS RECEPTOR-LIKE PROTEIN KINASE-like 1.4 isoform X3	RLK
	Glyma.05G237100.1	0	2.25607	0	0	LEAF RUST 10 DISEASE-RESISTANCE LOCUS RECEPTOR-LIKE PROTEIN KINASE-like 2.1	RLK
	Glyma.07G095100.1	0	2.30873	0	6.83042	LEAF RUST 10 DISEASE-RESISTANCE LOCUS RECEPTOR-LIKE PROTEIN KINASE-like 2.4 isoform X1	RLK
	Glyma.09G182200.1	0	0	0	2.38497	LEAF RUST 10 DISEASE-RESISTANCE LOCUS RECEPTOR-LIKE PROTEIN KINASE-like 2.4 isoform X2	RLK
	Glyma.07G095500.1	-6.43992	0	0	0	LEAF RUST 10 DISEASE-RESISTANCE LOCUS RECEPTOR-LIKE PROTEIN KINASE-like 2.5 isoform X2	RLK
	Glyma.04G042400.1	2.54295	2.53336	3.39747	4.5902	receptor protein kinase ZmPK1	RLK
	Glyma.04G042500.1	0	0	0	3.39338	receptor protein kinase ZmPK1	RLK
	Glyma.08G355000.1	0	0	2.83261	2.43422	receptor protein kinase ZmPK1	RLK
	Glyma.03G003100.1	0	6.30552	0	0	receptor protein kinase ZmPK1	RLK
	Glyma.03G003300.1	0	4.38369	0	0	receptor protein kinase ZmPK1	RLK
	Glyma.08G355200.1	0	2.25034	0	0	receptor protein kinase ZmPK1	RLK
	Glyma.13G032000.1	2.32322	3.58419	2.17825	3.51977	receptor-like protein kinase At1g11050	RLK
	Glyma.08G187400.1	0	0	0	2.72876	receptor-like protein kinase At1g11050	RLK
	Glyma.13G032100.1	3.23498	0	2.1202	2.18419	receptor-like protein kinase At1g11050	RLK
	Glyma.07G039700.1	2.77471	2.48828	2.55686	2.92293	receptor-like protein kinase At1g72540	RLK
	Glyma.16G008500.1	0	0	2.41586	2.38025	receptor-like protein kinase At1g72540	RLK
	Glyma.20G137800.1	0	0	2.66061	3.80449	receptor-like protein kinase At4g00960	RLK
	Glyma.20G137900.1	0	0	2.47316	2.75995	receptor-like protein kinase At4g00960	RLK
	Glyma.10G253800.1	0	4.91415	0	0	receptor-like protein kinase At4g00960	RLK
	Glyma.20G138500.1	0	0	4.06348	0	receptor-like protein kinase At4g00960	RLK
	Glyma.18G237900.1	0	0	3.52929	0	receptor-like protein kinase At4g00960	RLK
	Glyma.20G140700.1	0	0	0	-2.16124	receptor-like protein kinase At4g00960 isoform X1	RLK
	Glyma.17G117800.1	0	0	0	3.80144	receptor-like protein kinase At5g20050	RLK
	Glyma.18G271300.1	0	2.46027	0	0	Receptor-like protein kinase ANXUR2	RLK
	Glyma.18G271400.1	0	2.41568	0	0	Receptor-like protein kinase ANXUR2	RLK
	Glyma.13G054300.1	0	0	4.01695	0	Receptor-like protein kinase FERONIA	RLK
	Glyma.13G253300.1	0	0	0	2.29645	Receptor-like protein kinase HAIKU2	RLK
	Glyma.16G079000.1	0	3.5198	0	6.23678	Receptor-like protein kinase HSL1	RLK
	Glyma.06G088400.1	0	0	3.69113	4.42774	receptor-like protein kinase HSL1	RLK
	Glyma.16G078900.1	0	2.98779	4.0233	3.19444	Receptor-like protein kinase HSL1	RLK
	Glyma.01G007500.1	0	2.30003	3.14543	2.96253	receptor-like protein kinase HSL1	RLK
	Glyma.09G161100.1	0	0	0	2.62678	receptor-like protein kinase HSL1	RLK
	Glyma.04G086700.1	0	0	0	2.52869	receptor-like protein kinase HSL1	RLK
	Glyma.09G272100.1	0	0	2.46925	2.65411	Receptor-like protein 12	RLP
	Glyma.18G205600.1	0	0	3.81637	0	Receptor-like protein 12	RLP
	Glyma.07G153200.1	0	0	3.37895	0	Receptor-like protein 12	RLP
	Glyma.08G205100.1	-4.27772	0	0	0	Receptor-like protein 12	RLP
	Glyma.07G143900.1	0	0	2.41634	0	Receptor-like protein 13	RLP
	Glyma.07G143500.1	0	0	2.76755	0	Receptor-like protein 13 isoform B	RLP
	Glyma.01G120000.1	0	0	2.58296	0	receptor-like protein 6	RLP
	Glyma.U006100.1	0	-4.7863	0	0	Receptor-like protein 6	RLP
	Glyma.16G190600.1	0	0	7.60386	0	receptor-like protein EIX1	RLP
	Glyma.16G174100.1	0	0	0	3.2829	receptor-like protein EIX2	RLP
	Glyma.20G080700.1	0	0	8.11614	2.94583	receptor-like protein EIX2	RLP
	Glyma.10G228000.1	0	0	3.19622	2.51278	receptor-like protein EIX2	RLP
	Glyma.15G247500.1	0	0	0	2.3592	Receptor-like protein EIX2	RLP
	Glyma.16G170900.1	0	0	4.48987	2.14803	receptor-like protein EIX2	RLP
	Glyma.16G193500.1	0	3.35236	0	0	receptor-like protein EIX2	RLP
	Glyma.16G187300.1	0	0	6.92534	0	receptor-like protein EIX2	RLP
	Glyma.16G174700.1	0	0	3.83255	0	Receptor-like protein EIX2	RLP
	Glyma.16G176600.1	0	0	2.34804	0	receptor-like protein EIX2	RLP
	Glyma.U037600.1	0	0	2.30086	0	receptor-like protein EIX2	RLP
	Glyma.02G023800.1	0	0	2.4755	2.19627	toll/interleukin-1 receptor-like protein	RLP
	Glyma.18G198800.1	0	0	0	2.40961	leucine-rich repeat receptor-like protein kinase	LRR-RLK
	Glyma.18G199000.1	0	0	2.05054	2.11744	leucine-rich repeat receptor-like protein kinase	LRR-RLK
	Glyma.09G160600.1	0	3.02767	0	0	leucine-rich repeat receptor-like protein kinase At1g68400	LRR-RLK
	Glyma.10G069500.1	0	3.68837	0	3.11309	leucine-rich repeat receptor-like protein kinase At5g49770	LRR-RLK
	Glyma.11G211100.1	0	2.41597	0	2.02114	leucine-rich repeat receptor-like protein kinase At5g49770	LRR-RLK
	Glyma.11G001200.1	0	0	2.34464	0	leucine-rich repeat protein 2	LRR-RLK
	Glyma.17G187200.1	-2.96487	0	0	0	inactive leucine-rich repeat receptor-like protein kinase At3g03770	LRR-RLK
	Glyma.03G096200.1	0	5.29895	0	0	probably inactive leucine-rich repeat receptor-like protein kinase At5g48380	LRR-RLK
	Glyma.18G254000.1	4.46684	3.04798	9.07725	4.02491	MDIS1-interacting receptor like kinase 2	LRR-RLK
	Glyma.12G007300.1	0	0	0	2.22325	MDIS1-interacting receptor like kinase 2	LRR-RLK
	Glyma.03G165800.1	0	0	4.26667	2.06643	MDIS1-interacting receptor like kinase 2	LRR-RLK
	Glyma.18G254700.1	0	2.85382	0	0	MDIS1-interacting receptor like kinase 2	LRR-RLK
	Glyma.18G254600.1	0	2.36562	3.66166	0	MDIS1-interacting receptor like kinase 2	LRR-RLK
	Glyma.U024800.1	0	0	7.78563	0	MDIS1-interacting receptor like kinase 2	LRR-RLK
	Glyma.15G237200.1	0	0	4.95599	0	MDIS1-interacting receptor like kinase 2	LRR-RLK
	Glyma.18G254500.1	0	0	4.44087	0	MDIS1-interacting receptor like kinase 2	LRR-RLK
	Glyma.18G254300.1	0	0	3.29472	0	MDIS1-interacting receptor like kinase 2	LRR-RLK
	Glyma.16G064200.1	0	0	2.02703	0	MDIS1-interacting receptor like kinase 2	LRR-RLK
	Glyma.12G233100.1	0	0	3.15473	3.70907	leucine-rich repeat receptor-like serine/threonine-protein kinase At3g14840	LRR-RLK
	Glyma.13G266000.1	0	0	2.26415	0	leucine-rich repeat receptor-like serine/threonine-protein kinase At3g14840	LRR-RLK
	Glyma.04G190400.1	0	0	3.35955	0	leucine-rich repeat receptor-like serine/threonine/tyrosine-protein kinase SOBIR1	LRR-RLK
	Glyma.06G175100.1	0	0	3.08036	0	leucine-rich repeat receptor-like serine/threonine/tyrosine-protein kinase SOBIR1	LRR-RLK
	Glyma.01G022400.1	0	0	2.09955	2.34235	receptor-like cytosolic serine/threonine-protein kinase RBK1	LRR-RLK
	Glyma.12G145400.1	0	0	3.33227	0	receptor-like serine/threonine-protein kinase SD1-7	LRR-RLK
	Glyma.06G262700.1	0	0	2.77476	2.36511	Receptor-like serine/threonine-protein kinase SD1-8	LRR-RLK
	Glyma.06G262000.1	0	3.65046	2.00457	2.35996	Receptor-like serine/threonine-protein kinase SD1-8	LRR-RLK
	Glyma.15G065100.1	0	2.29304	0	0	receptor-like serine/threonine-protein kinase SD1-8	LRR-RLK
	Glyma.15G270100.1	2.27532	2.456	0	0	LRR receptor-like serine/threonine-protein kinase	LRR-RLK
	Glyma.13G352700.1	0	3.96791	3.94817	4.44586	LRR receptor-like serine/threonine-protein kinase At1g05700	LRR-RLK
	Glyma.07G014000.1	0	0	0	-3.89786	LRR receptor-like serine/threonine-protein kinase At1g05700 isoform X1	LRR-RLK
	Glyma.07G212200.1	0	3.72543	0	0	LRR receptor-like serine/threonine-protein kinase At1g51810	LRR-RLK
	Glyma.06G226700.1	0	2.2697	2.5972	0	LRR receptor-like serine/threonine-protein kinase At1g53430	LRR-RLK
	Glyma.08G235800.1	0	0	2.02793	0	LRR receptor-like serine/threonine-protein kinase At1g56130	LRR-RLK
	Glyma.17G103400.1	0	0	2.30143	2.52573	LRR receptor-like serine/threonine-protein kinase At1g74360	LRR-RLK
	Glyma.05G024000.1	0	3.62755	4.00704	2.38925	LRR receptor-like serine/threonine-protein kinase At1g74360	LRR-RLK
	Glyma.04G165400.1	0	0	0	2.38767	LRR receptor-like serine/threonine-protein kinase At1g74360	LRR-RLK
	Glyma.06G134700.1	0	3.04893	0	0	LRR receptor-like serine/threonine-protein kinase At3g47570	LRR-RLK
	Glyma.04G230500.1	0	0	2.96717	0	LRR receptor-like serine/threonine-protein kinase At3g47570	LRR-RLK
	Glyma.13G268100.1	0	0	2.11987	0	LRR receptor-like serine/threonine-protein kinase At3g47570	LRR-RLK
	Glyma.09G216400.1	0	0	0	2.42802	LRR receptor-like serine/threonine-protein kinase At3g47570 isoform X2	LRR-RLK
	Glyma.01G004800.1	0	2.5328	0	2.75742	LRR receptor-like serine/threonine-protein kinase At4g29180 isoform X1	LRR-RLK
	Glyma.08G235900.1	0	2.34984	0	0	LRR receptor-like serine/threonine-protein kinase isoform C	LRR-RLK
	Glyma.06G056400.1	-2.04373	0	0	0	LRR receptor-like serine/threonine-protein kinase ERECTA	LRR-RLK
	Glyma.08G083000.1	9.69571	3.03878	7.6212	7.94566	LRR receptor-like serine/threonine-protein kinase FLS2	LRR-RLK
	Glyma.08G083300.1	0	0	3.1168	2.91907	LRR receptor-like serine/threonine-protein kinase FLS2	LRR-RLK
	Glyma.07G144000.1	0	0	3.16393	0	LRR receptor-like serine/threonine-protein kinase GSO1	LRR-RLK
	Glyma.08G198900.1	0	0	2.66291	0	LRR receptor-like serine/threonine-protein kinase IOS1	LRR-RLK
	Glyma.08G357400.1	0	-3.45375	0	0	LRR receptor-like serine/threonine-protein kinase RCH1	LRR-RLK
	Glyma.18G176000.1	0	-3.47517	0	0	LRR receptor-like serine/threonine-protein kinase RCH1	LRR-RLK
	Glyma.16G156200.1	0	0	2.27443	0	leucine-rich repeat receptor-like tyrosine-protein kinase PXC3	LRR-RLK
	Glyma.07G184000.1	0	0	6.01344	6.54518	L-type lectin-domain containing receptor kinase IX.1	LecRLK
	Glyma.17G224500.1	0	2.70213	6.39008	3.69438	L-type lectin-domain containing receptor kinase IX.1	LecRLK
	Glyma.08G065700.1	0	3.24127	0	0	L-type lectin-domain containing receptor kinase IX.1	LecRLK
	Glyma.08G066200.1	0	2.37697	0	0	L-type lectin-domain containing receptor kinase IX.1	LecRLK
	Glyma.17G224300.1	0	0	2.06151	0	L-type lectin-domain containing receptor kinase IX.1	LecRLK
	Glyma.18G031400.1	0	0	-2.19581	0	L-type lectin-domain containing receptor kinase VIII.2	LecRLK
	Glyma.02G172200.1	0	5.12305	6.57852	5.62795	L-type lectin-domain containing receptor kinase S.5	LecRLK
	Glyma.09G110500.1	0	4.16015	6.04595	0	L-type lectin-domain containing receptor kinase S.5	LecRLK
	Glyma.09G110700.1	0	3.01159	0	0	L-type lectin-domain containing receptor kinase S.5	LecRLK
	Glyma.12G114100.1	3.41517	0	0	0	L-type lectin-domain containing receptor kinase VII.2	LecRLK
	Glyma.08G167500.1	0	3.50841	0	0	G-type lectin S-receptor-like serine/threonine-protein kinase	LecRLK
	Glyma.12G198200.1	0	0	2.46025	0	G-type lectin S-receptor-like serine/threonine-protein kinase	LecRLK
	Glyma.13G303400.1	0	0	2.40017	0	G-type lectin S-receptor-like serine/threonine-protein kinase	LecRLK
	Glyma.08G352300.1	0	2.30644	0	3.01493	G-type lectin S-receptor-like serine/threonine-protein kinase At1g11300	LecRLK
	Glyma.08G352200.1	0	2.36691	0	2.1383	G-type lectin S-receptor-like serine/threonine-protein kinase At1g11300	LecRLK
	Glyma.08G352400.1	0	3.8833	6.89698	0	G-type lectin S-receptor-like serine/threonine-protein kinase At1g11300	LecRLK
	Glyma.07G173000.1	2.15976	0	2.70883	2.92377	G-type lectin S-receptor-like serine/threonine-protein kinase At1g34300	LecRLK
	Glyma.11G156900.1	0	-3.23869	-4.82868	0	G-type lectin S-receptor-like serine/threonine-protein kinase At1g67520	LecRLK
	Glyma.06G258200.1	0	0	0	2.68992	G-type lectin S-receptor-like serine/threonine-protein kinase At4g27290 isoform X1	LecRLK
	Glyma.15G064900.1	0	0	0	2.41587	G-type lectin S-receptor-like serine/threonine-protein kinase At4g27290 isoform X2	LecRLK
	Glyma.13G249300.1	-2.61449	0	0	0	G-type lectin S-receptor-like serine/threonine-protein kinase At4g27290 isoform X2	LecRLK
	Glyma.20G164200.1	0	0	-2.457	0	G-type lectin S-receptor-like serine/threonine-protein kinase At5g24080 isoform X1	LecRLK
	Glyma.07G188800.1	0	3.06864	7.05231	5.13058	G-type lectin S-receptor-like serine/threonine-protein kinase B120	LecRLK
	Glyma.20G035400.1	0	0	5.02703	0	G-type lectin S-receptor-like serine/threonine-protein kinase CES101	LecRLK
	Glyma.08G307300.1	0	2.83179	2.58406	2.05577	G-type lectin S-receptor-like serine/threonine-protein kinase LECRK2	LecRLK
	Glyma.01G206400.1	0	2.16583	0	2.68679	G-type lectin S-receptor-like serine/threonine-protein kinase LECRK3	LecRLK
	Glyma.09G003100.1	0	2.25386	2.66279	2.30405	G-type lectin S-receptor-like serine/threonine-protein kinase LECRK3	LecRLK
	Glyma.08G307400.1	0	3.06946	2.87458	3.22836	G-type lectin S-receptor-like serine/threonine-protein kinase LECRK4	LecRLK
	Glyma.04G244000.1	0	0	4.2369	0	Wall-associated receptor kinase 2	WAK
	Glyma.11G223200.1	0	0	2.63489	2.76937	Wall-associated receptor kinase-like 20	WAK
	Glyma.09G027500.1	0	0	0	2.19833	wall-associated receptor kinase-like 8	WAK
	Glyma.14G158600.1	0	0	7.64575	4.33204	wall-associated receptor kinase-like 16	WAK
	Glyma.13G035800.1	0	0	0	2.18355	wall-associated receptor kinase-like 16	WAK
	Glyma.13G035700.1	0	0	3.26134	0	wall-associated receptor kinase-like 16	WAK
	Glyma.04G127100.1	0	2.23665	2.40095	2.75681	Cysteine-rich receptor-like protein kinase 10	CRK
	Glyma.20G137400.1	0	0	3.97543	0	cysteine-rich receptor-like protein kinase 10	CRK
	Glyma.20G139800.1	0	0	3.47463	0	Cysteine-rich receptor-like protein kinase 10	CRK
	Glyma.18G046400.1	0	0	4.24077	2.53424	Cysteine-rich receptor-like protein kinase 2	CRK
	Glyma.11G207500.1	0	0	2.97788	0	cysteine-rich receptor-like protein kinase 2	CRK
	Glyma.20G139400.1	3.07128	3.70262	2.59358	3.09889	Cysteine-rich receptor-like protein kinase 25	CRK
	Glyma.20G140200.1	0	0	3.03186	2.83265	Cysteine-rich receptor-like protein kinase 25	CRK
	Glyma.13G188900.1	0	0	0	2.35749	Cysteine-rich receptor-like protein kinase 25	CRK
	Glyma.20G139500.1	0	2.08246	2.63092	2.24903	Cysteine-rich receptor-like protein kinase 25	CRK
	Glyma.18G219700.1	0	3.49852	3.63944	0	cysteine-rich receptor-like protein kinase 25	CRK
	Glyma.18G219200.1	0	3.07344	0	0	Cysteine-rich receptor-like protein kinase 25	CRK
	Glyma.20G138700.1	0	0	2.04322	0	Cysteine-rich receptor-like protein kinase 29	CRK
	Glyma.09G151400.1	0	2.4313	2.70137	3.0976	cysteine-rich receptor-like protein kinase 4 isoform X1	CRK
	Glyma.19G005700.1	0	0	0	3.06053	cysteine-rich receptor-like protein kinase 42	CRK
	Glyma.19G062300.1	0	0	-3.1799	0	cysteine-rich receptor-like protein kinase 42	CRK
	Glyma.20G140300.1	0	0	0	2.07071	Cysteine-rich receptor-like protein kinase 25	CRP
	Glyma.02G059700.1	0	4.00846	0	0	lysM domain receptor-like kinase 4	LysM-RLK
	Glyma.11G063200.1	0	0	7.31516	0	lysM domain receptor-like kinase 4	LysM-RLK
	Glyma.01G010700.1	0	2.66674	0	0	disease resistance protein RPM1	NLR
	Glyma.06G318600.1	0	0	-2.3635	0	disease resistance RPP13-like protein 1	NLR
	Glyma.08G328800.1	0	2.16712	0	0	disease resistance protein RPM1	NLR
	Glyma.12G011700.1	2.20036	0	2.61328	0	disease resistance protein RPP13	NLR
	Glyma.15G125600.1	0	2.06226	0	0	Disease resistance protein RPM1	NLR
	Glyma.17G245500.1	0	0	2.33661	0	disease resistance protein At4g33300	NLR
	Glyma.18G287000.1	0	0	3.35584	2.20739	disease resistance protein RPP13	NLR
	Glyma.01G125400.1	0	0	0	7.71305	disease resistance protein RML1A	NLR
	Glyma.03G048200.1	0	0	7.01819	0	disease resistance protein RGA1	NLR
	Glyma.03G048300.1	0	0	7.08134	0	disease resistance protein RPM1	NLR
	Glyma.06G254300.1	-2.42628	0	0	0	disease resistance RPP13-like protein 1	NLR
	Glyma.08G119000.1	0	2.02165	0	0	disease resistance protein	NLR
	Glyma.08G119200.1	0	2.61562	7.17688	0	disease resistance protein	NLR
	Glyma.08G150900.1	0	6.43953	0	0	disease resistance protein At4g27220	NLR
	Glyma.09G210600.1	0	0	3.35095	2.93972	disease resistance protein RPM1	NLR
	Glyma.13G192100.1	-8.636	0	0	0	disease resistance RPP13-like protein 1	NLR
	Glyma.15G247100.1	0	-5.01495	0	0	Disease resistance protein isoform B	NLR
	Glyma.18G195200.1	0	0	2.71896	0	disease resistance protein isoform X1	NLR
	Glyma.19G109300.1	0	2.06748	0	0	Disease resistance protein RGA2	NLR
	Glyma.12G073000.1	2.53979	0	2.43062	2.77104	mitogen-activated protein kinase 3	MAPK
	Glyma.U021800.1	0	0	2.18358	2.29725	mitogen-activated protein kinase 3	MAPK
	Glyma.15G172600.1	0	0	2.35468	0	mitogen-activated protein kinase kinase 2	MAPKK
	Glyma.07G105700.1	0	0	3.49295	3.65356	mitogen-activated protein kinase kinase 9	MAPKK
	Glyma.09G172500.1	0	0	3.36415	0	mitogen-activated protein kinase kinase 9	MAPKK
	Glyma.11G055100.1	0	2.10134	0	3.93009	mitogen-activated protein kinase kinase kinase 17	MAPKKK
	Glyma.01G043100.1	0	2.99015	0	0	mitogen-activated protein kinase kinase kinase 17	MAPKKK
	Glyma.11G170000.1	0	2.15589	0	0	Mitogen-activated protein kinase kinase kinase 17	MAPKKK
	Glyma.05G080900.1	0	0	0	2.51213	mitogen-activated protein kinase kinase kinase 5 isoform X1	MAPKKK
	Glyma.17G245300.1	0	3.88418	5.55183	0	mitogen-activated protein kinase kinase kinase 5 isoform X1	MAPKKK
	Glyma.02G215300.1	0	2.11552	0	0	Serine/threonine-protein kinase CTR1 isoform D	STK
	Glyma.12G182600.1	2.20924	0	0	0	Serine/threonine-protein kinase D6PKL2	STK
	Glyma.11G187600.1	0	0	6.7488	0	serine/threonine-protein kinase D6PKL2	STK
	Glyma.10G192700.1	-7.83279	0	0	0	Serine/threonine-protein kinase EDR1	STK
	Glyma.17G090000.1	0	0	-2.40915	0	Serine/threonine-protein kinase HT1	STK
	Glyma.12G093800.1	-2.15706	0	0	0	serine/threonine-protein kinase Nek5	STK
	Glyma.09G069900.1	0	0	2.01622	2.81254	serine/threonine-protein kinase RIPK	STK
	Glyma.06G057300.1	0	3.36561	0	0	serine/threonine-protein kinase RIPK	STK
	Glyma.17G219200.1	0	3.05569	0	0	serine/threonine-protein kinase RIPK	STK
	Glyma.08G174400.1	0	2.02725	0	0	serine/threonine-protein kinase WAG1	STK
	Glyma.12G002400.1	0	0	2.09906	0	Serine/threonine-protein kinase-like protein CCR4	STK
	Glyma.05G067800.1	0	0	2.34743	2.24576	serine/threonine-protein kinase PBL19	STK
	Glyma.20G048300.1	2.62893	0	2.18707	0	serine/threonine-protein kinase PBL2	STK
	Glyma.13G073900.1	2.4941	0	2.6733	3.84032	serine/threonine-protein kinase PBL2 isoform X1	STK
	Glyma.04G017200.1	0	0	3.58029	2.28813	serine/threonine-protein kinase PIX13 isoform X1	STK
	Glyma.06G017600.1	0	0	2.37783	0	serine/threonine-protein kinase PIX13 isoform X1	STK
	Glyma.11G230600.1	0	2.42412	0	3.52287	serine/threonine-protein kinase-like protein CCR3	STK
	Glyma.18G026900.1	2.69753	0	2.43815	2.56338	serine/threonine-protein kinase-like protein CCR3	STK
	Glyma.11G230300.1	2.65344	0	4.05253	2.14603	serine/threonine-protein kinase-like protein CCR3	STK
	Glyma.11G230400.1	0	2.26635	4.22896	0	serine/threonine-protein kinase-like protein CCR3	STK
