# Supplementary material for: Comparative analysis of soybean transcriptional profiles reveals defense mechanisms involved in resistance against Diaporthe caulivora
Source: Sci Rep. 2023 Aug 11;13:13061. doi: 10.1038/s41598-023-39695-1 (PMC10421924; doi:10.1038/s41598-023-39695-1)
Supplement: Supplementary file 11 — Supplementary Table S7. [file 41598_2023_39695_MOESM11_ESM.xlsx]

## Sheet: Hoja1
	Supplementary Table S7: List of DEGs encoding for proteins involved in transcription during D. caulivora infection in both genotypes at 8 and 48 hpi.
	Gene_id	8 hpi		48 hpi		Description	Families
		Williams	Genesis 5601	Williams	Genesis 5601
	Glyma.01G128100.1	0	0	3.71625	0	WRKY transcription factor	WRKY
	Glyma.01G224800.1	0	0	2.93987	3.32034	WRKY transcription factor	WRKY
	Glyma.02G232600.1	2.22134	0	2.02354	2.23974	WRKY transcription factor	WRKY
	Glyma.03G042700.1	2.88614	0	2.73863	3.42953	WRKY transcription factor	WRKY
	Glyma.04G054200.1	0	3.02418	9.02618	4.15478	WRKY transcription factor	WRKY
	Glyma.04G061300.1	0	3.0576	0	0	WRKY transcription factor	WRKY
	Glyma.04G218700.1	0	0	7.26271	8.08951	WRKY transcription factor	WRKY
	Glyma.04G223200.1	0	3.19844	0	0	WRKY transcription factor	WRKY
	Glyma.04G223300.1	0	0	0	2.06816	WRKY transcription factor	WRKY
	Glyma.04G238300.1	2.98322	0	3.70695	2.97021	WRKY transcription factor	WRKY
	Glyma.05G029000.1	0	6.18581	0	0	WRKY transcription factor	WRKY
	Glyma.05G123600.1	0	-2.25663	0	0	WRKY transcription factor	WRKY
	Glyma.05G184500.1	3.77931	2.9226	5.09973	3.27545	WRKY transcription factor	WRKY
	Glyma.05G215900.1	0	0	2.56837	0	WRKY transcription factor	WRKY
	Glyma.06G061900.1	0	0	4.30428	2.74976	WRKY transcription factor	WRKY
	Glyma.06G125600.1	2.6386	0	3.97169	2.80542	WRKY transcription factor	WRKY
	Glyma.06G142000.1	0	0	2.82585	2.22866	WRKY transcription factor	WRKY
	Glyma.06G142100.1	0	2.62477	0	0	WRKY transcription factor	WRKY
	Glyma.06G147100.1	0	0	4.67748	2.90393	WRKY transcription factor	WRKY
	Glyma.06G190800.1	0	4.1556	0	0	WRKY transcription factor	WRKY
	Glyma.06G307700.1	0	2.40084	0	0	WRKY transcription factor	WRKY
	Glyma.07G023300.1	2.65643	0	3.54944	4.03421	WRKY transcription factor	WRKY
	Glyma.08G011300.1	5.84561	4.20252	5.31509	4.75887	WRKY transcription factor	WRKY
	Glyma.08G018300.1	3.51656	0	0	0	WRKY transcription factor	WRKY
	Glyma.08G021900.1	0	0	2.26434	2.82032	WRKY transcription factor	WRKY
	Glyma.08G142400.1	0	0	3.3351	2.47236	WRKY transcription factor	WRKY
	Glyma.08G218600.1	0	0	2.73542	2.58805	WRKY transcription factor	WRKY
	Glyma.09G274000.1	0	0	2.18508	0	WRKY transcription factor	WRKY
	Glyma.11G163300.1	2.66349	2.84184	4.20556	2.92349	WRKY transcription factor	WRKY
	Glyma.13G310100.1	2.15934	0	0	0	WRKY transcription factor	WRKY
	Glyma.13G370100.1	2.63064	0	3.45935	3.66144	WRKY transcription factor	WRKY
	Glyma.14G102900.1	0	0	4.80418	3.37946	WRKY transcription factor	WRKY
	Glyma.14G103100.1	0	0	5.09979	3.28204	WRKY transcription factor	WRKY
	Glyma.14G200200.1	2.39047	0	2.12029	2.28826	WRKY transcription factor	WRKY
	Glyma.15G003300.1	2.82766	0	2.40081	2.04913	WRKY transcription factor	WRKY
	Glyma.15G110300.1	0	0	2.49019	2.31625	WRKY transcription factor	WRKY
	Glyma.16G026400.1	0	0	2.49602	2.31144	WRKY transcription factor	WRKY
	Glyma.16G054400.1	4.24979	2.36193	3.33389	3.22298	WRKY transcription factor	WRKY
	Glyma.17G097900.1	0	3.63205	0	0	WRKY transcription factor	WRKY
	Glyma.17G222300.1	0	0	0	2.3696	WRKY transcription factor	WRKY
	Glyma.17G224800.1	0	0	4.06944	2.42921	WRKY transcription factor	WRKY
	Glyma.18G056600.1	2.51305	3.12799	2.66628	3.23274	WRKY transcription factor	WRKY
	Glyma.18G124700.1	0	0	7.57402	0	WRKY transcription factor	WRKY
	Glyma.18G208800.1	2.60727	0	2.69238	2.48543	WRKY transcription factor	WRKY
	Glyma.18G213200.1	2.0789	0	3.21902	3.07019	WRKY transcription factor	WRKY
	Glyma.18G256500.1	0	3.46729	0	0	WRKY transcription factor	WRKY
	Glyma.19G094100.1	5.08465	3.13658	7.69939	3.62816	WRKY transcription factor	WRKY
	Glyma.19G254800.1	0	0	2.27513	0	WRKY transcription factor	WRKY
	Glyma.01G087500.1	0	0	2.04781	0	AP2/ERF and B3 domain-containing transcription repressor TEM1	ERF
	Glyma.01G206600.1	3.94065	0	2.46293	3.10422	ethylene-responsive transcription factor	ERF
	Glyma.01G206700.1	0	0	2.26983	0	ethylene-responsive transcription factor	ERF
	Glyma.02G006200.1	0	5.12526	7.69021	8.02293	ethylene-responsive transcription factor	ERF
	Glyma.02G006300.1	0	6.62883	0	4.16576	ethylene-responsive transcription factor	ERF
	Glyma.02G016100.1	0	0	2.33106	2.40519	ethylene-responsive transcription factor	ERF
	Glyma.02G080200.1	0	0	3.1489	0	ethylene-responsive transcription factor	ERF
	Glyma.02G099500.1	2.46211	0	2.00342	2.76427	AP2/ERF and B3 domain-containing transcription repressor TEM2	ERF
	Glyma.02G236800.1	2.41066	0	0	0	pathogenesis-related genes transcriptional activator PTI6-like	ERF
	Glyma.03G111700.1	0	2.23447	0	0	ethylene-responsive transcription factor	ERF
	Glyma.03G112000.1	0	0	4.86774	0	ethylene-responsive transcription factor	ERF
	Glyma.03G112400.1	0	7.65328	0	0	ethylene-responsive transcription factor	ERF
	Glyma.03G112700.1	0	2.90531	4.17531	8.51132	ethylene-responsive transcription factor	ERF
	Glyma.03G112800.1	0	2.09055	0	0	ethylene-responsive transcription factor	ERF
	Glyma.03G162400.1	10.5708	3.96987	8.77933	4.35321	ethylene-responsive transcription factor	ERF
	Glyma.03G162500.1	0	4.70855	6.93953	4.30325	ethylene-responsive transcription factor	ERF
	Glyma.03G162600.1	0	5.69195	10.0154	5.22098	ethylene-responsive transcription factor	ERF
	Glyma.03G162700.1	0	3.47979	8.34352	5.80212	ethylene-responsive transcription factor	ERF
	Glyma.05G063500.1	2.69046	0	0	0	ethylene-responsive transcription factor	ERF
	Glyma.05G063600.1	2.92531	0	5.4192	3.70436	ethylene-responsive transcription factor	ERF
	Glyma.06G042100.1	2.8948	0	2.45106	0	dehydration-responsive element binding protein 2	ERF
	Glyma.09G041500.1	0	0	2.8577	3.17171	ethylene-responsive transcription factor	ERF
	Glyma.09G052900.1	0	4.34896	7.51901	0	ethylene-responsive transcription factor	ERF
	Glyma.09G072000.1	0	0	7.26317	0	ethylene-responsive transcription factor	ERF
	Glyma.09G233800.1	0	-2.06018	0	0	Dehydration-responsive element-binding protein 3	ERF
	Glyma.10G007000.1	0	3.72732	5.62119	4.26818	ethylene-responsive transcription factor	ERF
	Glyma.10G016500.1	0	0	3.16051	3.8961	ethylene-responsive transcription factor	ERF
	Glyma.10G036200.1	0	3.92545	0	0	ethylene-responsive transcription factor	ERF
	Glyma.10G036600.1	7.66373	4.64814	5.33199	5.03649	ethylene-responsive transcription factor	ERF
	Glyma.10G036700.1	0	4.02673	3.72172	5.06764	ethylene-responsive transcription factor	ERF
	Glyma.10G186800.1	4.04578	2.19381	4.42557	4.02714	ethylene-responsive transcription factor	ERF
	Glyma.10G186900.1	0	2.62774	0	0	ethylene-responsive transcription factor	ERF
	Glyma.10G187000.1	0	5.67943	0	0	ethylene-responsive transcription factor	ERF
	Glyma.10G194200.1	2.16907	0	3.31687	2.27697	ethylene-responsive transcription factor	ERF
	Glyma.10G204400.1	2.91634	0	2.55768	2.72367	AP2/ERF and B3 domain-containing transcription repressor TEM3	ERF
	Glyma.10G223200.1	0	0	3.61021	0	ethylene-responsive transcription factor	ERF
	Glyma.11G014800.1	0	2.00869	0	0	ethylene-responsive transcription factor	ERF
	Glyma.11G036400.1	0	0	2.05572	0	ethylene-responsive transcription factor	ERF
	Glyma.11G036500.1	5.21632	2.33166	0	0	ethylene-responsive transcription factor	ERF
	Glyma.11G199300.1	2.00933	0	0	0	pathogenesis-related genes transcriptional activator PTI6	ERF
	Glyma.13G122500.1	0	5.59312	0	0	ethylene-responsive transcription factor	ERF
	Glyma.13G123000.1	6.05755	4.84233	8.37134	5.61095	ethylene-responsive transcription factor	ERF
	Glyma.13G123100.1	0	3.29874	5.4909	3.75294	ethylene-responsive transcription factor	ERF
	Glyma.13G233900.1	0	0	0	2.00982	pathogenesis-related genes transcriptional activator PTI5	ERF
	Glyma.13G236500.1	2.72704	0	2.19555	2.61247	ethylene-responsive transcription factor	ERF
	Glyma.13G236600.1	2.71902	0	0	2.00369	ethylene-responsive transcription factor	ERF
	Glyma.14G205600.1	0	0	2.09989	0	pathogenesis-related genes transcriptional activator PTI6-like	ERF
	Glyma.15G025100.1	0	-2.34987	0	0	ethylene-responsive transcription factor	ERF
	Glyma.15G077000.1	2.74691	0	0	2.1717	ethylene-responsive transcription factor	ERF
	Glyma.15G079100.1	2.57823	2.44313	2.21314	3.11198	pathogenesis-related genes transcriptional activator PTI5	ERF
	Glyma.15G159200.1	0	4.92139	0	0	ethylene-responsive transcription factor	ERF
	Glyma.16G007400.1	0	2.34607	0	0	AP2/ERF and B3 domain-containing transcription repressor TEM4	ERF
	Glyma.16G164800.1	2.03723	0	0	0	ethylene-responsive transcription factor	ERF
	Glyma.17G145300.1	2.26929	0	0	0	ethylene-responsive transcription factor	ERF
	Glyma.17G145400.1	4.47478	0	3.62643	3.62247	ethylene-responsive transcription factor	ERF
	Glyma.18G244600.1	0	-2.34509	0	0	AP2/ERF and B3 domain-containing transcription repressor TEM5	ERF
	Glyma.18G252300.1	0	0	0	2.3172	ethylene-responsive transcription factor	ERF
	Glyma.19G113100.1	0	0	-3.00535	0	ethylene-responsive transcription factor	ERF
	Glyma.19G163700.1	0	3.5901	8.27213	6.7481	ethylene-responsive transcription factor	ERF
	Glyma.19G163800.1	0	6.47795	0	0	ethylene-responsive transcription factor	ERF
	Glyma.19G164000.1	0	5.27349	0	0	ethylene-responsive transcription factor	ERF
	Glyma.19G164100.1	0	4.14702	6.55395	5.30174	ethylene-responsive transcription factor	ERF
	Glyma.19G213100.1	0	0	2.27382	0	ethylene-responsive transcription factor	ERF
	Glyma.19G248900.1	0	6.19274	0	7.7504	ethylene-responsive transcription factor	ERF
	Glyma.20G070100.1	0	0	2.39905	3.45198	ethylene-responsive transcription factor	ERF
	Glyma.20G168500.1	2.10784	0	0	0	ethylene-responsive transcription factor	ERF
	Glyma.20G195900.1	2.07312	0	0	0	ethylene-responsive transcription factor	ERF
	Glyma.20G196400.1	0	0	7.56203	0	ethylene-responsive transcription factor	ERF
	Glyma.20G203500.1	0	3.63385	0	0	ethylene-responsive transcription factor	ERF
	Glyma.20G203600.1	0	5.07581	0	0	ethylene-responsive transcription factor	ERF
	Glyma.20G203700.1	4.23379	2.3853	3.83024	3.76734	ethylene-responsive transcription factor	ERF
	Glyma.01G004900.1	0	0	4.63823	0	MYB transcription factor	MYB
	Glyma.02G005600.1	3.11448	2.30174	3.75669	3.84076	MYB transcription factor	MYB
	Glyma.02G009800.1	0	2.15345	0	0	MYB transcription factor	MYB
	Glyma.03G143600.1	-2.95587	0	0	0	MYB transcription factor	MYB
	Glyma.03G221700.1	2.47779	0	0	0	MYB transcription factor	MYB
	Glyma.03G250600.1	0	2.14087	5.55786	3.6233	MYB transcription factor	MYB
	Glyma.04G101900.1	0	0	-7.07313	0	MYB transcription factor	MYB
	Glyma.05G234600.1	2.35369	2.21761	3.37412	2.94037	MYB transcription factor	MYB
	Glyma.06G195600.1	-2.00163	0	0	0	MYB transcription factor	MYB
	Glyma.07G008500.1	0	0	-3.1434	0	MYB transcription factor	MYB
	Glyma.07G054000.1	0	3.00902	0	0	MYB transcription factor	MYB
	Glyma.07G092800.1	0	0	2.79933	3.07519	MYB transcription factor	MYB
	Glyma.08G042100.1	2.10413	2.6547	3.21767	3.02048	MYB transcription factor	MYB
	Glyma.09G183400.1	0	3.17202	9.3684	5.35773	MYB transcription factor	MYB
	Glyma.10G006600.1	4.00253	2.30821	3.64109	4.46383	MYB transcription factor	MYB
	Glyma.10G010300.1	0	0	3.40081	4.50761	MYB transcription factor	MYB
	Glyma.10G010400.1	0	0	6.1997	5.88621	MYB transcription factor	MYB
	Glyma.10G165800.1	0	2.4421	2.64671	3.30829	MYB transcription factor	MYB
	Glyma.10G180800.1	0	0	3.19158	3.21023	MYB transcription factor	MYB
	Glyma.12G104600.1	0	0	0	7.05663	MYB transcription factor	MYB
	Glyma.13G187500.1	0	0	-3.24239	0	MYB transcription factor	MYB
	Glyma.16G023000.1	2.04208	3.66912	3.62431	4.03185	MYB transcription factor	MYB
	Glyma.17G245200.1	0	4.92263	0	7.49441	MYB transcription factor	MYB
	Glyma.19G164600.1	0	2.07809	0	0	MYB transcription factor	MYB
	Glyma.19G218800.1	0	0	0	3.34744	MYB transcription factor	MYB
	Glyma.19G248100.1	0	2.28847	0	2.42198	MYB transcription factor	MYB
	Glyma.19G264200.1	0	0	0	3.17185	MYB transcription factor	MYB
	Glyma.20G117000.1	0	0	0	3.30439	MYB transcription factor	MYB
	Glyma.02G053100.1	0	0	0	7.66455	bHLH transcription factor	bHLH
	Glyma.04G098400.1	0	0	0	2.7147	bHLH transcription factor	bHLH
	Glyma.04G182600.1	2.17187	0	2.63406	2.51864	bHLH transcription factor	bHLH
	Glyma.06G100000.1	0	0	0	2.23562	bHLH transcription factor	bHLH
	Glyma.06G291900.1	2.31883	0	0	0	bHLH transcription factor	bHLH
	Glyma.09G056600.1	0	0	-2.84423	0	bHLH transcription factor	bHLH
	Glyma.09G064200.1	0	3.06242	9.81782	4.40495	bHLH transcription factor	bHLH
	Glyma.09G246800.1	0	0	4.84406	0	bHLH transcription factor	bHLH
	Glyma.12G114300.1	2.72485	0	3.37097	0	bHLH transcription factor	bHLH
	Glyma.13G098000.1	0	-3.45239	0	0	bHLH transcription factor	bHLH
	Glyma.13G253500.1	0	0	-3.12764	-2.76378	bHLH transcription factor	bHLH
	Glyma.15G061400.1	-2.15778	0	0	0	bHLH transcription factor	bHLH
	Glyma.15G170500.1	0	3.11049	4.33726	3.1791	bHLH transcription factor	bHLH
	Glyma.15G271900.1	0	2.23687	0	0	bHLH transcription factor	bHLH
	Glyma.17G090500.1	0	2.22223	0	0	bHLH transcription factor	bHLH
	Glyma.19G228000.1	0	2.07901	0	0	bHLH transcription factor	bHLH
	Glyma.U035800.1	0	2.36305	3.74339	2.94362	bHLH transcription factor	bHLH
	Glyma.16G151500.1	0	3.74952	0	0	NAC transcription factor 47	NAC
	Glyma.05G195000.1	3.29089	2.53784	4.69648	4.02435	NAC domain-containing protein 2	NAC
	Glyma.13G279900.1	0	2.07909	0	0	NAC domain-containing protein 72	NAC
	Glyma.07G229100.1	0	2.07529	0	2.48232	NAC transcription factor 29	NAC
	Glyma.13G315300.1	0	-2.30257	0	0	NAC domain-containing protein 90	NAC
	Glyma.07G048100.1	0	-2.46403	0	0	NAC domain-containing protein 69	NAC
	Glyma.15G266500.1	0	-3.07001	0	0	NAC domain-containing protein 76	NAC
	Glyma.16G043200.1	2.07958	0	2.72935	3.28857	NAC transcription factor 47	NAC
	Glyma.04G208300.1	2.50974	0	0	2.773	NAC domain-containing protein 2	NAC
	Glyma.06G157400.1	2.73652	0	2.53903	2.52047	NAC domain-containing protein 2	NAC
	Glyma.17G185000.1	2.35187	0	0	2.06133	NAC domain-containing protein 83-like	NAC
	Glyma.20G175500.1	0	0	6.88466	0	NAC domain-containing protein 30 isoform X1	NAC
	Glyma.10G216400.1	0	0	3.15207	0	NAC domain-containing protein 30 isoform X1	NAC
	Glyma.12G091200.1	0	0	3.10866	0	NAC domain-containing protein 90	NAC
	Glyma.11G096600.1	0	0	2.00733	0	NAC domain-containing protein	NAC
	Glyma.13G337500.1	0	3.23267	0	0	Scarecrow-like protein 33	GRAS
	Glyma.06G265500.1	0	0	2.01602	2.45088	scarecrow-like protein 21	GRAS
	Glyma.12G061900.1	0	0	0	2.47382	scarecrow-like protein 14	GRAS
	Glyma.15G036900.1	0	0	2.67732	2.66382	scarecrow-like protein 11	GRAS
	Glyma.12G062000.1	2.11868	0	0	0	scarecrow-like protein 14	GRAS
	Glyma.12G137700.1	0	0	3.15718	0	scarecrow-like protein 21	GRAS
	Glyma.13G337600.1	0	0	2.23796	0	scarecrow-like protein 11	GRAS
	Glyma.15G037000.1	8.28425	3.94896	0	7.6795	Scarecrow-like protein 33	GRAS
	Glyma.04G029600.1	0	0	0	2.01933	bZIP transcription factor	bZIP
	Glyma.03G142400.1	0	0	4.70123	0	bZIP transcription factor	bZIP
	Glyma.19G145300.1	0	0	6.83254	4.7752	bZIP transcription factor	bZIP
	Glyma.01G143500.1	3.49452	2.8817	9.0612	4.49999	heat stress transcription factor B-2a	OTHERS
	Glyma.01G224900.1	0	2.92599	5.2134	5.1326	Transcription factor TRY	OTHERS
	Glyma.03G130600.1	0	-2.17665	0	0	transcription factor ORG2	OTHERS
	Glyma.03G135800.1	0	2.09423	2.65719	0	heat stress transcription factor B-3	OTHERS
	Glyma.03G247100.1	0	0	2.27779	0	Light-inducible protein CPRF2	OTHERS
	Glyma.04G035700.1	0	0	-2.08787	0	transcription factor KAN4	OTHERS
	Glyma.05G109200.1	0	4.44148	0	0	transcription factor RAX3	OTHERS
	Glyma.06G303100.1	0	2.57781	2.71013	3.28672	Transcription factor CPC	OTHERS
	Glyma.07G048200.1	0	2.28412	0	0	B3 domain-containing protein Os03g0120900	OTHERS
	Glyma.07G051500.1	0	0	2.51407	0	transcription factor MYC2	OTHERS
	Glyma.07G086300.1	0	0	-2.85862	0	heat stress transcription factor C-1	OTHERS
	Glyma.07G199000.1	0	0	2.31603	2.76313	Squamosa promoter-binding protein 1	OTHERS
	Glyma.08G295800.1	0	3.01736	0	0	Homeobox-leucine zipper protein HAT5	OTHERS
	Glyma.08G330600.1	0	0	2.11177	0	cellulose synthase-like protein E1	OTHERS
	Glyma.08G330700.1	0	2.10375	2.9035	3.19176	cellulose synthase-like protein E1	OTHERS
	Glyma.09G063300.1	3.8607	2.98263	5.00864	4.50408	XP_028179653.1 pathogen-associated molecular patterns-induced protein A70-like	OTHERS
	Glyma.10G138800.1	0	2.58654	0	0	transcription factor PIL1 isoform X1	OTHERS
	Glyma.10G212900.1	0	0	0	2.01096	Elongation factor 1-alpha	OTHERS
	Glyma.10G237800.1	0	0	2.88626	0	heat stress transcription factor B-2b	OTHERS
	Glyma.11G211200.1	0	3.69772	0	0	General transcription and DNA repair factor IIH subunit TFB2	OTHERS
	Glyma.12G100600.1	0	2.36473	0	2.34622	Transcription factor CPC	OTHERS
	Glyma.13G050700.1	0	-2.5838	0	0	basic leucine zipper 43	OTHERS
	Glyma.13G105700.1	-4.39961	0	0	0	heat stress transcription factor A-2	OTHERS
	Glyma.13G180200.1	0	4.73563	5.27499	6.10798	heat stress transcription factor B-2a	OTHERS
	Glyma.14G091000.1	0	0	-2.00819	-2.19578	homeobox-leucine zipper protein HAT9	OTHERS
	Glyma.17G231900.1	0	4.16579	0	9.19799	transcription factor RAX2	OTHERS
	Glyma.18G115700.1	-2.2445	0	0	0	Transcription factor PIF5	OTHERS
	Glyma.19G137800.1	2.20908	3.00718	3.21565	3.62208	Heat stress transcription factor B-3	OTHERS
	Glyma.U013300.1	0	2.37081	0	0	uncharacterized protein LOC100797977 isoform X2	OTHERS
