# Supplementary material for: Comparative analysis of soybean transcriptional profiles reveals defense mechanisms involved in resistance against Diaporthe caulivora
Source: Sci Rep. 2023 Aug 11;13:13061. doi: 10.1038/s41598-023-39695-1 (PMC10421924; doi:10.1038/s41598-023-39695-1)
Supplement: Supplementary file 12 — Supplementary Table S8. [file 41598_2023_39695_MOESM12_ESM.xlsx]

## Sheet: Hoja1
	Supplementary Table S8:List of DEGs encoding for pathogenesis-related proteins during D. caulivora infection in both genotypes at 8 and 48 hpi.
	Gene_id	8 hpi		48 hpi		Description	Families
		Williams	Génesis 5601	Williams	Génesis 5601
	Glyma.13G251700.1	0	0	7.74334	0	pathogenesis-related protein 1 precursor	PR-1
	Glyma.14G205600.1	0	0	2.09989	0	pathogenesis-related genes transcriptional activator PTI6-like	PR-1
	Glyma.15G062300.1	0	0	2.05793	0	Basic form of pathogenesis-related protein 1	PR-1
	Glyma.15G062400.1	0	0	5.46074	3.42136	pathogenesis-related protein 1-like	PR-1
	Glyma.15G062500.1	2.22437	0	5.09794	3.32044	pathogenesis-related protein 1 precursor	PR-1
	Glyma.15G062700.1	0	0	8.33351	5.13701	pathogenesis-related protein 1 precursor	PR-1
	Glyma.15G062800.1	0	0	8.6727	0	pathogenesis-related protein 1 precursor	PR-1
	Glyma.03G132700.1	0	0	3.62023	3.31036	glucan endo-1,3-beta-glucosidase	PR-2
	Glyma.06G210900.1	0	0	-2.71416	0	glucan endo-1,3-beta-glucosidase 8	PR-2
	Glyma.07G220000.1	0	4.24885	9.24046	8.76429	glucan endo-1,3-beta-glucosidase 14 isoform X1	PR-2
	Glyma.09G037100.1	0	5.17267	13.4833	0	glucan endo-1,3-beta-glucosidase, basic isoform	PR-2
	Glyma.11G095100.1	0	2.38675	3.27907	2.82645	glucan endo-1,3-beta-glucosidase	PR-2
	Glyma.12G021300.1	0	0	2.54263	2.61981	glucan endo-1,3-beta-glucosidase	PR-2
	Glyma.19G134800.1	0	0	3.34112	0	Glucan endo-1,3-beta-glucosidase	PR-2
	Glyma.20G018200.1	0	2.75175	0	0	glucan endo-1,3-beta-glucosidase 14 isoform X2	PR-2
	Glyma.02G007400.1	0	0	0	2.37297	chitinase 10	PR-3
	Glyma.02G042500.1	0	3.44888	2.65034	2.6211	chitinase class I precursor	PR-3
	Glyma.01G160100.1	0	0	3.02856	0	endochitinase-like	PR-3
	Glyma.20G164600.1	2.76538	0	4.93847	3.85964	acidic endochitinase	PR-3
	Glyma.16G119200.1	2.73028	0	4.43227	3.07854	Endochitinase	PR-3
	Glyma.19G221800.1	0	0	0	2.8499	Chitinase 10	PR-3
	Glyma.03G247500.1	0	0	2.60468	2.92619	pathogenesis-related protein PR-4	PR-4
	Glyma.19G245400.1	2.59392	2.52691	5.71326	5.60218	wound-induced protein	PR-4
	Glyma.13G346700.1	0	0	5.35934	4.03854	endochitinase PR4	PR-4
	Glyma.01G217600.1	0	2.068	2.27933	5.45224	protein P21	PR-5
	Glyma.01G217700.1	3.17042	2.71366	6.06201	0	thaumatin-like protein 1	PR-5
	Glyma.02G047400.1	3.02641	0	0	0	thaumatin-like protein 1	PR-5
	Glyma.02G236800.1	2.41066	0	0	0	pathogenesis-related genes transcriptional activator PTI6-like	PR-5
	Glyma.05G204600.1	0	0	4.29265	2.80768	protein P21	PR-5
	Glyma.05G204800.1	0	0	2.08389	0	protein P21-like	PR-5
	Glyma.10G061800.1	0	6.40671	10.0099	2.06549	thaumatin-like protein 1b	PR-5
	Glyma.11G025600.1	2.97874	2.74789	2.94766	0	protein P21	PR-5
	Glyma.11G199300.1	2.00933	0	0	0	pathogenesis-related genes transcriptional activator PTI6	PR-5
	Glyma.17G258500.1	2.2547	0	0	0	thaumatin-like protein 1b	PR-5
	Glyma.10G184700.1	0	2.5374	0	0	glu S.griseus protease inhibitor-like	PR-6
	Glyma.06G045100.1	0	0	0	2.13934	subtilisin-like protease SBT1.7	PR-7
	Glyma.08G129000.1	0	0	0	-2.59381	subtilisin-like protease SBT2.2 isoform X1	PR-7
	Glyma.10G119400.1	0	3.67579	8.3524	8.40977	cucumisin	PR-7
	Glyma.11G224600.1	-2.06084	0	0	0	Cucumisin isoform B	PR-7
	Glyma.12G038000.1	0	-2.3519	0	0	subtilisin-like protease SBT3.9	PR-7
	Glyma.18G033500.1	0	0	0	2.76473	Cucumisin isoform B	PR-7
	Glyma.20G152600.1	0	0	-2.0252	0	subtilisin-like protease SBT1.3	PR-7
	Glyma.09G126200.1	0	4.77733	4.7447	0	acidic endochitinase	PR-8
	Glyma.12G156600.1	0	0	0	2.71047	acidic endochitinase	PR-8
	Glyma.01G130500.1	0	0	7.7771	0	peroxidase P7	PR-9
	Glyma.01G130800.1	0	0	6.45516	8.24567	Cationic peroxidase 1	PR-9
	Glyma.02G008900.1	0	3.09351	0	8.69853	peroxidase 5	PR-9
	Glyma.02G052700.1	0	2.42678	2.58334	3.39764	peroxidase 72	PR-9
	Glyma.02G234000.1	0	3.43473	3.98454	4.93738	peroxidase P7	PR-9
	Glyma.02G234200.1	3.68876	3.07061	3.4062	3.77101	peroxidase 4	PR-9
	Glyma.03G038100.1	0	0	7.65518	7.44883	cationic peroxidase 1	PR-9
	Glyma.03G038200.1	0	0	9.28821	9.58013	Cationic peroxidase 1	PR-9
	Glyma.03G038500.1	0	0	0	7.83609	cationic peroxidase 1	PR-9
	Glyma.03G038700.1	0	0	3.99146	3.221	peroxidase P7	PR-9
	Glyma.05G103600.1	0	0	2.93784	2.94131	peroxidase 73	PR-9
	Glyma.06G302600.1	0	3.18239	10.3986	6.26801	Peroxidase 3	PR-9
	Glyma.06G302700.1	0	4.31682	0	0	peroxidase 3	PR-9
	Glyma.07G209900.1	0	0	0	3.34833	peroxidase 10	PR-9
	Glyma.08G179700.1	0	0	2.61098	0	cationic peroxidase 2	PR-9
	Glyma.09G022400.1	0	2.8893	2.09233	2.83494	peroxidase 15	PR-9
	Glyma.09G022500.1	0	2.02544	0	0	Peroxidase 15	PR-9
	Glyma.10G219800.1	8.10852	7.63272	8.1109	9.25735	lignin-forming anionic peroxidase	PR-9
	Glyma.10G222400.1	0	3.72432	3.97659	4.72777	Peroxidase 12	PR-9
	Glyma.11G058100.1	0	0	0	2.42459	peroxidase 10	PR-9
	Glyma.11G101200.1	0	4.35852	9.01189	9.11345	lignin-forming anionic peroxidase	PR-9
	Glyma.11G162100.1	0	5.69317	0	5.38134	cationic peroxidase 1	PR-9
	Glyma.13G138300.1	0	3.45908	0	0	peroxidase 21	PR-9
	Glyma.13G306900.1	0	0	2.84825	2.32561	Peroxidase 3	PR-9
	Glyma.13G346100.1	0	0	2.30102	0	peroxidase 26	PR-9
	Glyma.14G201600.1	0	6.1783	0	0	cationic peroxidase 2	PR-9
	Glyma.14G201800.1	2.71762	3.07521	0	2.23396	peroxidase 4	PR-9
	Glyma.15G052600.1	0	2.10701	0	0	cationic peroxidase 2	PR-9
	Glyma.15G052700.1	0	0	0	2.69537	cationic peroxidase 2	PR-9
	Glyma.15G128700.1	0	4.06584	5.09431	5.27662	peroxidase 15	PR-9
	Glyma.15G128800.1	0	4.04255	0	0	Peroxidase 15	PR-9
	Glyma.15G129200.1	0	2.27903	3.45158	4.14321	peroxidase A2	PR-9
	Glyma.15G155700.1	0	5.19826	0	0	peroxidase 7-like	PR-9
	Glyma.16G055900.1	0	2.45255	3.88424	2.85749	peroxidase 55	PR-9
	Glyma.16G164200.1	2.07034	2.22169	2.95344	2.91567	peroxidase 12-like	PR-9
	Glyma.16G164400.1	2.39546	3.21245	0	2.303	Peroxidase 12	PR-9
	Glyma.17G163200.1	0	0	2.00506	2.07248	peroxidase 73	PR-9
	Glyma.18G055600.1	5.55601	5.96932	0	5.03114	cationic peroxidase 1	PR-9
	Glyma.18G211100.1	0	2.08133	0	0	cationic peroxidase 1	PR-9
	Glyma.19G091800.1	0	-2.82412	0	0	peroxidase 55	PR-9
	Glyma.20G001400.1	0	0	8.67842	7.94058	peroxidase 5	PR-9
	Glyma.20G169200.1	0	2.93629	6.34	4.69299	peroxidase 12	PR-9
	Glyma.20G171900.1	4.93594	5.97925	10.7549	4.73308	lignin-forming anionic peroxidase	PR-9
	Glyma.15G145600.1	0	7.22841	12.4092	11.3448	ABA-responsive protein ABR18	PR-10
	Glyma.15G145700.1	0	0	6.58534	3.95586	class-10 pathogenesis-related protein 1	PR-10
	Glyma.15G146400.1	0	0	-3.20022	0	Major allergen Pru ar 1	PR-10
	Glyma.15G146600.1	2.20775	2.40694	0	0	pathogenesis-related protein STH-2-like	PR-10
	Glyma.15G217100.1	0	0	0	-3.30579	MLP-like protein 43	PR-10
	Glyma.17G030000.1	3.63594	3.62766	3.57826	3.203	pathogenesis-related protein STH-2	PR-10
	Glyma.17G030100.1	0	0	2.2451	0	ADX43926.1 pathogenesis-related protein	PR-10
	Glyma.17G030200.1	0	0	2.10221	0	stress-induced protein SAM22	PR-10
	Glyma.17G030300.1	0	2.22664	2.63078	2.47908	stress-induced protein SAM22	PR-10
	Glyma.17G030400.1	0	2.14522	2.74415	2.71853	XP_028209485.1 stress-induced protein SAM22-like	PR-10
	Glyma.07G243500.1	0	2.84321	3.79922	3.18793	pathogenesis-related protein 2	PR-10
	Glyma.07G243600.1	0	2.07081	2.18113	2.91761	stress-induced protein SAM22	PR-10
	Glyma.07G243900.1	2.67848	3.05724	2.60241	3.11872	Pathogenesis-related protein STH-2	PR-10
	Glyma.08G230100.1	-2.1629	0	-3.00781	0	MLP-like protein 43	PR-10
	Glyma.08G230500.1	0	0	-2.07366	0	MLP-like protein 43	PR-10
	Glyma.09G040400.1	0	3.64265	5.25544	3.8873	pathogenesis-related protein class 10	PR-10
	Glyma.09G040500.1	3.80828	3.05243	5.83926	4.61955	class-10 pathogenesis-related protein 1	PR-10
	Glyma.06G160300.1	0	0	4.97988	0	defensin-like protein 1	PR-12
	Glyma.18G277700.1	0	3.28785	0	0	defensin-like protein 244	PR-12
	Glyma.03G040100.1	3.0581	0	0	0	lipid transfer protein	PR-14
	Glyma.05G055100.1	0	0	0	2.01435	lipid transfer-like protein VAS	PR-14
	Glyma.08G161700.1	0	-3.41528	0	0	non-specific lipid-transfer protein 8	PR-14
	Glyma.09G278000.1	0	0	0	3.18945	non-specific lipid-transfer protein 1-like	PR-14
	Glyma.10G246800.1	0	0	0	-3.80241	non-specific lipid-transfer protein-like protein At2g13820	PR-14
	Glyma.11G008000.1	0	0	0	-2.31305	non-specific lipid-transfer protein-like protein At2g13820	PR-14
	Glyma.11G225000.1	0	0	7.24596	0	alpha-amylase inhibitor/lipid transfer/seed storage family protein precursor	PR-14
	Glyma.15G119900.1	0	0	5.36959	8.04382	14 kDa proline-rich protein DC2.15	PR-14
	Glyma.16G184100.1	0	3.04912	7.23104	3.48798	low-temperature-induced 65 kDa protein	PR-14
	Glyma.16G186300.1	0	4.7506	0	0	Protein YLS3	PR-14
	Glyma.16G186800.1	0	2.57598	0	4.60872	protein YLS3	PR-14
	Glyma.16G188200.1	0	2.25194	0		Protein YLS3	PR-14
	Glyma.16G188600.1	0	6.50142	0		Protein YLS3	PR-14
	Glyma.16G188800.1	0	2.39692	2.23085	3.03919	protein YLS3	PR-14
	Glyma.17G137300.1	0	0	2.92061	2.94601	lipid transfer-like protein VAS	PR-14
	Glyma.17G140400.1	0	0	2.46889	0	alpha-amylase inhibitor/lipid transfer/seed storage family protein precursor	PR-14
	Glyma.18G032300.1	0	0	7.58431	0	alpha-amylase inhibitor/lipid transfer/seed storage family protein precursor	PR-14
	Glyma.18G032400.1	0	0	8.79711	0	alpha-amylase inhibitor/lipid transfer/seed storage family protein precursor	PR-14
	Glyma.18G032500.1	0	0	8.85923	0	alpha-amylase inhibitor/lipid transfer/seed storage family protein precursor	PR-14
	Glyma.18G032600.1	0	0	8.4992	0	alpha-amylase inhibitor/lipid transfer/seed storage family protein precursor	PR-14
	Glyma.18G032700.1	0	0	10.0856	8.27678	alpha-amylase inhibitor/lipid transfer/seed storage family protein precursor	PR-14
	Glyma.18G032800.1	0	0	9.79346	8.46063	alpha-amylase inhibitor/lipid transfer/seed storage family protein precursor	PR-14
	Glyma.18G032900.1	0	0	7.11731	0	alpha-amylase inhibitor/lipid transfer/seed storage family protein precursor	PR-14
	Glyma.18G033000.1	0	0	7.81765	0	alpha-amylase inhibitor/lipid transfer/seed storage family protein precursor	PR-14
	Glyma.18G033100.1	0	0	9.03736	8.23155	alpha-amylase inhibitor/lipid transfer/seed storage family protein precursor	PR-14
	Glyma.18G033200.1	0	0	11.7606	10.6902	alpha-amylase inhibitor/lipid transfer/seed storage family protein precursor	PR-14
	Glyma.18G052600.1	0	0	3.5245	2.44633	non-specific lipid-transfer protein 1	PR-14
	Glyma.16G060700.1	0	0	7.75413	4.8787	germin-like protein precursor	PR-16
	Glyma.16G060800.1	0	0	5.54772	5.24022	Germin-like protein subfamily 1 member 7	PR-16
	Glyma.17G049800.1	-2.42928	0	0	0	auxin-binding protein ABP19a	PR-16
	Glyma.19G102700.1	0	0	0	-2.04997	germin-like protein subfamily 1 member 7	PR-16
	Glyma.20G220800.1	0	0	0	2.67403	Germin-like protein subfamily 1 member 7	PR-16
	Glyma.20G220900.1	0	0	2.62988	3.53699	germin-like protein subfamily 1 member 7	PR-16
