# Supplementary material for: Comparative analysis of soybean transcriptional profiles reveals defense mechanisms involved in resistance against Diaporthe caulivora
Source: Sci Rep. 2023 Aug 11;13:13061. doi: 10.1038/s41598-023-39695-1 (PMC10421924; doi:10.1038/s41598-023-39695-1)
Supplement: Supplementary file 13 — Supplementary Table S9. [file 41598_2023_39695_MOESM13_ESM.xlsx]

## Sheet: Hoja2
	Supplementary Table S9: List of DEGs encoding for proteins involved in phenylpropanoids and flavonoids pathways during D. caulivora infection in both genotypes at 8 and 48 hpi.
	Gene_id	8 hpi		48 hpi		Description	Families
		Williams	Genesis 5601	Williams	Genesis 5601
	Glyma.03G181600.1	0	2.9802	0	0	phenylalanine ammonia-lyase 1	PAL
	Glyma.03G181700.1	2.37708	3.06154	2.50596	2.47868	phenylalanine ammonia-lyase 1	PAL
	Glyma.08G150500.1	9.56553	5.78983	6.10297	10.6369	Vicianin hydrolase	PAL
	Glyma.11G129300.1		5.03254	4.90161	4.99062	cyanogenic beta-glucosidase	BGL
	Glyma.11G129500.1	3.89369	0	2.8358	3.0253	cyanogenic beta-glucosidase	BGL
	Glyma.11G129600.1	0	0	6.04713	0	cyanogenic beta-glucosidase	BGL
	Glyma.11G129900.1	3.34451	3.34902	6.466	4.29666	cyanogenic beta-glucosidase	BGL
	Glyma.12G054000.1	0	3.8425	0	5.94034	cyanogenic beta-glucosidase	BGL
	Glyma.12G054100.1	5.51185	2.21994	5.28585	4.2129	cyanogenic beta-glucosidase	BGL
	Glyma.12G054200.1	3.60106	4.59918	5.50117	5.07924	cyanogenic beta-glucosidase	BGL
	Glyma.12G054300.1	4.06069	4.47943	6.81643	8.39166	cyanogenic beta-glucosidase	BGL
	Glyma.12G130200.1	3.7535	2.18089	6.51671	4.79717	cyanogenic beta-glucosidase	BGL
	Glyma.01G232400.1	2.8054	2.73098	0	0	4-coumarate--CoA ligase 2	4CL
	Glyma.11G010500.1	2.43398	2.74658	0	2.78785	4-coumarate--CoA ligase 3	4CL
	Glyma.11G091600.1	0	0	4.99514	4.69166	4-coumarate--CoA ligase 4	4CL
	Glyma.13G152900.1	0	0	2.88792	3.57598	butyrate--CoA ligase AAE11, peroxisomal	4CL
	Glyma.01G017100.1	0	2.217	0	0	cinnamoyl-CoA reductase-like SNL6	CCR
	Glyma.05G006600.1	0	0	2.1538	2.07058	cinnamoyl-CoA reductase-like SNL6	CCR
	Glyma.08G270600.1	0	4.10792	6.40494	5.58931	cinnamoyl-CoA reductase-like SNL6	CCR
	Glyma.09G205700.1	3.11855	3.56763	3.48318	3.56942	cinnamoyl-CoA reductase-like SNL6	CCR
	Glyma.12G019800.1	3.08496	4.00656	6.40864	5.56396	cinnamoyl-CoA reductase 1	CCR
	Glyma.12G019900.1	2.17066	2.51763	2.71532	3.2504	cinnamoyl-CoA reductase 1	CCR
	Glyma.14G221200.1	0	0	3.35731	2.69812	cinnamyl alcohol dehydrogenase 6	CAD
	Glyma.18G177000.1	0	5.0827	10.0801	7.2483	mannitol dehydrogenase	CAD
	Glyma.01G130500.1	0	0	7.7771	0	peroxidase P7	POD
	Glyma.01G130800.1	0	0	6.45516	8.24567	Cationic peroxidase 1	POD
	Glyma.02G008900.1	0	3.09351	0	8.69853	peroxidase 5	POD
	Glyma.02G052700.1	0	2.42678	2.58334	3.39764	peroxidase 72	POD
	Glyma.02G234000.1	0	3.43473	3.98454	4.93738	peroxidase P7	POD
	Glyma.02G234200.1	3.68876	3.07061	3.4062	3.77101	peroxidase 4	POD
	Glyma.03G038100.1	0	0	7.65518	7.44883	cationic peroxidase 1	POD
	Glyma.03G038200.1	0	0	9.28821	9.58013	Cationic peroxidase 1	POD
	Glyma.03G038500.1	0	0	0	7.83609	cationic peroxidase 1	POD
	Glyma.03G038700.1	0	0	3.99146	3.221	peroxidase P7	POD
	Glyma.05G103600.1	0	0	2.93784	2.94131	peroxidase 73	POD
	Glyma.06G302600.1	0	3.18239	10.3986	6.26801	Peroxidase 3	POD
	Glyma.06G302700.1	0	4.31682	0	0	peroxidase 3	POD
	Glyma.07G209900.1	0	0	0	3.34833	peroxidase 10	POD
	Glyma.08G179700.1	0	0	2.61098	0	cationic peroxidase 2	POD
	Glyma.09G022400.1	0	2.8893	2.09233	2.83494	peroxidase 15	POD
	Glyma.09G022500.1	0	2.02544	0	0	Peroxidase 15	POD
	Glyma.10G219800.1	8.10852	7.63272	8.1109	9.25735	lignin-forming anionic peroxidase	POD
	Glyma.10G222400.1	0	3.72432	0	4.72777	Peroxidase 12	POD
	Glyma.11G058100.1	0	0	0	2.42459	peroxidase 10	POD
	Glyma.11G101200.1	0	4.35852	9.01189	9.11345	lignin-forming anionic peroxidase	POD
	Glyma.11G162100.1	0	5.69317	0	5.38134	cationic peroxidase 1	POD
	Glyma.13G138300.1	0	3.45908	0	0	peroxidase 21	POD
	Glyma.13G306900.1	0	0	2.84825	2.32561	Peroxidase 3	POD
	Glyma.13G346100.1	0	0	2.30102	0	peroxidase 26	POD
	Glyma.14G201600.1	0	6.1783	0	0	cationic peroxidase 2	POD
	Glyma.14G201800.1	2.71762	3.07521	0	2.23396	peroxidase 4	POD
	Glyma.15G052600.1	0	2.10701	0	0	cationic peroxidase 2	POD
	Glyma.15G052700.1	0	0	0	2.69537	cationic peroxidase 2	POD
	Glyma.15G128700.1	0	4.06584	5.09431	5.27662	peroxidase 15	POD
	Glyma.15G128800.1	0	4.04255	0	0	Peroxidase 15	POD
	Glyma.15G129200.1	0	2.27903	3.45158	4.14321	peroxidase A2	POD
	Glyma.15G155700.1	0	5.19826	0	0	peroxidase 7-like	POD
	Glyma.16G055900.1	0	2.45255	3.88424	2.85749	peroxidase 55	POD
	Glyma.16G164200.1	2.07034	2.22169	2.95344	2.91567	peroxidase 12-like	POD
	Glyma.16G164400.1	2.39546	3.21245	0	2.303	Peroxidase 12	POD
	Glyma.17G163200.1	0	0	2.00506	2.07248	peroxidase 73	POD
	Glyma.18G055600.1	5.55601	5.96932	0	5.03114	cationic peroxidase 1	POD
	Glyma.18G211100.1	0	2.08133	0	0	cationic peroxidase 1	POD
	Glyma.19G091800.1	0	-2.82412	0	0	peroxidase 55	POD
	Glyma.20G001400.1	0	0	8.67842	7.94058	peroxidase 5	POD
	Glyma.20G169200.1	0	2.93629	6.34	4.69299	peroxidase 12	POD
	Glyma.20G171900.1	4.93594	5.97925	10.7549	4.73308	lignin-forming anionic peroxidase	POD
	Glyma.01G004200.1	3.30722	2.2454	3.61136	2.67422	caffeoyl-CoA O-methyltransferase At4g26220	CCoAMT
	Glyma.05G147000.1	0	0	3.18395	3.04383	flavonoid 3',5'-methyltransferase-like	COMT
	Glyma.07G048800.1	0	6.67173	8.65302	8.45432	caffeic acid 3-O-methyltransferase (E2.1.1.68, COMT)	COMT
	Glyma.07G048900.1	0	2.44282	2.93182	2.9354	anthranilate N-methyltransferase	COMT
	Glyma.08G247000.1	0	2.03401	7.2089	0	Isoflavone 7-O-methyltransferase	PMAT2
	Glyma.13G056100.1	0	0	0	2.23683	phenolic glucoside malonyltransferase 1-like	PMAT2
	Glyma.19G030500.1	2.81298	3.67999	5.68185	4.71488	phenolic glucoside malonyltransferase 1-like	PMAT2
	Glyma.19G030800.1	-2.22441	0	0	0	phenolic glucoside malonyltransferase 1-like	PMAT2
	Glyma.02G254600.1	0	0	0	4.1042	uncharacterized acetyltransferase At3g50280
	Glyma.08G010500.1	0	0	3.8053	0	omega-hydroxypalmitate O-feruloyl transferase	HST
	Glyma.08G306500.1	5.01482	4.39968	6.11961	6.14533	Shikimate O-hydroxycinnamoyltransferase	HST
	Glyma.11G074700.1	0	0	0	2.51975	vinorine synthase-like	HST
	Glyma.16G039600.1	3.21356	3.47984	5.60266	7.00813	spermidine hydroxycinnamoyl transferase	SHT
	Glyma.20G045800.1	0	0	-2.89124	-2.97454	spermidine hydroxycinnamoyl transferase	SHT
	Glyma.05G231800.1	-2.3601	0	0	0	Aldehyde dehydrogenase family 2 member C4	ND
	Glyma.07G087400.1	0	2.72127	0	2.1013	aldehyde dehydrogenase family 2 member C4	ND
	Glyma.02G307300.1	3.35137	3.98605	5.95357	4.34449	chalcone reductase	CHR
	Glyma.14G005700.1	2.90647	2.47223	2.83737	2.77707	NAD(P)H-dependent 6'-deoxychalcone synthase	PKR
	Glyma.18G285800.1	2.40007	2.80796	3.67883	3.0382	NAD(P)H-dependent 6'-deoxychalcone synthase	PKR
	Glyma.01G091400.1	5.36016	5.49825	5.08679	0	chalcone synthase 1	CHS
	Glyma.01G228700.1	0	0	2.27418	2.74683	chalcone synthase	CHS
	Glyma.02G130400.1	0	4.45759	5.7255	4.80656	chalcone synthase 1	CHS
	Glyma.05G153200.1	4.36401	3.88629	3.76591	3.81225	chalcone synthase 1	CHS
	Glyma.08G109200.1	5.63368	5.71207	6.07094	4.28255	chalcone synthase 1	CHS
	Glyma.08G109300.1	0	3.90168	2.99895	3.62945	chalcone synthase 1	CHS
	Glyma.08G109400.1	3.79647	4.09203	3.80868	0	chalcone synthase 1	CHS
	Glyma.08G109500.1	4.32252	3.41396	4.90515	3.82815	chalcone synthase 1	CHS
	Glyma.08G110300.1	4.17784	4.07633	3.15929	4.17952	chalcone synthase 1	CHS
	Glyma.08G110400.1	0	5.5763	0	0	chalcone synthase 1	CHS
	Glyma.08G110500.1	0	4.03046	0	0	chalcone synthase 1	CHS
	Glyma.08G110700.1	0	5.5099	5.34509	0	chalcone synthase 1	CHS
	Glyma.08G110900.1	4.27318	4.15168	0	0	chalcone synthase 1	CHS
	Glyma.09G075200.1	0	5.02984	3.55387	4.48933	chalcone synthase 1	CHS
	Glyma.11G011500.1	2.14859	2.87806	2.66735	2.98126	chalcone synthase	CHS
	Glyma.04G222400.1	0	2.45843	0	0	chalcone--flavonone isomerase 3	CHI
	Glyma.06G143000.1	3.29844	2.73137	3.16772	3.2593	chalcone--flavonone isomerase 3	CHI
	Glyma.10G292200.1	0	2.35197	2.39309	2.57777	chalcone isomerase	CHI
	Glyma.20G241500.1	0	0	0	2.56703	chalcone isomerase RNA	CHI
	Glyma.20G241600.1	0	0	3.84726	3.02363	chalcone--flavonone isomerase 1B-1	CHI
	Glyma.20G241700.1	0	2.00298	2.0483	2.21966	chalcone--flavonone isomerase-like	CHI
	Glyma.18G267800.1	0	2.68125	0	0	isoflavone 7-O-methyltransferase	FOMT
	Glyma.02G048400.1	0	0	0	-2.55616	flavanone 3-hydroxylase	F3H
	Glyma.03G187900.1	0	3.63427	2.76172	4.51872	protein DMR6-LIKE OXYGENASE 1	F3H
	Glyma.07G048600.1	0	0	3.58527	0	protein DMR6-LIKE OXYGENASE 2	F3H
	Glyma.07G179900.1	2.88054	2.9575	4.13513	0	protein DMR6-LIKE OXYGENASE 2	F3H
	Glyma.16G017500.1	0	2.79433	2.92397	3.60805	protein DMR6-LIKE OXYGENASE 2	F3H
	Glyma.18G184700.1	0	0	-3.28484	0	protein SRG1	F3H
	Glyma.19G188100.1	0	0	3.10289	3.62725	protein DMR6-LIKE OXYGENASE 1	F3H
	Glyma.20G009300.1	0	0	0	2.71143	protein DMR6-LIKE OXYGENASE 2	F3H
	Glyma.02G158700.1	2.13302	2.00339	2.28555	2.30562	dihydroflavonol-4-reductase DFR1	DFR
	Glyma.17G252200.1	-4.44872	0	0	-3.11319	dihydroflavonol 4-reductase	DFR
	Glyma.18G201900.1	0	0	3.33849	2.92348	2-oxoglutarate-dependent dioxygenase At5g05600	ANS
	Glyma.08G070000.1	4.15226	0	0	5.08311	protein DMR6-LIKE OXYGENASE 2	FLS
	Glyma.05G022100.1	0	2.42137	2.68198	0	flavonoid 3'-monooxygenase	CYP
	Glyma.03G142100.1	5.13235	4.06663	5.71319	4.14881	Cytochrome P450 93A3	CYP
	Glyma.03G143700.1	0	2.49427	3.25215	3.20729	Cytochrome P450 93A3	CYP
	Glyma.19G144700.1	0	0	2.19055	2.35245	Cytochrome P450 93A3	CYP
	Glyma.19G146800.1	2.83311	3.03791	2.96921	0	Cytochrome P450 93A3	CYP
	Glyma.02G156000.1	0	2.33831	0	0	cytochrome P450 71D8-like	CYP
	Glyma.11G051800.1	0	2.07755	0	0	cytochrome P450 81E8	CYP
	Glyma.11G062500.1	0	4.56064	4.49569	4.25162	cytochrome P450 71D8	CYP
	Glyma.11G062600.1	0	3.10228	2.93851	3.26028	cytochrome P450 71D8	CYP
	Glyma.11G062700.1	0	0	4.38167	2.94685	Cytochrome P450 71D8	CYP
	Glyma.14G015100.1	0	2.07192	2.17053	2.00193	cytochrome P450 71D10	CYP
	Glyma.18G080400.1	0	5.13038	8.8655	3.3061	Cytochrome P450 71D9	CYP
	Glyma.07G202400.1	0	4.98823	0	0	isoflavone synthase 1	FNSII
	Glyma.12G067000.1	0	0	-2.01816	-2.33392	flavone synthase II	FNSII
	Glyma.13G173500.1	2.76013	2.24175	3.61734	3.80159	isoflavone synthase 2	IFS
	Glyma.01G239400.1	0	2.55463	0	0	2-hydroxyisoflavanone dehydratase	HIDH
	Glyma.01G239600.1	0	0	3.28969	0	2-hydroxyisoflavanone dehydratase	HIDH
	Glyma.10G250300.1	2.29018	2.08051	2.62918	0	2-hydroxyisoflavanone dehydratase	HIDH
	Glyma.06G286200.1	0	0	0	-2.21543	O-methyltransferase 3	IOMT
	Glyma.09G094400.1	0	0	2.15173	0	isoflavone-7-O-methyltransferase 6	IOMT
	Glyma.09G094600.1	0	2.52683	0	0	Isoflavone 7-O-methyltransferase	IOMT
	Glyma.10G176500.1	0	3.27607	2.81798	0	Isoflavone 7-O-methyltransferase	IOMT
	Glyma.18G267900.1	0	5.38415	0	0	isoflavone 7-O-methyltransferase	IOMT
	Glyma.09G048700.1	0	0	4.41445	3.14993	Isoflavone 2'-hydroxylase	I2¨H
	Glyma.09G048900.1	0	5.96228	9.44652	7.07486	Isoflavone 2'-hydroxylase	I2¨H
	Glyma.09G049100.1	0	0	2.435	0	Isoflavone 2'-hydroxylase	I2¨H
	Glyma.09G049200.1	0	5.73001	5.53046	4.75823	isoflavone 2'-hydroxylase	I2¨H
	Glyma.09G049300.1	8.26362	5.94258	8.23906	0	Isoflavone 2'-hydroxylase	I2¨H
	Glyma.15G156100.1	0	5.75473	7.42016	6.36691	isoflavone 2'-hydroxylase	I2¨H
	Glyma.01G172600.1	0	2.39504	0	0	isoflavone reductase	IFR
	Glyma.01G211800.1	4.91915	5.73048	6.98061	4.74032	isoflavone reductase	IFR
	Glyma.11G070200.1	0	0	0	2.19083	isoflavone reductase-like protein	IFR
	Glyma.11G070500.1	0	3.35446	5.9672	4.55743	isoflavone reductase	IFR
	Glyma.11G070600.1	2.75467	2.34786	3.75847	2.81977	isoflavone reductase	IFR
	Glyma.16G103900.1	2.65078	2.44321	2.6442	3.00724	isoflavone reductase homolog	IFR
	Glyma.12G238200.1	0	2.3574	0	0	vestitone reductase	VR
	Glyma.09G269400.1	0	0	0	4.65178	vestitone reductase isoform X1	VR
	Glyma.09G269500.1	2.21639	3.06347	2.17143	3.06996	vestitone reductase	VR
	Glyma.09G269600.1	0	3.12368	2.38565	3.22076	vestitone reductase	VR
	Glyma.18G220500.1	0	0	0	2.51972	vestitone reductase	VR
	Glyma.08G249500.1	0	2.13546	0	0	coumaroyl-CoA:anthocyanidin 3-O-glucoside-6''-O-coumaroyltransferase 1	CCoAAGT
	Glyma.12G199800.1	0	0	6.02495	0	coumaroyl-CoA:anthocyanidin 3-O-glucoside-6''-O-coumaroyltransferase 2	CCoAAGT
	Glyma.12G200000.1	0	0	3.84541	0	coumaroyl-CoA:anthocyanidin 3-O-glucoside-6''-O-coumaroyltransferase 1	CCoAAGT
	Glyma.13G302500.1	0	0	4.02598	2.79019	coumaroyl-CoA:anthocyanidin 3-O-glucoside-6''-O-coumaroyltransferase 2	CCoAAGT
	Glyma.09G128300.1	0	2.41437	0	0	UDP-glycosyltransferase 13	UFGT
	Glyma.06G235000.1	0	0	-2.008	0	UDP-glycosyltransferase 79B3	UFGT
	Glyma.07G254700.1	0	0	2.12875	0	UDP-glucose flavonoid 3-O-glucosyltransferase 7	UFGT
	Glyma.13G289000.1	0	-2.11399	0	0	UDP-glycosyltransferase 79B30-like	UFGT
	Glyma.04G109400.1	0	-2.58113	0	0	7-deoxyloganetic acid glucosyltransferase	RT
	Glyma.07G067300.1	-2.79866	0	0	0	UDP-rhamnose:rhamnosyltransferase 1	RT
	Glyma.01G126600.1	3.65308	4.44646	3.94889	2.88249	Dirigent protein 19	DIR
	Glyma.01G127100.1	4.22248	5.44142	9.97587	5.73089	dirigent protein 22	DIR
	Glyma.03G044500.1	0	2.13986	0	0	dirigent protein 22-like	DIR
	Glyma.03G044900.1	0	4.35916	8.45532	4.47714	dirigent protein 22	DIR
	Glyma.03G045600.1	2.12567	0	2.97153	0	dirigent protein 22	DIR
	Glyma.03G046000.1	2.88316	3.78527	2.8527	3.34983	dirigent protein 19	DIR
	Glyma.03G147600.1	0	3.02346	0	0	dirigent protein 22	DIR
	Glyma.03G147800.1	0	2.7748	8.87064	6.55332	dirigent protein 22	DIR
	Glyma.09G198900.1	0	0	2.27237	2.54828	Dirigent protein 19	DIR
	Glyma.11G085200.1	2.34225	0	4.01941	4.90619	Dirigent protein 19	DIR
	Glyma.19G151300.1	0	0	0	2.19863	dirigent protein 22-like	DIR
	Glyma.19G151100.1	0	6.15168	7.3082	5.34724	pterocarpan synthase precursor	DIR
	Glyma.19G151200.1	6.24694	5.02208	5.06591	5.17679	pterocarpan synthase precursor	DIR
	Glyma.03G147700.1	0	4.15052	6.24006	5.2968	pterocarpan synthase precursor	DIR
