# Supplementary material for: Comparative analysis of soybean transcriptional profiles reveals defense mechanisms involved in resistance against Diaporthe caulivora
Source: Sci Rep. 2023 Aug 11;13:13061. doi: 10.1038/s41598-023-39695-1 (PMC10421924; doi:10.1038/s41598-023-39695-1)
Supplement: Supplementary file 14 — Supplementary Table S10. [file 41598_2023_39695_MOESM14_ESM.xlsx]

## Sheet: Hoja1
	Supplementary Table S10: List of DEGs involved in hormone signaling during D. caulivora infection in both genotypes at 8 and 48 hpi.
	Gene_id	8 hpi		48 hpi		Description	Families
		Williams	Génesis 5601	Williams	Génesis 5601
	Glyma.16G195600.1	0	4.98228	5.64933	6.60681	cytochrome P450 71A26	CYP71A13
	Glyma.08G104100.1	0	0	-5.21041	0	cytochrome P450 78A5	CYP1A2
	Glyma.06G072100.1	0	-3.00925	0	0	indole-3-pyruvate monooxygenase YUCCA4	YUCCA
	Glyma.03G063900.1	0	0	-2.06574	0	auxin transporter-like protein 4	AUX1
	Glyma.03G126000.1	0	0	0	2.95307	auxin efflux carrier component 1b	PIN
	Glyma.09G251600.1	0	0	-2.35719	0	auxin efflux carrier component 5	PIN
	Glyma.16G146400.1	-2.10537	0	0	0	protein AUXIN SIGNALING F-BOX 2	AFB
	Glyma.17G049800.1	-2.42928	0	0	0	auxin-binding protein ABP19a	ABP
	Glyma.04G046900.1	0	4.47852	0	0	auxin-responsive protein IAA27	IAA
	Glyma.13G159000.1	0	-2.11855	0	0	auxin-responsive protein IAA29	IAA
	Glyma.13G361100.1	0	0	2.2534	2.38117	pleiotropic drug resistance protein 1	IAA
	Glyma.15G012700.1	0	0	0	2.21078	Auxin-responsive protein IAA17	IAA
	Glyma.02G125600.1	2.21808	0	0	2.31034	indole-3-acetic acid-amido synthetase GH3.1	GH3
	Glyma.05G101300.1	0	0	2.52317	2.07362	indole-3-acetic acid-amido synthetase GH3.1	GH3
	Glyma.06G296500.1	3.28992	0	0	-2.48003	indole-3-acetic acid-amido synthetase GH3.10 isoform X2	GH3
	Glyma.13G284600.1	0	0	0	3.46892	indole-3-acetic acid-amido synthetase GH3.6	GH3
	Glyma.01G137500.1	0	2.12668	0	0	auxin-responsive protein SAUR36	SAUR
	Glyma.01G167000.1	0	0	2.25951	0	auxin-responsive protein SAUR50	SAUR
	Glyma.04G006600.1	0	2.68374	0	0	auxin-induced protein X10A-like	SAUR
	Glyma.04G078000.1	0	0	2.48213	0	auxin-responsive protein SAUR72	SAUR
	Glyma.04G198100.1	0	2.78789	0	0	auxin-responsive protein SAUR32	SAUR
	Glyma.06G006500.1	0	5.15517	0	0	auxin-induced protein X10A-like	SAUR
	Glyma.06G079200.1	0	3.13287	6.9104	0	auxin-responsive protein SAUR72	SAUR
	Glyma.06G167500.1	0	6.23182	8.77071	5.99523	auxin-responsive protein SAUR32	SAUR
	Glyma.08G010400.1	0	2.782	6.28666	3.86315	auxin-responsive protein SAUR71	SAUR
	Glyma.09G219000.1	0	2.7939	0	7.92243	auxin-induced protein 15A	SAUR
	Glyma.10G056000.1	0	0	3.05577	0	auxin-responsive protein SAUR32	SAUR
	Glyma.11G096800.1	2.24232	0	0	0	auxin-responsive protein SAUR68	SAUR
	Glyma.12G023000.1	0	0	6.78577	0	auxin-responsive protein SAUR64	SAUR
	Glyma.12G033900.1	0	0	3.60372	0	auxin-induced protein 15A-like	SAUR
	Glyma.13G143100.1	8.0074	0	0	0	auxin-responsive protein SAUR32	SAUR
	Glyma.16G129600.1	0	0	2.29815	0	Auxin-responsive protein SAUR50	SAUR
	Glyma.19G195200.1	0	2.04016	6.97394	4.25766	auxin-responsive protein SAUR15	SAUR
	Glyma.02G017100.1	0	0	2.35964	0	Indole-3-acetic acid-induced protein ARG2	ARG2
	Glyma.03G215000.1	4.31549	2.79427	4.98244	4.50027	Indole-3-acetic acid-induced protein ARG2	ARG3
	Glyma.03G253200.1	3.28992	0	0	2.27269	Indole-3-acetic acid-induced protein ARG2	ARG4
	Glyma.10G017600.1	0	0	3.0424	2.60594	Indole-3-acetic acid-induced protein ARG2	ARG5
	Glyma.10G025300.1	0	4.74995	0	0	adenylate isopentenyltransferase 3, chloroplastic	IPT
	Glyma.02G096700.1	0	5.09403	0	0	histidine kinase 4	AHK2_3_4
	Glyma.03G133300.1	0	0	0	6.64125	Cytokinin dehydrogenase 1	CKX
	Glyma.11G149100.1	0	-2.38329	0	0	cytokinin dehydrogenase 6	CKX
	Glyma.09G225400.1	0	0	3.05946	0	cytokinin dehydrogenase 6	CKX
	Glyma.12G011400.1	0	0	2.35841	2.15681	cytokinin dehydrogenase 6	CKX
	Glyma.09G137600.1	0	2.85643	0	0	cytokinin hydroxylase	CYP735
	Glyma.16G182600.1	0	2.49395	0	0	cytokinin hydroxylase	CYP735
	Glyma.04G137600.1	0	2.5709	0	0	Two-component response regulator ARR9	ARR
	Glyma.15G236200.1	0	0	0	4.21254	Two-component response regulator ARR8	ARR
	Glyma.18G130900.1	0	0	0	-2.42824	two-component response regulator ARR17 isoform X2	ARR
	Glyma.03G221600.1	0	4.31057	0	7.43249	gibberellin 2-beta-dioxygenase 2	Gaox
	Glyma.04G211100.1	0	3.50103	0	0	Gibberellin 20 oxidase 2	Gaox
	Glyma.13G218200.1	0	0	2.70659	0	gibberellin 2-beta-dioxygenase	Gaox
	Glyma.10G138800.1	0	2.58654	0	0	transcription factor PIL1 isoform X1	PIF3
	Glyma.18G115700.1	-2.2445	0	0	0	Transcription factor PIF5	PIF4
	Glyma.03G131700.1	0	0	2.12343	0	gibberellin-regulated protein 6	GRP
	Glyma.04G179500.1	0	0	-2.16723	0	gibberellin-regulated protein 6 precursor	GRP
	Glyma.17G092800.1	2.99543	0	0	0	gibberellin-regulated protein 29 precursor	GRP
	Glyma.17G258200.1	2.92131	2.1789	0	3.04072	gibberellin-regulated protein 29 precursor	GRP
	Glyma.19G013000.1	0	0	0	-2.21694	Gibberellin-regulated protein 14	GRP
	Glyma.14G082900.1	0	0	-2.01033	-3.23212	abscisic acid 8'-hydroxylase 4	CYP707
	Glyma.07G215500.1	0	0	0	2.51125	abscisate beta-glucosyltransferase	AOG
	Glyma.02G104500.1	2.02367	2.38926	3.24542	0	abscisate beta-glucosyltransferase	AOG
	Glyma.02G104300.1	0	0	3.06428	3.99751	abscisate beta-glucosyltransferase	AOG
	Glyma.02G261900.1	0	0	0	2.03075	abscisic acid receptor PYL4	PYL
	Glyma.07G155500.1	0	0	2.42605	3.34733	abscisic acid receptor PYL4	PYL
	Glyma.11G233300.1	0	0	0	2.00673	abscisic acid receptor PYL4	PYL
	Glyma.15G083200.1	0	-4.92999	0	0	abscisic acid receptor PYL12	PYL
	Glyma.18G061000.1	0	2.13555	0	0	PROTEIN PHOSPHATASE 2C 5-RELATED	PP2C
	Glyma.19G069200.1	0	0	-2.49578	0	probable protein phosphatase 2C 51	PP2C
	Glyma.02G008700.1	0	2.05499	0	0	S-adenosylmethionine synthase 1	SAM
	Glyma.07G065700.1	0	4.25937	0	0	1-aminocyclopropane-1-carboxylate synthase	ACS
	Glyma.08G018000.1	0	0	0	2.62246	1-aminocyclopropane-1-carboxylate synthase	ACS
	Glyma.18G238100.1	0	3.82372	4.25789	4.23799	1-aminocyclopropane-1-carboxylate synthase 1	ACS
	Glyma.09G255000.1	0	4.27671	6.58889	6.10302	1-aminocyclopropane-1-carboxylate synthase 1	ACS
	Glyma.02G268200.1	0	4.84108	10.8282	0	1-aminocyclopropane-1-carboxylate oxidase	ACO
	Glyma.14G049200.1	0	2.68956	0	2.63408	1-aminocyclopropane-1-carboxylate oxidase	ACO
	Glyma.14G048900.1	3.30505	3.41572	2.64109	3.31421	1-aminocyclopropane-1-carboxylate oxidase	ACO
	Glyma.14G049000.1	3.32632	3.52167	2.93085	4.15692	1-aminocyclopropane-1-carboxylate oxidase	ACO
	Glyma.07G264200.1	0	0	2.55076	2.01682	1-aminocyclopropane-1-carboxylate oxidase	ACO
	Glyma.08G050400.1	0	3.26531	2.92406	4.12338	1-aminocyclopropane-1-carboxylate oxidase	ACO
	Glyma.08G029200.1	0	0	0	7.70197	1-aminocyclopropane-1-carboxylate oxidase 1	ACO
	Glyma.08G351800.1	0	0	2.37751	2.53169	1-aminocyclopropane-1-carboxylate oxidase like 12	ACO
	Glyma.20G087000.1	0	0	2.8981	4.55817	ethylene receptor 2	ETR
	Glyma.02G006200.1	0	5.12526	7.69021	8.02293	ethylene-responsive transcription factor 1B	ERF
	Glyma.03G162500.1	0	4.70855	6.93953	4.30325	ethylene-responsive transcription factor 1B	ERF
	Glyma.03G162700.1	0	3.47979	8.34352	5.80212	ethylene-responsive transcription factor 1B	ERF
	Glyma.10G007000.1	0	3.72732	5.62119	4.26818	ethylene-responsive transcription factor 1B	ERF
	Glyma.10G036700.1	0	4.02673	3.72172	5.06764	ethylene-responsive transcription factor 1B	ERF
	Glyma.10G186800.1	4.04578	2.19381	4.42557	4.02714	ethylene-responsive transcription factor 1B	ERF
	Glyma.13G123100.1	0	3.29874	5.4909	3.75294	Ethylene-responsive transcription factor 1B	ERF
	Glyma.19G163800.1	0	6.47795	0	0	Ethylene-responsive transcription factor 1B	ERF
	Glyma.19G164100.1	0	4.14702	6.55395	5.30174	ethylene-responsive transcription factor 1B	ERF
	Glyma.19G248900.1	0	6.19274	0	7.7504	ethylene-responsive transcription factor 1B	ERF
	Glyma.20G203700.1	4.23379	2.3853	3.83024	3.76734	ethylene-responsive transcription factor 1B	ERF
	Glyma.01G206600.1	3.94065	0	2.46293	3.10422	Ethylene-responsive transcription factor 1A	ERF
	Glyma.03G112000.1	0	0	4.86774	0	Ethylene-responsive transcription factor 13	ERF
	Glyma.03G112400.1	0	7.65328	0	0	ethylene-responsive transcription factor 1-like	ERF
	Glyma.03G112700.1	0	2.90531	4.17531	8.51132	Ethylene-responsive transcription factor 2	ERF
	Glyma.03G112800.1	0	2.09055	0	0	ethylene-responsive transcription factor 13-like	ERF
	Glyma.11G036500.1	5.21632	2.33166	0	0	Ethylene-responsive transcription factor 1A	ERF
	Glyma.17G145400.1	4.47478	0	3.62643	3.62247	ethylene-responsive transcription factor 1A	ERF
	Glyma.18G252300.1	0	0	0	2.3172	ethylene-responsive transcription factor 1	ERF
	Glyma.20G196400.1	0	0	7.56203	0	ethylene-responsive transcription factor 2	ERF
	Glyma.06G215200.1	0	0	6.74696	0	cytochrome P450 734A1	CYP734A1
	Glyma.05G010200.1	0	2.68844	0	0	Cytochrome P450 734A1	CYP734A1
	Glyma.19G033900.1	0	0	0	3.89165	cytochrome P450 85A	CYP85A1
	Glyma.01G170000.1	0	4.0768	0	0	3-epi-6-deoxocathasterone 23-monooxygenase	CYP901C1
	Glyma.05G119500.1	0	0	2.22196	0	BRASSINOSTEROID INSENSITIVE 1-associated receptor kinase 1	BAK1
	Glyma.07G006700.1	0	6.39549	8.20388	4.97218	seed linoleate 9S-lipoxygenase	LOX
	Glyma.07G006800.1	0	6.24319	0	8.23954	Seed linoleate 9S-lipoxygenase	LOX
	Glyma.08G189500.1	0	3.89678	5.79535	6.44475	seed linoleate 9S-lipoxygenase	LOX
	Glyma.13G030300.1	0	2.11483	0	0	linoleate 13S-lipoxygenase 2-1, chloroplastic	LOX
	Glyma.07G006900.1	0	0	0	-2.24049	Seed linoleate 9S-lipoxygenase	LOX
	Glyma.07G034900.1	0	0	0	-2.81732	linoleate 9S-lipoxygenase 1	LOX
	Glyma.04G184800.1	0	5.71305	0	0	12-oxophytodienoate reductase 11	OPR
	Glyma.15G223900.1	0	5.24517	5.70328	3.5378	12-oxophytodienoate reductase 11	OPR
	Glyma.13G109800.1	0	2.71413	5.00482	3.34749	12-oxophytodienoate reductase 3	OPR
	Glyma.13G186200.1	0	4.35058	4.52723	0	12-oxophytodienoate reductase 11	OPR
	Glyma.19G057500.1	0	2.50693	2.63595	2.01678	12-oxophytodienoate reductase 2	OPR
	Glyma.01G235600.1	2.29136	0	2.73093	3.1074	12-oxophytodienoate reductase 2	OPR
	Glyma.07G051500.1	0	0	2.51407	0	transcription factor MYC2	MYC2
	Glyma.03G181600.1	0	2.9802	0	0	phenylalanine ammonia-lyase 1	PAL
	Glyma.03G181700.1	2.37708	3.06154	2.50596	2.47868	phenylalanine ammonia-lyase 1	PAL
	Glyma.02G309300.1	0	2.46794	0	2.07418	phenylalanine ammonia-lyase class 3	PAL
	Glyma.03G142400.1	0	0	4.70123	0	bZIP transcription factor TGA10 isoform X1	TGA
	Glyma.19G145300.1	0	0	6.83254	4.7752	bZIP transcription factor TGA10 isoform X1	TGA
	Glyma.13G251700.1	0	0	7.74334	0	pathogenesis-related protein 1 precursor	PR1
	Glyma.15G062300.1	0	0	2.05793	0	Basic form of pathogenesis-related protein 1	PR1
	Glyma.15G062400.1	0	0	5.46074	3.42136	pathogenesis-related protein 1-like	PR1
	Glyma.15G062500.1	2.22437	0	5.09794	3.32044	pathogenesis-related protein 1 precursor	PR1
	Glyma.15G062700.1	0	0	8.33351	5.13701	pathogenesis-related protein 1 precursor	PR1
	Glyma.15G062800.1	0	0	8.6727	0	pathogenesis-related protein 1 precursor	PR1
