# Supplementary material for: Comparative analysis of soybean transcriptional profiles reveals defense mechanisms involved in resistance against Diaporthe caulivora
Source: Sci Rep. 2023 Aug 11;13:13061. doi: 10.1038/s41598-023-39695-1 (PMC10421924; doi:10.1038/s41598-023-39695-1)
Supplement: Supplementary file 15 — Supplementary Table S11. [file 41598_2023_39695_MOESM15_ESM.xlsx]

## Sheet: Hoja1
Supplementary Table S11: Validation of RNA-Seq data by qPCR assay and correlation of log2 FC values for 24 genes obtained by RNA-Seq and qPCR. Gene name and identification, log2 fold change from RNA-seq and RT-qPCR analysis and description are provided.
Gene name	Gene_id	Log2(FC)					Log2(FC) RT-qPCR					Description
		0	W8	G8	W48	G48	0	W8	G8	W48	G48
NLR (Glyma.03G048200)	Glyma.03G048200.1	7.87568	nd	nd	7.01819	nd	8.01675	1.05771	1.01033	7.04528	1.32827	disease resistance protein RGA1
RLK (Glyma.14G060400)	Glyma.14G060400.1	8.84881	nd	nd	nd	nd	8.57234	0.812152	0.908363	1.08499	1.25257	LRR receptor-like serine/threonine-protein kinase
RLK (Glyma.01G043700)	Glyma.01G043700.1	2.25978	nd	nd	nd	nd	2.78066	1.09462	1.76697	1.24889	1.01134	LRR receptor-like serine/threonine-protein kinase At1g14390
RLK (Glyma.16G159300)	Glyma.16G159300.1	2.83893	nd	nd	nd	nd	2.85875	1.00248	1.281	1.27053	1.06704	LEUCINE-RICH REPEAT-CONTAINING PROTEIN
PR1 (Glyma.15G062400)	Glyma.15G062400.1	8.78008	nd	nd	5.46074	3.42136	7.19177	0.63	1.05	5.49181	3.80261	pathogenesis-related protein 1-like
CHS (Glyma.02G130400)	Glyma.02G130400.1	6.10591	nd	4.45759	5.7255	4.80656	6.01282	1.38213	4.48595	5.72345	4.65245	chalcone synthase 1
DIR (Glyma.03G044900)	Glyma.03G044900.1	5.22948	nd	4.35916	8.45532	4.47714	5.59607	0.377701	4.43789	8.58858	4.84893	dirigent protein 22
HSP70 (Glyma.02G205600)	Glyma.02G205600.1	nd	nd	4.18937	nd	nd	1.56842	1.28109	4.8949	1.14641	0.932295	Heat shock 70 kDa protein
HSP22 (Glyma.10G176400)	Glyma.10G176400.1	nd	nd	3.82417	nd	nd	1.0706	1.16751	3.82995	1.15895	0.386863	22.0 kDa class IV heat shock protein
HSP17.3 (Glyma.14G063800)	Glyma.14G063800.1	nd	nd	3.27577	nd	nd	0.999198	1.24258	3.18563	0.628886	1.00603	17.3 kDa class I heat shock protein
HSP25.3 (Glyma.04G229800)	Glyma.04G229800.1	nd	nd	2.51327	nd	nd	1.11003	1.34815	3.18393	0.195437	0.903933	small heat shock protein, chloroplastic
BAG (Glyma.18G284900)	Glyma.18G284900.1	nd	nd	2.71764	nd	nd	1.3629	1.108	3.35792	1.5528	1.4978	BAG family molecular chaperone regulator 5, mitochondrial
NLR (Glyma.01G010700)	Glyma.01G010700.1	nd	nd	2.66674	nd	nd	1.2944	0.696715	2.73644	0.917431	1.22748	disease resistance protein RPM1
RLK (Glyma.10G069500)	Glyma.10G069500.1	nd	nd	3.68837	nd	3.11309	1.32664	1.53183	3.76391	1.64864	3.72805	leucine-rich repeat receptor-like protein kinase At5g49770
RLK (Glyma.10G253800)	Glyma.10G253800.1	nd	nd	4.91415	nd	nd	1.15491	1.18083	4.85023	0.770416	1.47347	receptor-like protein kinase At4g00960
WRKY (Glyma.06G190800)	Glyma.06G190800.1	nd	nd	4.1556	nd	nd	1.30572	0.242649	3.50996	0.460818	1.70559	WRKY transcription factor
WRKY (Glyma.17G097900)	Glyma.17G097900.1	nd	nd	3.63205	nd	nd	1.4948	0.609605	3.62673	0.504494	1.52065	WRKY transcription factor
ERF (Glyma.10G187000)	Glyma.10G187000.1	nd	nd	5.67943	nd	nd	1.12908	0.241163	5.97243	1.08755	0.734879	ethylene-responsive transcription factor
ERF (Glyma.13G122500)	Glyma.13G122500.1	nd	nd	5.59312	nd	nd	1.60009	1.10918	5.80048	0.659438	1.19558	ethylene-responsive transcription factor
MYB (Glyma.07G054000)	Glyma.07G054000.1	nd	nd	3.00902	nd	nd	0.973634	0.966227	3.14777	1.20296	0.888847	MYB transcription factor
PR2 (Glyma.20G018200)	Glyma.20G018200.1	nd	nd	2.75175	nd	nd	0.133521	1.01324	2.62497	0.709486	1.9416	glucan endo-1,3-beta-glucosidase 14 isoform X2
PR9 (Glyma.14G201600)	Glyma.14G201600.1	nd	nd	6.1783	nd	nd	0.428162	0.795312	6.41514	0.115191	1.16432	cationic peroxidase 2
PR12 (Glyma.18G277700)	Glyma.18G277700.1	nd	nd	3.28785	nd	nd	0.558989	0.48649	3.48096	0.705351	0.186564	defensin-like protein 244
GLU (Glyma.12G054000)	Glyma.12G054000.1	nd	nd	3.8425	nd	5.94034	0.970936	1.22175	3.57076	0.983916	6.53724	cyanogenic beta-glucosidase
