# Supplementary material for: Comparative analysis of soybean transcriptional profiles reveals defense mechanisms involved in resistance against Diaporthe caulivora
Source: Sci Rep. 2023 Aug 11;13:13061. doi: 10.1038/s41598-023-39695-1 (PMC10421924; doi:10.1038/s41598-023-39695-1)
Supplement: Supplementary file 16 — Supplementary Table S12. [file 41598_2023_39695_MOESM16_ESM.xlsx]

## Sheet: List of qPCR primers used
	Supplementary Table S12 . List of qPCR primers used in this study.
	Gene id	Primer	Sequence (5' > 3')	Description
	Glyma.03G048200.1	Fw	TTTTGGGATGCGAGGAGCTG	disease resistance protein RGA1
		Rv	AGCAGGGAACTTCAACGGAG
	Glyma.14G060400.1	Fw	AGAGGGAACAAGGGTCAGGG	LRR receptor-like serine/threonine-protein kinase
		Rv	AGCGAGCCAGCTTCTTTTTGA
	Glyma.01G043700.1	Fw	TTCTTGTGCTGCTCACTCCAAT	LRR receptor-like serine/threonine-protein kinase At1g14390
		Rv	ATTGAGAGAAGGAGAGGAAGGGAG
	Glyma.16G159300.1	Fw	CAGGCACCCAAGGTTTTCAC	LEUCINE-RICH REPEAT-CONTAINING PROTEIN
		Rv	ACATGCTTCTGCACTCGGAA
	Glyma.15G062400.1	Fw	GGGGTTGTGCAAGGTTTCATT	pathogenesis-related protein 1-like
		Rv	GAGCATTGGCAACGTGACTC
	Glyma.02G130400.1	Fw	GGACTTCGTCCATCGGTGA	chalcone synthase 1
		Rv	CACACCACAAGCACACGAG
	Glyma.03G044900.1	Fw	GGAGGAACCGCATCTCTCAG	dirigent protein 22
		Rv	ACTTCAGCATACCCCGTAGC
	Glyma.02G205600.1	Fw	TCAGTGGGAATGCTAGAGCG	Heat shock 70 kDa protein
		Rv	CATTTCCTCAAACCTCGCCC
	Glyma.10G176400.1	Fw	TGGTGTTGACAAAGATGAACCC	22.0 kDa class IV heat shock protein
		Rv	TAACATGCCCCTCTGGTGTC
	Glyma.14G063800.1	Fw	CATGGAGAACGGAGTGCTCA	17.3 kDa class I heat shock protein
		Rv	TCTGAACGGGCTTGACATCG
	Glyma.04G229800.1	Fw	ACGTCAAACCACAGAACAATGTAAT	small heat shock protein, chloroplastic
		Rv	AGCTCTCACCCTTCCTAGCC
	Glyma.18G284900.1	Fw	GCTGGATCAAATGGCAGTCC	BAG family molecular chaperone regulator 5, mitochondrial
		Rv	CCATTCCTTTCCTCTTCATTCACC
	Glyma.01G010700.1	Fw	TGTCAAAGAACAAAGCATGGCA	disease resistance protein RPM1
		Rv	TTGAGAGCCTGACCTATGTTGC
	Glyma.10G069500.1	Fw	ACTTGATCCACAAAACAACCTACC	leucine-rich repeat receptor-like protein kinase At5g49770
		Rv	TGAACCGCAAGATGAAGGTGA
	Glyma.10G253800.1	Fw	CTCCTGCTCTTTTCCTGGGG	receptor-like protein kinase At4g00960
		Rv	GTCACCTGATGCAGCTCTGT
	Glyma.06G190800.1	Fw	TCACCACCTACGAAGGCAAC	WRKY transcription factor
		Rv	AGTGTGAGGTTGATGAGCCG
	Glyma.17G097900.1	Fw	GGTGTTTCCAGTGTCGGAGA	WRKY transcription factor
		Rv	TGGTGGTAGAAGAAAACGGCA
	Glyma.10G187000.1	Fw	TGCCACTTATTCTTCTGCTTCATC	ethylene-responsive transcription factor
		Rv	TCTTCCTCTAGCTTCCACATCG
	Glyma.13G122500.1	Fw	GAGGAGTCAAAGGAGAAAAAGAAGG	ethylene-responsive transcription factor
		Rv	GTCATAAGCCCTAGCAGCCT
	Glyma.07G054000.1	Fw	TGCTGAGCCACCAAAGACC	MYB transcription factor
		Rv	GATCCACTAGCAGAATTGGAATTGG
	Glyma.20G018200.1	Fw	GTCTCCTTCGGTGGTAGTG	glucan endo-1,3-beta-glucosidase 14 isoform X2
		Rv	ACCCTCCTCCTGCTTTCTC
	Glyma.14G201600.1	Fw	AAGCCCTCTCTATCATCAGAACC	cationic peroxidase 2
		Rv	AGACGGAGCAAGGAAGCTC
	Glyma.18G277700.1	Fw	CATGGACAAGGCACGATTTGG	defensin-like protein 244
		Rv	AACCGATGGCTCTTTGACTCAC
	Glyma.12G054000.1	Fw	GCCTCTGATGCACCTCATCTA	cyanogenic beta-glucosidase
		Rv	CGCTCAAATTCAGGGGTGAC
	Glyma.19G052400.1	Fw	GATTTCATGTAGCCGTAGCC	elongation factor 1-alpha
		Rv	ATTTAAGACATCCCTCCTCAG
